# Supplementary material for: The lichen symbiosis re-viewed through the genomes of Cladonia grayi and its algal partner Asterochloris glomerata
Source: BMC Genomics. 2019 Jul 23;20:605. doi: 10.1186/s12864-019-5629-x (PMC6652019; doi:10.1186/s12864-019-5629-x)
Supplement: Supplementary file 5 — Sexual reproduction and candidate genes. (ZIP 182 kb) [file 12864_2019_5629_MOESM5_ESM.zip]

Archive with 10 entries (7 files):
- Additional file 5/
- Additional file 5/.DS_Store
- __MACOSX/
- __MACOSX/Additional file 5/
- __MACOSX/Additional file 5/._.DS_Store
- Additional file 5/Additional file 5_1.Sexual reproduction.docx
- __MACOSX/Additional file 5/._Additional file 5_1.Sexual reproduction.docx
- Additional file 5/Additional file 5_2.Cilia candidate gene and protein list.xlsx
- __MACOSX/Additional file 5/._Additional file 5_2.Cilia candidate gene and protein list.xlsx
- __MACOSX/._Additional file 5
