# Supplementary material for: The lichen symbiosis re-viewed through the genomes of Cladonia grayi and its algal partner Asterochloris glomerata
Source: BMC Genomics. 2019 Jul 23;20:605. doi: 10.1186/s12864-019-5629-x (PMC6652019; doi:10.1186/s12864-019-5629-x)
Supplement: Supplementary file 5 — Sexual reproduction and candidate genes. (ZIP 182 kb) [file 12864_2019_5629_MOESM5_ESM.zip › Additional file 5/Additional file 5_2.Cilia candidate gene and protein list.xlsx]

## Sheet: Cilia-proteins-Aster&Chlamy
Asterochloris code	Gene model name	Chlamy ortholog	Chlamydomonas CiliaCut (see Methods)	Pazour's Chlamydomonas flagella proteome (see Methods)	Chlorophyte CiliaCut (see Methods)	Putative function
Aster-07529	e_gw1.00105.35.1	Chlamy-12327		x		ALD1, Fructose-Bisphosphate Aldolase			Aster-07529
Aster-05537	genemark-scaffold_00054-abinit-gene-7.11	Chlamy-08181	x			alkylated DNA repair protein alkB		PHYLOBLAST refseq_protein	Aster-05537
Aster-02701	gw1.00080.207.1	Chlamy-02017			x	ankyrin repeat protein	x	PHYLOBLAST refseq_protein	Aster-02701
Aster-01203	maker-scaffold_00050-snap-gene-10.105	Chlamy-12771	x			ARF-like small GTPase		PHYLOBLAST refseq_protein	Aster-01203
Aster-02545	fgenesh1_pm.00010_#_23	Chlamy-05812	x	x		ARLC2, Similar to ADP-Ribosylation Factor-Like Protein, DrScorpion			Aster-02545
Aster-03648	e_gw1.00120.13.1	Chlamy-00621	x			Bardet-Biedl syndrome 7 protein		PHYLOBLAST refseq_protein	Aster-03648
Aster-05584	e_gw1.00074.120.1	Chlamy-01801	x		x	Bardet-Biedl syndrome 2 protein		PHYLOBLAST refseq_protein	Aster-05584
Aster-06503	e_gw1.00129.36.1	Chlamy-01603	x		x	Bardet-Biedl syndrome 5 protein		PHYLOBLAST refseq_protein	Aster-06503
Aster-01847	maker-scaffold_00113-snap-gene-8.71	Chlamy-12419			x	Bardet-Biedl syndrome protein 1		PHYLOBLAST refseq_protein	Aster-01847
Aster-01140	genemark-scaffold_00050-abinit-gene-7.35	Chlamy-11367	x			calmodulin-binding motif family protein		PHYLOBLAST refseq_protein	Aster-01140
Aster-06656	maker-scaffold_00052-snap-gene-2.62	Chlamy-03890		x		CAM, Calmodulin			Aster-06656
Aster-03274	e_gw1.00079.78.1	Chlamy-02363	x			centriole proteome protein	x	PHYLOBLAST refseq_protein	Aster-03274
Aster-03279	maker-scaffold_00079-snap-gene-1.75	Chlamy-03128	x			centriole proteome protein	x	PHYLOBLAST refseq_protein	Aster-03279
Aster-04460	e_gw1.00149.202.1	Chlamy-04193	x		x	centrosomal protein		PHYLOBLAST refseq_protein	Aster-04460
Aster-08550	fgenesh1_pg.00076_#_26	Chlamy-07804			x	centrosomal protein		PHYLOBLAST refseq_protein	Aster-08550
Aster-06836	gw1.00075.118.1	Chlamy-01906	x			circadian RNA-binding protein		PHYLOBLAST refseq_protein	Aster-06836
Aster-04996	snap-scaffold_00048-abinit-gene-5.34	Chlamy-07182		x		CK1, Casein Kinase I			Aster-04996
Aster-00838	gw1.00016.301.1	Chlamy-13856	x		x	conserved hypothetical protein	x	PHYLOBLAST refseq_protein	Aster-00838
Aster-01455	maker-scaffold_00063-augustus-gene-9.87	Chlamy-00620	x		x	conserved hypothetical protein	x	PHYLOBLAST refseq_protein	Aster-01455
Aster-03495	e_gw1.00120.77.1	Chlamy-08320	x		x	conserved hypothetical protein	x	PHYLOBLAST refseq_protein	Aster-03495
Aster-03882	gw1.00051.69.1	Chlamy-13896	x		x	conserved hypothetical protein	x	PHYLOBLAST refseq_protein	Aster-03882
Aster-05575	e_gw1.00074.78.1	Chlamy-05836	x		x	conserved hypothetical protein	x	PHYLOBLAST refseq_protein	Aster-05575
Aster-07151	gw1.00024.48.1	Chlamy-12812	x		x	conserved hypothetical protein	x	PHYLOBLAST refseq_protein	Aster-07151
Aster-00318	fgenesh1_pg.00067_#_186	Chlamy-13339			x	conserved hypothetical protein	x	PHYLOBLAST refseq_protein	Aster-00318
Aster-00862	fgenesh1_pg.00016_#_98	Chlamy-12902			x	conserved hypothetical protein	x	PHYLOBLAST refseq_protein	Aster-00862
Aster-01095	maker-scaffold_00050-snap-gene-4.95	Chlamy-10414			x	conserved hypothetical protein	x	PHYLOBLAST refseq_protein	Aster-01095
Aster-01107	gw1.00050.205.1	Chlamy-06417			x	conserved hypothetical protein	x	PHYLOBLAST refseq_protein	Aster-01107
Aster-02380	maker-scaffold_00114-augustus-gene-7.59	Chlamy-11752			x	conserved hypothetical protein	x	PHYLOBLAST refseq_protein	Aster-02380
Aster-03004	fgenesh1_pg.00115_#_75	Chlamy-11086			x	conserved hypothetical protein	x	PHYLOBLAST refseq_protein	Aster-03004
Aster-04334	snap-scaffold_00149-abinit-gene-1.59-mRNA-1	Chlamy-12728			x	conserved hypothetical protein	x	PHYLOBLAST refseq_protein	Aster-04334
Aster-04924	snap-scaffold_00048-abinit-gene-1.58-mRNA-1	Chlamy-02529			x	conserved hypothetical protein	x	PHYLOBLAST refseq_protein	Aster-04924
Aster-04955	genemark-scaffold_00048-abinit-gene-3.29-mRNA-1	Chlamy-00858			x	conserved hypothetical protein	x	PHYLOBLAST refseq_protein	Aster-04955
Aster-05838	fgenesh1_pm.00101_#_16	Chlamy-06789			x	conserved hypothetical protein	x	PHYLOBLAST refseq_protein	Aster-05838
Aster-05918	genemark-scaffold_00126-abinit-gene-1.20-mRNA-1	Chlamy-03721			x	conserved hypothetical protein	x	PHYLOBLAST refseq_protein	Aster-05918
Aster-06104	maker-scaffold_00064-snap-gene-6.94	Chlamy-09639			x	conserved hypothetical protein	x	PHYLOBLAST refseq_protein	Aster-06104
Aster-06134	snap-scaffold_00128-abinit-gene-1.49-mRNA-1	Chlamy-04697			x	conserved hypothetical protein	x	PHYLOBLAST refseq_protein	Aster-06134
Aster-06263	maker-scaffold_00026-snap-gene-2.57	Chlamy-01727			x	conserved hypothetical protein	x	PHYLOBLAST refseq_protein	Aster-06263
Aster-06324	fgenesh1_pg.00026_#_44	Chlamy-01659			x	conserved hypothetical protein	x	PHYLOBLAST refseq_protein	Aster-06324
Aster-07332	snap-scaffold_00025-abinit-gene-2.62-mRNA-1	Chlamy-03733			x	conserved hypothetical protein	x	PHYLOBLAST refseq_protein	Aster-07332
Aster-08836	snap-scaffold_00021-abinit-gene-0.49-mRNA-1	Chlamy-12192			x	conserved hypothetical protein	x	PHYLOBLAST refseq_protein	Aster-08836
Aster-09091	fgenesh1_pg.00028_#_10	Chlamy-07497			x	conserved hypothetical protein	x	PHYLOBLAST refseq_protein	Aster-09091
Aster-00025	snap-scaffold_00067-abinit-gene-2.52-mRNA-1	Chlamy-10541	x			conserved hypothetical protein	x	PHYLOBLAST refseq_protein	Aster-00025
Aster-01488	fgenesh1_pg.00063_#_112	Chlamy-11369	x			conserved hypothetical protein	x	PHYLOBLAST refseq_protein	Aster-01488
Aster-03581	snap-scaffold_00120-abinit-gene-6.63-mRNA-1	Chlamy-00521	x			conserved hypothetical protein	x	PHYLOBLAST refseq_protein	Aster-03581
Aster-05348	snap-scaffold_00004-abinit-gene-3.49-mRNA-1	Chlamy-07805	x			conserved hypothetical protein	x	PHYLOBLAST refseq_protein	Aster-05348
Aster-05777	e_gw1.00101.178.1	Chlamy-04000	x			conserved hypothetical protein	x	PHYLOBLAST refseq_protein	Aster-05777
Aster-06457	maker-scaffold_00129-snap-gene-1.83	Chlamy-07616	x			conserved hypothetical protein	x	PHYLOBLAST refseq_protein	Aster-06457
Aster-06486	e_gw1.00129.68.1	Chlamy-13186	x			conserved hypothetical protein	x	PHYLOBLAST refseq_protein	Aster-06486
Aster-06591	genemark-scaffold_00044-abinit-gene-4.32-mRNA-1	Chlamy-06015	x			conserved hypothetical protein	x	PHYLOBLAST refseq_protein	Aster-06591
Aster-07037	e_gw1.00117.66.1	Chlamy-04316	x			conserved hypothetical protein	x	PHYLOBLAST refseq_protein	Aster-07037
Aster-07628	snap-scaffold_00119-abinit-gene-3.26-mRNA-1	Chlamy-06041	x			conserved hypothetical protein	x	PHYLOBLAST refseq_protein	Aster-07628
Aster-08467	maker-scaffold_00099-snap-gene-0.73	Chlamy-09920	x			conserved hypothetical protein	x	PHYLOBLAST refseq_protein	Aster-08467
Aster-08597	genemark-scaffold_00001-abinit-gene-0.18-mRNA-1	Chlamy-00260	x			conserved hypothetical protein	x	PHYLOBLAST refseq_protein	Aster-08597
Aster-08737	fgenesh1_pg.00116_#_12	Chlamy-04121	x			conserved hypothetical protein	x	PHYLOBLAST refseq_protein	Aster-08737
Aster-08777	gw1.00123.44.1	Chlamy-11507	x			conserved hypothetical protein	x	PHYLOBLAST refseq_protein	Aster-08777
Aster-09018	fgenesh1_pg.00059_#_10	Chlamy-13400	x			conserved hypothetical protein	x	PHYLOBLAST refseq_protein	Aster-09018
Aster-09206	snap-scaffold_00053-abinit-gene-0.46-mRNA-1	Chlamy-00270	x			conserved hypothetical protein	x	PHYLOBLAST refseq_protein	Aster-09206
Aster-09539	genemark-scaffold_00151-abinit-gene-0.26-mRNA-1	Chlamy-07866	x			conserved hypothetical protein	x	PHYLOBLAST refseq_protein	Aster-09539
Aster-02514	maker-scaffold_00010-augustus-gene-4.65	Chlamy-08859	x		x	conserved hypothetical protein	x	PHYLOBLAST refseq_protein	Aster-02514
Aster-01239	fgenesh1_pg.00050_#_155	Chlamy-10319	x			conserved hypothetical protein	x	PHYLOBLAST refseq_protein	Aster-01239
Aster-01341	fgenesh1_pm.00063_#_11	Chlamy-11357	x			conserved hypothetical protein	x	PHYLOBLAST refseq_protein	Aster-01341
Aster-03061	genemark-scaffold_00133-abinit-gene-0.24-mRNA-1	Chlamy-10297	x			conserved hypothetical protein	x	PHYLOBLAST refseq_protein	Aster-03061
Aster-04298	augustus-scaffold_00088-abinit-gene-8.16-mRNA-1	Chlamy-13459		x	x	CPC1, Central Pair Complex 1			Aster-04298
Aster-04299	snap-scaffold_00088-abinit-gene-8.42-mRNA-1	Chlamy-13459			x	CPC1, Central Pair Complex 1			Aster-04299
Aster-04297	augustus-scaffold_00088-abinit-gene-8.15-mRNA-1	Chlamy-13459			x	CPC1, Central Pair Complex 1			Aster-04297
Aster-09106	e_gw1.00028.5.1	Chlamy-10466		x		Cyclic Nucleotide Dependent Protein Kinase			Aster-09106
Aster-00462	gw1.00038.115.1	Chlamy-01119	x			cytosolic carboxypeptidase		PHYLOBLAST refseq_protein	Aster-00462
Aster-01261	fgenesh1_pg.00050_#_172	Chlamy-07890	x	x	x	D1bLIC, Dynein 1b Light Intermediate Chain			Aster-01261
Aster-01002	maker-scaffold_00016-snap-gene-15.41	Chlamy-05554	x			delta tubulin		PHYLOBLAST refseq_protein	Aster-01002
Aster-09129	e_gw1.00110.2.1	Chlamy-01914		x		DHC1b, Cytoplasmic Dynein Heavy Chain 1b			Aster-09129
Aster-01222	e_gw1.00050.4.1	Chlamy-07750	x	x		DHC2, Dynein Heavy Chain 2			Aster-01222
Aster-07941	fgenesh1_pm.00058_#_7	Chlamy-02791	x	x		DHC6, Dynein Heavy Chain 6			Aster-07941
Aster-03544	fgenesh1_pm.00120_#_15	Chlamy-09719	x	x		DIP13, Deflagellation Inducible Protein, 13KD			Aster-03544
Aster-00674	augustus-scaffold_00038-abinit-gene-13.8-mRNA-1	Chlamy-09549			x	DNA replication factor C complex subunit 1		PHYLOBLAST refseq_protein	Aster-00674
Aster-04734	gw1.00084.222.1	Chlamy-08382	x			dpy-30 like protein		PHYLOBLAST refseq_protein	Aster-04734
Aster-03498	e_gw1.00120.159.1	Chlamy-00339	x			dynein assembly factor 1		PHYLOBLAST refseq_protein	Aster-03498
Aster-08850	genemark-scaffold_00021-abinit-gene-0.35-mRNA-1	Chlamy-06385			x	dynein heavy chain		PHYLOBLAST refseq_protein	Aster-08850
Aster-00623	e_gw1.00038.430.1	Chlamy-09427	x			dynein light chain, type 1		PHYLOBLAST refseq_protein	Aster-00623
Aster-09519	maker-scaffold_00111-augustus-gene-0.54	Chlamy-13709		x		EFG2, Similar to Elongation Factor 2			Aster-09519
Aster-02775	e_gw1.00080.202.1	Chlamy-09674	x			ELMO domain-containing protein		PHYLOBLAST refseq_protein	Aster-02775
Aster-00971	e_gw1.00016.204.1	Chlamy-06305	x			endonuclease		PHYLOBLAST refseq_protein	Aster-00971
Aster-04182	maker-scaffold_00088-snap-gene-0.58	Chlamy-13478		x		Enolase (2-Phosphoglycerate Dehydratase) (2-Phospho-D-Glyceratehydro-Lyase)			Aster-04182
Aster-09151	fgenesh1_pm.00015_#_6	Chlamy-05613	x			enoylCoA hydratase/isomerase		PHYLOBLAST refseq_protein	Aster-09151
Aster-02305	fgenesh1_pm.00114_#_12	Chlamy-13774	x			exportin-7		PHYLOBLAST refseq_protein	Aster-02305
Aster-01408	e_gw1.00063.45.1	Chlamy-02592	x	x		FAP100, Conserved Uncharacterized Flagellar Associated Protein			Aster-01408
Aster-08295	snap-scaffold_00138-abinit-gene-0.29	Chlamy-10717		x		FAP103, Flagellar Associated Protein Similar to Nucleoside Diphosphate Kinase			Aster-08295
Aster-08561	e_gw1.00076.38.1	Chlamy-07785	x	x		FAP106, Conserved Uncharacterized Flagellar Associated Protein			Aster-08561
Aster-07324	snap-scaffold_00025-abinit-gene-1.49-mRNA-1	Chlamy-11657		x		FAP107, Flagellar Associated Protein			Aster-07324
Aster-09510	fgenesh1_pg.00127_#_3	Chlamy-05166		x		FAP108, Flagellar Associated Protein			Aster-09510
Aster-00266	snap-scaffold_00067-abinit-gene-16.61-mRNA-1	Chlamy-00442		x		FAP109, EF-Hand Containing Flagellar Associated Protein			Aster-00266
Aster-01309	e_gw1.00063.187.1	Chlamy-11054		x		FAP110, Flagellar Associated Protein			Aster-01309
Aster-08984	fgenesh1_pg.00078_#_5	Chlamy-08016		x		FAP112, Flagellar Associated Protein			Aster-08984
Aster-01974	fgenesh1_pg.00145_#_48	Chlamy-08111		x		FAP114, Coiled-Coil Flagellar Associated Protein			Aster-01974
Aster-05957	fgenesh1_pg.00126_#_38	Chlamy-12168		x	x	FAP115, Flagellar Associated Protein			Aster-05957
Aster-05970	maker-scaffold_00126-snap-gene-5.66	Chlamy-11584	x	x		FAP116, Flagellar Associated Protein Similar to Microtubule Interacting TNF Receptor-Associated Factor 3 Interacting Protein 1			Aster-05970
Aster-08837	maker-scaffold_00021-snap-gene-0.89	Chlamy-12935	x	x	x	FAP118, Conserved Uncharacterized Flagellar Associated Protein			Aster-08837
Aster-04464	fgenesh1_pg.00149_#_90	Chlamy-01812		x		FAP119, Conserved Uncharacterized Flagellar Associated Protein			Aster-04464
Aster-08734	fgenesh1_pg.00116_#_9	Chlamy-02341		x		FAP120, Flagellar Associated Protein with Ankyrin Repeats			Aster-08734
Aster-03545	maker-scaffold_00120-augustus-gene-4.61	Chlamy-00280	x	x	x	FAP122, Conserved Uncharacterized Flagellar Associated Protein			Aster-03545
Aster-07541	maker-scaffold_00105-snap-gene-2.58	Chlamy-08351		x		FAP124, Flagellar Associated Protein Similar to Ubiquitin-Activating Enzyme			Aster-07541
Aster-04612	e_gw1.00146.162.1	Chlamy-06527		x		FAP126, Flagellar Associated Protein			Aster-04612
Aster-01407	maker-scaffold_00063-augustus-gene-7.60	Chlamy-11711		x		FAP127, Flagellar Associated Protein Weakly Similar to Nuclear Structural Protein			Aster-01407
Aster-00139	snap-scaffold_00067-abinit-gene-8.39-mRNA-1	Chlamy-13231		x		FAP128, Flagellar Associated Protein			Aster-00139
Aster-04802	maker-scaffold_00032-snap-gene-1.85	Chlamy-06991		x	x	FAP129, Flagellar Associated Protein			Aster-04802
Aster-07771	e_gw1.00070.8.1	Chlamy-06611	x	x		FAP134, Conserved Uncharacterized Flagellar Associated Protein			Aster-07771
Aster-00055	fgenesh1_pg.00067_#_33	Chlamy-04968		x		FAP141, Flagellar Associated Protein			Aster-00055
Aster-01462	maker-scaffold_00063-augustus-gene-10.38	Chlamy-13061		x		FAP144, Flagellar Associated Protein			Aster-01462
Aster-06043	maker-scaffold_00064-snap-gene-3.77	Chlamy-04243		x	x	FAP145, Flagellar Associated Protein Weakly Similar to Translin-Associated Factor X (Tsnax) Interacting Protein 1			Aster-06043
Aster-03127	fgenesh1_pg.00133_#_42	Chlamy-05535	x	x	x	FAP146, Conserved Uncharacterized Zinc Finger-Like Flagellar Associated Protein			Aster-03127
Aster-00409	fgenesh1_pg.00067_#_239	Chlamy-05917	x	x	x	FAP147, Flagellar Associated Protein Weakly Similar to Myc-Binding Protein-Associated Protein			Aster-00409
Aster-09243	fgenesh1_pg.00066_#_4	Chlamy-11612		x		FAP151, Flagellar Associated Protein Similar to Non-Transporter ABC Protein			Aster-09243
Aster-08657	fgenesh1_pg.00068_#_4	Chlamy-00660	x	x		FAP155, Flagellar Associated Protein Similar to t-Complex-Associated Testis Expressed 1, This is not Tctex1			Aster-08657
Aster-01735	e_gw1.00113.119.1	Chlamy-00696	x	x		FAP156, Flagellar Associated Rab-like GTPase			Aster-01735
Aster-02527	fgenesh1_pg.00010_#_42	Chlamy-13877		x		FAP157, Conserved Uncharacterized Flagellar Associated Protein			Aster-02527
Aster-05679	gw1.00060.3.1	Chlamy-05520		x		FAP160, Conserved Uncharacterized Coil-Coil Flagellar Associated Protein			Aster-05679
Aster-06549	snap-scaffold_00044-abinit-gene-2.45-mRNA-1	Chlamy-00964	x	x	x	FAP161, Flagellar Associated Protein			Aster-06549
Aster-04307	fgenesh1_pg.00088_#_75	Chlamy-03636		x		FAP163, Conserved Uncharacterized WD-Repeat Flagellar Associated Protein			Aster-04307
Aster-04373	maker-scaffold_00149-snap-gene-3.101	Chlamy-06909	x	x		FAP167, IFT80, Intraflagellar Transport protein 80			Aster-04373
Aster-05226	fgenesh1_pm.00013_#_18	Chlamy-13517		x		FAP169, Flagellar Associated Protein			Aster-05226
Aster-06089	maker-scaffold_00064-snap-gene-5.98	Chlamy-05446		x		FAP172, Flagellar Associated Protein			Aster-06089
Aster-04427	maker-scaffold_00149-augustus-gene-6.68	Chlamy-10974		x		FAP173, Conserved Uncharacterized Flagellar Associated Protein			Aster-04427
Aster-00904	e_gw1.00016.304.1	Chlamy-02552		x	x	FAP174, Flagellar Associated Protein Similar to Myc-Binding Protein			Aster-00904
Aster-09143	maker-scaffold_00015-snap-gene-0.69	Chlamy-07826		x		FAP177, Flagellar Associated Protein			Aster-09143
Aster-04975	snap-scaffold_00048-abinit-gene-4.59-mRNA-1	Chlamy-13675		x	x	FAP182, Flagellar Associated Protein			Aster-04975
Aster-01561	fgenesh1_pg.00122_#_29	Chlamy-09961	x	x		FAP184, Conserved Uncharacterized Flagellar Associated Protein			Aster-01561
Aster-00466	fgenesh1_pg.00038_#_34	Chlamy-01675		x		FAP186, Uncharacterized Flagellar Associated Protein			Aster-00466
Aster-03549	fgenesh1_pg.00120_#_63	Chlamy-00396		x		FAP187, Uncharacterized Flagellar Associated Protein			Aster-03549
Aster-01971	fgenesh1_pg.00145_#_46	Chlamy-12619		x		FAP188, Flagellar Associated Protein			Aster-01971
Aster-07216	snap-scaffold_00024-abinit-gene-4.26-mRNA-1	Chlamy-13026		x		FAP190, Flagellar Associated Protein			Aster-07216
Aster-03042	augustus-scaffold_00115-abinit-gene-10.8-mRNA-1	Chlamy-04263		x		FAP192, Conserved Uncharacterized Flagellar Associated Protein			Aster-03042
Aster-02428	maker-scaffold_00114-snap-gene-10.75	Chlamy-11117		x		FAP197, Flagellar Associated Protein Weakly Similar to Plectin			Aster-02428
Aster-08341	fgenesh1_pm.00103_#_5	Chlamy-08247	x	x	x	FAP198, Conserved Uncharacterized Flagellar Associated Protein			Aster-08341
Aster-02599	e_gw1.00010.130.1	Chlamy-08844		x		FAP200, Flagellar Associated Protein with Weak Calmodulin Similarity			Aster-02599
Aster-07968	fgenesh1_pm.00139_#_4	Chlamy-02573		x		FAP204, Flagellar Associated Protein Similar to GTP-Binding Protein			Aster-07968
Aster-08355	fgenesh1_pg.00103_#_24	Chlamy-10270		x		FAP205, Flagellar Associated Protein			Aster-08355
Aster-04763	e_gw1.00084.115.1	Chlamy-04481		x		FAP207, Conserved Uncharacterized Flagellar Associated Protein			Aster-04763
Aster-03184	e_gw1.00133.66.1	Chlamy-03214		x	x	FAP210, Flagellar Associated Protein			Aster-03184
Aster-08618	augustus-scaffold_00001-abinit-gene-1.17-mRNA-1	Chlamy-11327		x		FAP213, Coiled-Coil Flagellar Associated Protein			Aster-08618
Aster-04512	fgenesh1_pg.00146_#_22	Chlamy-09990		x		FAP218, Flagellar Associated Protein			Aster-04512
Aster-08167	e_gw1.00055.21.1	Chlamy-09658	x	x		FAP22, Danio Cystic Kidney Disease Gene			Aster-08167
Aster-05117	e_gw1.00062.1.1	Chlamy-09819		x	x	FAP221, Coiled-Coil Flagellar Associated Protein			Aster-05117
Aster-09229	maker-scaffold_00072-augustus-gene-1.40	Chlamy-05324		x		FAP223, Flagellar Associated Protein Similar to Calcium-Dependent Protein Kinase			Aster-09229
Aster-00451	snap-scaffold_00038-abinit-gene-2.35	Chlamy-05142		x		FAP224, Conserved Uncharacterized Flagellar Associated Protein			Aster-00451
Aster-01021	snap-scaffold_00050-abinit-gene-1.61-mRNA-1	Chlamy-11610		x		FAP227, Flagellar Associated Protein with Similarity to Conserved Region in Testis Specific Gene A2			Aster-01021
Aster-01973	maker-scaffold_00145-augustus-gene-5.56	Chlamy-01356		x		FAP229, Flagellar Associated Protein Similar to FK506-Binding Proteins			Aster-01973
Aster-08301	gw1.00138.36.1	Chlamy-02034		x	x	FAP232, Conserved Uncharacterized Flagellar Associated Protein			Aster-08301
Aster-08171	gw1.00055.65.1	Chlamy-00242		x		FAP234, Conserved Uncharacterized Flagellar Associated Protein			Aster-08171
Aster-00867	fgenesh1_pg.00016_#_101	Chlamy-04704		x		FAP238, Flagellar Associated Protein			Aster-00867
Aster-06322	snap-scaffold_00026-abinit-gene-5.29-mRNA-1	Chlamy-03263		x		FAP24, Conserved Uncharacterized Protein			Aster-06322
Aster-00627	fgenesh1_pg.00038_#_133	Chlamy-03118		x		FAP241, Flagellar Associated Protein			Aster-00627
Aster-03342	e_gw1.00079.63.1	Chlamy-11271	x	x		FAP250, Conserved Uncharacterized Flagellar Associated Protein Similar to NYD-SP28			Aster-03342
Aster-00348	e_gw1.00067.39.1	Chlamy-05523	x	x		FAP251, Conserved Uncharacterized Flagellar Associated Protein			Aster-00348
Aster-07803	fgenesh1_pg.00102_#_12	Chlamy-02304		x		FAP252, Flagellar Associated Protein			Aster-07803
Aster-07574	maker-scaffold_00105-snap-gene-4.44	Chlamy-12194		x		FAP31, Conserved Uncharacterized TPR-Repeat Protein			Aster-07574
Aster-07596	gw1.00119.39.1	Chlamy-14040	x	x		FAP32, Conserved Uncharacterized Flagellar Associated Protein			Aster-07596
Aster-02166	augustus-scaffold_00107-abinit-gene-6.6	Chlamy-13740		x		FAP37, Conserved Uncharacterized Protein			Aster-02166
Aster-06964	fgenesh1_pg.00071_#_46	Chlamy-09575		x		FAP42, Flagellar Associated Protein Similar to Adenylate/Guanylate Kinases			Aster-06964
Aster-06493	maker-scaffold_00129-snap-gene-4.65	Chlamy-10969	x	x	x	FAP43, Conserved Uncharacterized Flagellar Associated Protein			Aster-06493
Aster-00054	snap-scaffold_00067-abinit-gene-3.40-mRNA-1	Chlamy-08339	x	x		FAP44, Conserved Uncharacterized Flagellar Associated Protein			Aster-00054
Aster-00156	e_gw1.00067.95.1	Chlamy-03465	x	x		FAP45, Flagellar Associated Protein Weakly Similar to Nasopharyngeal Epithelium Specific Protein 1			Aster-00156
Aster-01752	maker-scaffold_00113-snap-gene-2.72	Chlamy-03782	x	x	x	FAP46, Conserved Uncharacterized Flagellar Associated Protein			Aster-01752
Aster-05475	maker-scaffold_00054-snap-gene-3.84	Chlamy-05338	x	x	x	FAP47, Flagellar Assoicated Protein with Weak Similarity to Hydrocephalus 3 Protein			Aster-05475
Aster-03037	e_gw1.00115.1.1	Chlamy-11116	x	x		FAP50, Conserved Uncharacterized Leucine-Rich Repeat Flagellar Associated Protein			Aster-03037
Aster-00959	augustus-scaffold_00016-abinit-gene-12.10-mRNA-1	Chlamy-03193		x		FAP51, Flagellar Associated Coiled-Coil Protein			Aster-00959
Aster-09105	augustus-scaffold_00028-abinit-gene-1.5	Chlamy-04853	x	x		FAP52, Conserved Uncharacterized Flagellar Associated Protein			Aster-09105
Aster-07213	snap-scaffold_00024-abinit-gene-4.25-mRNA-1	Chlamy-05517		x		FAP53, Flagellar Associated Protein			Aster-07213
Aster-06622	maker-scaffold_00052-snap-gene-0.64	Chlamy-09601		x	x	FAP54, Conserved Uncharacterized Flagellar Associated Protein			Aster-06622
Aster-01904	fgenesh1_pg.00145_#_2	Chlamy-04168		x		FAP55, Flagellar Associated Protein			Aster-01904
Aster-07059	maker-scaffold_00117-augustus-gene-1.91	Chlamy-03994		x		FAP56, Flagellar Associated Protein			Aster-07059
Aster-02567	e_gw1.00010.153.1	Chlamy-12572	x	x		FAP57, Conserved Uncharacterized Flagellar Associated Protein			Aster-02567
Aster-08794	e_gw1.00123.51.1	Chlamy-05394	x	x		FAP59, Conserved Uncharacterized Flagellar Associated Protein			Aster-08794
Aster-09279	e_gw1.00100.1.1	Chlamy-01576	x	x	x	FAP60, Conserved Uncharacterized Flagellar Associated Protein			Aster-09279
Aster-02960	snap-scaffold_00115-abinit-gene-6.48-mRNA-1	Chlamy-04070	x	x	x	FAP61, Conserved Uncharacterized Flagellar Associated Protein			Aster-02960
Aster-00500	fgenesh1_pg.00038_#_55	Chlamy-10651		x		FAP63, Flagellar Associated Protein			Aster-00500
Aster-01720	genemark-scaffold_00113-abinit-gene-0.16	Chlamy-12965		x		FAP65, Conserved Uncharacterized Flagellar Associated Protein			Aster-01720
Aster-05461	maker-scaffold_00054-snap-gene-2.53	Chlamy-01115	x	x		FAP66, Conserved Uncharacterized Flagellar Associated Protein			Aster-05461
Aster-00172	fgenesh1_pm.00067_#_29	Chlamy-13345	x	x		FAP67, Flagellar Associated Protein Similar to Nucleoside Diphosphate Kinase			Aster-00172
Aster-04564	snap-scaffold_00146-abinit-gene-5.32-mRNA-1	Chlamy-04060	x	x	x	FAP69, Conserved Uncharacterized Flagellar Associated Protein			Aster-04564
Aster-09099	fgenesh1_pg.00028_#_15	Chlamy-06121		x	x	FAP70, Conserved Uncharacterized Flagellar Associated Protein			Aster-09099
Aster-07908	maker-scaffold_00058-snap-gene-0.51	Chlamy-01715		x		FAP71, Flagellar Associated Protein			Aster-07908
Aster-04971	e_gw1.00048.126.1	Chlamy-11335	x	x		FAP73, Conserved Uncharacterized Flagellar Associated Protein			Aster-04971
Aster-00769	snap-scaffold_00016-abinit-gene-2.50-mRNA-1	Chlamy-01529	x	x	x	FAP74, Conserved Uncharacterized Flagellar Associated Protein			Aster-00769
Aster-00768	snap-scaffold_00016-abinit-gene-2.55-mRNA-1	Chlamy-01529			x	FAP74, Conserved Uncharacterized Flagellar Associated Protein			Aster-00768
Aster-01474	snap-scaffold_00063-abinit-gene-11.51-mRNA-1	Chlamy-01924	x	x	x	FAP75, Flagellar Assocaited P-Loop Containing Protein			Aster-01474
Aster-09363	fgenesh1_pg.00022_#_7	Chlamy-08075		x	x	FAP76, Flagellar Associated Protein			Aster-09363
Aster-01219	genemark-scaffold_00050-abinit-gene-11.16-mRNA-1	Chlamy-03544		x		FAP77, Flagellar Associated Protein with Very Weak Similarity to Breast Cancer 1 Protein			Aster-01219
Aster-03421	fgenesh1_pg.00079_#_100	Chlamy-06519		x		FAP78, Flagellar Associated Protein			Aster-03421
Aster-09211	e_gw1.00053.1.1	Chlamy-11899		x		FAP80, IFT122A, Intraflagellar Transport Protein 122A			Aster-09211
Aster-00729	maker-scaffold_00016-snap-gene-0.94	Chlamy-05171	x	x	x	FAP81, Flagellar Associated Protein			Aster-00729
Aster-07044	maker-scaffold_00117-snap-gene-0.77	Chlamy-04523	x	x		FAP82, Conserved Uncharacterized Flagellar Associated Protein			Aster-07044
Aster-01247	fgenesh1_pg.00050_#_163	Chlamy-07929		x		FAP84, Flagellar Associated Protein			Aster-01247
Aster-06500	fgenesh1_pg.00129_#_51	Chlamy-08456		x	x	FAP85, EF-Hand Containing Flagellar Associated Protein			Aster-06500
Aster-05928	fgenesh1_pg.00126_#_23	Chlamy-13922		x		FAP88, Flagellar Associated Protein			Aster-05928
Aster-04608	e_gw1.00146.122.1	Chlamy-03717		x	x	FAP90, Flagellar Associated Protein			Aster-04608
Aster-04018	fgenesh1_pg.00051_#_107	Chlamy-04432		x		FAP91, Flagellar Associated Protein Similar to Sperm cAMP-Dependent Protein Kinase Associated Protein AAT1			Aster-04018
Aster-02239	snap-scaffold_00107-abinit-gene-10.31-mRNA-1	Chlamy-00925		x		FAP92, Flagellar Associated Protein			Aster-02239
Aster-09455	maker-scaffold_00132-snap-gene-0.89	Chlamy-06314	x	x	x	FAP94, Flagellar Associated Protein			Aster-09455
Aster-05659	maker-scaffold_00074-snap-gene-6.74	Chlamy-08736		x	x	FAP96, Flagellar Associated Protein			Aster-05659
Aster-01305	fgenesh1_pg.00063_#_14	Chlamy-06350		x		FAP98, Flagellar Associated Protein			Aster-01305
Aster-06616	fgenesh1_pm.00044_#_19	Chlamy-06439		x	x	FAP99, Flagellar Associated Protein			Aster-06616
Aster-07137	maker-scaffold_00117-snap-gene-4.84	Chlamy-12835		x		FLA10, Kinesin-II Motor Protein			Aster-07137
Aster-04222	e_gw1.00088.17.1	Chlamy-09526		x		FLA8 Kinesin II Motor Protein			Aster-04222
Aster-02595	snap-scaffold_00010-abinit-gene-9.52-mRNA-1	Chlamy-11969	x			flagellar hook-length control protein		PHYLOBLAST refseq_protein	Aster-02595
Aster-04388	fgenesh1_pm.00149_#_22	Chlamy-13305			x	flagellar motor protein		PHYLOBLAST refseq_protein	Aster-04388
Aster-07896	maker-scaffold_00153-snap-gene-3.46	Chlamy-10934	x		x	flagellar protein Dyf13		PHYLOBLAST refseq_protein	Aster-07896
Aster-04747	e_gw1.00084.89.1	Chlamy-03466	x			ftsJ-like methyltransferase domain-containing protein		PHYLOBLAST refseq_protein	Aster-04747
Aster-09208	maker-scaffold_00053-snap-gene-0.72	Chlamy-13336		x		FTT, 14-3-3			Aster-09208
Aster-00618	genemark-scaffold_00038-abinit-gene-10.31	Chlamy-00013		x		GAP3, Glyceraldehyde-3-Phosphate Dehydrogenase			Aster-00618
Aster-07268	fgenesh1_pm.00073_#_9	Chlamy-01331			x	glutathione S-transferase-like protein		PHYLOBLAST refseq_protein	Aster-07268
Aster-00921	snap-scaffold_00016-abinit-gene-10.36-mRNA-1	Chlamy-04260			x	GPI transamidase component Gpi16		PHYLOBLAST refseq_protein	Aster-00921
Aster-00922	snap-scaffold_00016-abinit-gene-10.52-mRNA-1	Chlamy-04260			x	GPI transamidase component Gpi16		PHYLOBLAST refseq_protein	Aster-00922
Aster-07796	genemark-scaffold_00102-abinit-gene-0.15	Chlamy-04757		x		GPPS, Geranylgeranyl Diphosphate Synthase-Like			Aster-07796
Aster-06981	maker-scaffold_00091-augustus-gene-0.51	Chlamy-04760		x		GSK3, Glycogen Synthase Kinase 3			Aster-06981
Aster-08243	e_gw1.00137.39.1	Chlamy-10881			x	Guanylyl cyclase		PHYLOBLAST refseq_protein	Aster-08243
Aster-02010	e_gw1.00145.123.1	Chlamy-04856			x	Guanylyl cyclase		PHYLOBLAST refseq_protein	Aster-02010
Aster-02273	e_gw1.00114.171.1	Chlamy-04856			x	Guanylyl cyclase		PHYLOBLAST refseq_protein	Aster-02273
Aster-03467	augustus-scaffold_00120-abinit-gene-0.11	Chlamy-00816			x	Guanylyl cyclase		PHYLOBLAST refseq_protein	Aster-03467
Aster-04158	augustus-scaffold_00011-abinit-gene-7.12-mRNA-1	Chlamy-02927	x			heat shock protein DnaJ		PHYLOBLAST refseq_protein	Aster-04158
Aster-08092	maker-scaffold_00049-augustus-gene-1.57	Chlamy-12614		x		HSP70, Heat Shock 70 kDa Protein			Aster-08092
Aster-01476	e_gw1.00063.1.1	Chlamy-00279	x	x	x	HYD3, Hydrocephalus 3-Like Protein			Aster-01476
Aster-01467	e_gw1.00063.3.1	Chlamy-06430		x		IA1-DHC1b, Inner Dynein Arm Heavy Chain 1-beta			Aster-01467
Aster-09097	e_gw1.00028.2.1	Chlamy-08860		x		IA1-IC140, Inner Dynein Arm I1 Intermediate Chain IC140			Aster-09097
Aster-02216	fgenesh1_pg.00107_#_89	Chlamy-12200	x	x	x	IA-IC28, Inner Dynein Arm Light Chain p28			Aster-02216
Aster-07431	augustus-scaffold_00118-abinit-gene-3.1	Chlamy-11199		x		IDA5, Actin, Inner Dynein Arm Intermediate Chain			Aster-07431
Aster-01283	e_gw1.00063.4.1	Chlamy-09085	x	x	x	IFT140, Intraflagellar Transport Protein 140			Aster-01283
Aster-05465	fgenesh1_pg.00054_#_26	Chlamy-05345	x	x		IFT172, Intraflagellar Transport Protein 172			Aster-05465
Aster-02432	e_gw1.00114.262.1	Chlamy-03420	x	x		IFT20, Intraflagellar Transport Protein 20			Aster-02432
Aster-01527	e_gw1.00122.65.1	Chlamy-05832	x	x		IFT52, Intraflagellar Transport Protein 52			Aster-01527
Aster-05286	e_gw1.00013.62.1	Chlamy-02312	x	x		IFT57, Intraflagellar Transport Protein 57			Aster-05286
Aster-00805	fgenesh1_pg.00016_#_61	Chlamy-00314	x	x	x	IFT72/74, Intraflagellar Transport Protein 72 and 74			Aster-00805
Aster-00278	fgenesh1_pg.00067_#_163	Chlamy-09702	x	x	x	IFT81, Intraflagellar Transport Protein 81			Aster-00278
Aster-02213	fgenesh1_pm.00107_#_31	Chlamy-11798	x	x		IFT88, Intraflagellar Transport Protein 88			Aster-02213
Aster-06313	fgenesh1_pg.00026_#_35	Chlamy-01898	x			intraflagellar transport protein		PHYLOBLAST refseq_protein	Aster-06313
Aster-01477	fgenesh1_pg.00063_#_104	Chlamy-04896	x			inwardly-rectifying potassium channel		PHYLOBLAST refseq_protein	Aster-01477
Aster-03892	e_gw1.00051.143.1	Chlamy-04570	x			IQ calmodulin-binding motif family protein		PHYLOBLAST refseq_protein	Aster-03892
Aster-00224	gw1.00067.381.1	Chlamy-00484	x			kinesin		PHYLOBLAST refseq_protein	Aster-00224
Aster-05440	e_gw1.00054.17.1	Chlamy-02018	x			kinesin-associated protein		PHYLOBLAST refseq_protein	Aster-05440
Aster-07973	e_gw1.00139.3.1	Chlamy-03123	x	x		KLP1, Kinesin-Like Protein 1			Aster-07973
Aster-00787	maker-scaffold_00016-augustus-gene-3.58	Chlamy-13655		x		Malate dehydrogenase			Aster-00787
Aster-02059	maker-scaffold_00107-snap-gene-0.63	Chlamy-09368	x	x		MBO2, Coiled-Coil Flagellar Protein			Aster-02059
Aster-06551	genemark-scaffold_00044-abinit-gene-2.26-mRNA-1	Chlamy-09422	x			metallo-peptidase		PHYLOBLAST refseq_protein	Aster-06551
Aster-04012	snap-scaffold_00051-abinit-gene-8.61	Chlamy-13417		x		METE, Methionine Synthase Upregulated During Gametic Activation			Aster-04012
Aster-06068	e_gw1.00064.84.1	Chlamy-03823			x	N(6)-adenine-specific DNA methyltransferase 2-like		PHYLOBLAST refseq_protein	Aster-06068
Aster-08856	genemark-scaffold_00021-abinit-gene-1.29-mRNA-1	Chlamy-06613	x			nephrocystin-4-like protein		PHYLOBLAST refseq_protein	Aster-08856
Aster-00225	maker-scaffold_00067-augustus-gene-13.53	Chlamy-00352		x		ODA5-Associated Adenylate Kinase			Aster-00225
Aster-09014	fgenesh1_pg.00059_#_6	Chlamy-05346		x		ODA-DC1, Outer Dynein Arm Docking Complex 1, Mr 105,000			Aster-09014
Aster-06864	fgenesh1_pg.00075_#_37	Chlamy-12742			x	ODA-DC2, Outer Dynein Arm Docking Complex 2, Mr 70,000			Aster-06864
Aster-02102	e_gw1.00107.209.1	Chlamy-12742	x	x		ODA-DC2, Outer Dynein Arm Docking Complex 2, Mr 70,000			Aster-02102
Aster-01153	fgenesh1_pm.00050_#_29	Chlamy-00838		x		ODA-DC3, Outer Dynein Arm Docking Complex 3, Mr 25,000			Aster-01153
Aster-07174	snap-scaffold_00024-abinit-gene-2.38	Chlamy-08780		x		ODA-DHCa, Outer Dynein Arm Heavy Chain alpha			Aster-07174
Aster-01210	genemark-scaffold_00050-abinit-gene-11.25	Chlamy-08259	x	x		ODA-DHCb, Outer Dynein Arm Heavy Chain beta			Aster-01210
Aster-07983	fgenesh1_pm.00139_#_9	Chlamy-12913		x		ODA-DHCg, Outer Dynein Arm Heavy Chain gamma			Aster-07983
Aster-08986	fgenesh1_pm.00078_#_1	Chlamy-04639	x	x		ODA-IC2, Outer Dynein Arm Intermediate Chain 2			Aster-08986
Aster-02998	e_gw1.00115.188.1	Chlamy-03468	x	x		ODA-LC1, Outer Dynein Arm Light Chain 1			Aster-02998
Aster-03374	e_gw1.00079.195.1	Chlamy-09407		x	x	ODA-LC3, Outer Dynein Arm Light Chain 3, 16KD			Aster-03374
Aster-03384	gw1.00079.212.1	Chlamy-05551		x		ODA-LC6, Outer Dynein Arm Light Chain 6, 11KD			Aster-03384
Aster-06863	fgenesh1_pm.00075_#_19	Chlamy-07462		x		ODA-LC7, Outer Dynein Arm Light Chain 7			Aster-06863
Aster-07557	e_gw1.00105.94.1	Chlamy-13425		x		ODA-LC8, Outer Dynein Arm Light Chain 8, 8KD			Aster-07557
Aster-01800	e_gw1.00113.114.1	Chlamy-02399	x	x		Parkin Co-Regulated Gene Protein			Aster-01800
Aster-06438	fgenesh1_pm.00129_#_3	Chlamy-12026		x		Peptidylprolyl Isomerase, Cyclophilin 1, Similar to Radial Spoke Protein RSP12			Aster-06438
Aster-03569	fgenesh1_pm.00120_#_20	Chlamy-07792	x	x		PF16, Central Pair Protein			Aster-03569
Aster-08348	fgenesh1_pm.00103_#_10	Chlamy-09827	x	x		PF2, Dynein Regulatory Complex Protein			Aster-08348
Aster-04144	e_gw1.00011.36.1	Chlamy-05980	x	x		PF20, Central Pair Associated WD-Repeat Protein			Aster-04144
Aster-01188	fgenesh1_pg.00050_#_119	Chlamy-03519		x	x	PF6, Central Pair Protein			Aster-01188
Aster-04391	maker-scaffold_00149-snap-gene-4.87	Chlamy-07003		x		PHOT, Putative Blue Light Receptor			Aster-04391
Aster-04068	e_gw1.00011.7.1	Chlamy-12071		x		PKD2, Similar to Polycystin-2			Aster-04068
Aster-01746	e_gw1.00113.4.1	Chlamy-03180		x		PKG, Similar to cGMP-Dependent Protein Kinase			Aster-01746
Aster-00423	fgenesh1_pg.00038_#_9	Chlamy-13766	x			polyadenylation factor FIP1-like protein		PHYLOBLAST refseq_protein	Aster-00423
Aster-08544	fgenesh1_pm.00076_#_8	Chlamy-12904		x		PP1, Phosphatase 1			Aster-08544
Aster-07539	maker-scaffold_00105-snap-gene-1.78	Chlamy-09836		x		PP2A, Protein Phosphatase 2a			Aster-07539
Aster-08117	e_gw1.00055.19.1	Chlamy-00361		x		PP2C, Similar to Protein Phosphatase 2C			Aster-08117
Aster-02812	snap-scaffold_00080-abinit-gene-7.54-mRNA-1	Chlamy-09269	x		x	Protein kintoun		PHYLOBLAST refseq_protein	Aster-02812
Aster-02768	fgenesh1_pm.00080_#_9	Chlamy-13635		x		RABD1, RAB-like GTP-Binding Protein YPTC1			Aster-02768
Aster-02984	e_gw1.00115.191.1	Chlamy-09678	x			rab-related GTPase		PHYLOBLAST refseq_protein	Aster-02984
Aster-03449	fgenesh1_pm.00079_#_56	Chlamy-03884	x	x	x	RIB43a, Flagellar Protofilament Ribbon Protein			Aster-03449
Aster-03642	e_gw1.00120.14.1	Chlamy-03449	x	x		RIB72, nucleoside-diphosphokinase regulatory subunit p72			Aster-03642
Aster-00070	e_gw1.00067.145.1	Chlamy-09491	x			Ribulose-1,5 bisphosphate carboxylase/oxygenase large subunit		PHYLOBLAST refseq_protein	Aster-00070
Aster-04970	gw1.00048.252.1	Chlamy-06942		x		RSP1, Radial Spoke Protein 1
Aster-09602	gw1.00124.7.1	Chlamy-13010		x		RSP10, Radial Spoke Protein 10			Aster-09602
Aster-07408	e_gw1.00118.61.1	Chlamy-02279		x	x	RSP11, Radial Spoke Protein 11			Aster-07408
Aster-02483	snap-scaffold_00010-abinit-gene-2.46-mRNA-1	Chlamy-00837		x		RSP14, Radial Spoke Protein 14			Aster-02483
Aster-00687	e_gw1.00038.370.1	Chlamy-04742		x		RSP16, Radial Spoke Protein 16			Aster-00687
Aster-06685	fgenesh1_pg.00052_#_37	Chlamy-03667		x		RSP2, Radial Spoke Protein 2			Aster-06685
Aster-02357	e_gw1.00114.172.1	Chlamy-10649		x		RSP23, Radial Spoke Protein 23, Similar to Nucleoside-Diphosphate Kinase			Aster-02357
Aster-07889	genemark-scaffold_00153-abinit-gene-2.13-mRNA-1	Chlamy-08603	x	x	x	RSP3, Radial Spoke Protein 3			Aster-07889
Aster-02476	e_gw1.00010.31.1	Chlamy-02767		x	x	RSP4, Radial Spoke Protein 4			Aster-02476
Aster-02111	augustus-scaffold_00107-abinit-gene-3.4-mRNA-1	Chlamy-06146		x		RSP7, Radial Spoke Protein 7
Aster-08821	fgenesh1_pm.00020_#_8	Chlamy-04443	x	x	x	RSP9, Radial Spoke Protein 9			Aster-08821
Aster-04377	maker-scaffold_00149-snap-gene-3.103	Chlamy-06907		x		SAH1, Similar to Adenosylhomocysteinase (S-Adenosyl-L-Homocysteine Hydrolase)			Aster-04377
Aster-01775	fgenesh1_pg.00113_#_40	Chlamy-10371	x			scavenger receptor class B		PHYLOBLAST refseq_protein	Aster-01775
Aster-06931	augustus-scaffold_00071-abinit-gene-2.14-mRNA-1	Chlamy-11369			x	simialr to spermatogenesis-associated protein		PHYLOBLAST refseq_protein	Aster-06931
Aster-09368	genemark-scaffold_00022-abinit-gene-0.32	Chlamy-07075		x		Similar to Alcohol Dehydrogenase			Aster-09368
Aster-03587	fgenesh1_pm.00120_#_27	Chlamy-08831		x		Similar to Arginyl-tRNA Synthetase			Aster-03587
Aster-02879	e_gw1.00115.5.1	Chlamy-04627		x		Similar to Calcium-Transporting ATPase			Aster-02879
Aster-04787	maker-scaffold_00032-augustus-gene-0.60	Chlamy-07111		x		Similar to HSP70			Aster-04787
Aster-04003	maker-scaffold_00051-snap-gene-7.96	Chlamy-09402		x		Similar to Protein Phosphatase 2C			Aster-04003
Aster-09044	maker-scaffold_00106-augustus-gene-0.57	Chlamy-02119		x		Similar to Quinone Reductase			Aster-09044
Aster-09016	e_gw1.00059.31.1	Chlamy-08590	x			similar to sperm flagellar protein		PHYLOBLAST refseq_protein	Aster-09016
Aster-02251	maker-scaffold_00114-snap-gene-0.61	Chlamy-09923	x			similar to spermatogenesis-associated protein 17		PHYLOBLAST refseq_protein	Aster-02251
Aster-05805	e_gw1.00101.34.1	Chlamy-10017		x		Similar to T-complex protein 1 epsilon subunit, putative chaperonin			Aster-05805
Aster-01450	e_gw1.00063.190.1	Chlamy-01700	x			small rab-related GTPase		PHYLOBLAST refseq_protein	Aster-01450
Aster-04025	e_gw1.00051.288.1	Chlamy-00702			x	spindle assembly protein		PHYLOBLAST refseq_protein	Aster-04025
Aster-09396	e_gw1.00043.24.1	Chlamy-07791		x		Tctex2b, Similar to ODA-LC2			Aster-09396
Aster-04351	fgenesh1_pm.00149_#_13	Chlamy-06065	x			tetratricopeptide repeat protein		PHYLOBLAST refseq_protein	Aster-04351
Aster-09393	e_gw1.00043.5.1	Chlamy-12735	x			tetratricopeptide repeat protein		PHYLOBLAST refseq_protein	Aster-09393
Aster-04633	maker-scaffold_00084-augustus-gene-1.60	Chlamy-06233		x		Transcription Factor 2-Like			Aster-04633
Aster-09147	fgenesh1_pm.00015_#_2	Chlamy-03978	x			Tubulin epsilon chain		PHYLOBLAST refseq_protein	Aster-09147
Aster-00788	e_gw1.00016.109.1	Chlamy-05423	x			tubulin polyglutamylase		PHYLOBLAST refseq_protein	Aster-00788
Aster-04417	fgenesh1_pm.00149_#_31	Chlamy-02318	x			tubulin polyglutamylase		PHYLOBLAST refseq_protein	Aster-04417
Aster-04525	e_gw1.00146.69.1	Chlamy-08031	x			tubulin polyglutamylase		PHYLOBLAST refseq_protein	Aster-04525
Aster-07118	e_gw1.00117.119.1	Chlamy-12384	x			U2 small nuclear ribonucleoprotein A'		PHYLOBLAST refseq_protein	Aster-07118
Aster-00991	gw1.00016.406.1	Chlamy-03547	x			U7 small nuclear RNA associated protein		PHYLOBLAST refseq_protein	Aster-00991
Aster-08849	fgenesh1_pg.00021_#_10	Chlamy-08398	x			variable flagellar number protein		PHYLOBLAST refseq_protein	Aster-08849
Aster-02026	fgenesh1_pm.00145_#_25	Chlamy-11645		x		VFL2, Caltractin / Centrin, 20 kD Calcium-Binding Protein			Aster-02026
