# Supplementary material for: The lichen symbiosis re-viewed through the genomes of Cladonia grayi and its algal partner Asterochloris glomerata
Source: BMC Genomics. 2019 Jul 23;20:605. doi: 10.1186/s12864-019-5629-x (PMC6652019; doi:10.1186/s12864-019-5629-x)
Supplement: Supplementary file 6 — In vitro culture and gene expression. (ZIP 1530 kb) [file 12864_2019_5629_MOESM6_ESM.zip]

Archive with 18 entries (15 files):
- Additional file 6/
- Additional file 6/.DS_Store
- __MACOSX/
- __MACOSX/Additional file 6/
- __MACOSX/Additional file 6/._.DS_Store
- Additional file 6/Additional file 6_1.In vitro culture and gene expression.docx
- __MACOSX/Additional file 6/._Additional file 6_1.In vitro culture and gene expression.docx
- Additional file 6/Additional file 6_2.GO based analysis.xlsx
- __MACOSX/Additional file 6/._Additional file 6_2.GO based analysis.xlsx
- Additional file 6/Additional file 6_3.Day 21 differential expression values.xlsx
- __MACOSX/Additional file 6/._Additional file 6_3.Day 21 differential expression values.xlsx
- Additional file 6/Additional file 6_4.Induced fungal & algal protein groups.xlsx
- __MACOSX/Additional file 6/._Additional file 6_4.Induced fungal & algal protein groups.xlsx
- Additional file 6/Additional file 6_5.Coculture protein expression, secretion, and sizes.xlsx
- __MACOSX/Additional file 6/._Additional file 6_5.Coculture protein expression, secretion, and sizes.xlsx
- Additional file 6/~$Additional file 6_4.Induced fungal & algal protein groups.xlsx
- __MACOSX/Additional file 6/._~$Additional file 6_4.Induced fungal & algal protein groups.xlsx
- __MACOSX/._Additional file 6
