# Supplementary material for: The lichen symbiosis re-viewed through the genomes of Cladonia grayi and its algal partner Asterochloris glomerata
Source: BMC Genomics. 2019 Jul 23;20:605. doi: 10.1186/s12864-019-5629-x (PMC6652019; doi:10.1186/s12864-019-5629-x)
Supplement: Supplementary file 6 — In vitro culture and gene expression. (ZIP 1530 kb) [file 12864_2019_5629_MOESM6_ESM.zip › Additional file 6/Additional file 6_2.GO based analysis.xlsx]

## Sheet: GO term analysis fungus
GO-bp (green, red, black lettering signify respectively upregulation, downregulation, no change)	UP.pVal	DOWN.pVal	SDE.pVal		pathway (same as GO color scheme)	UP.pVal	DOWN.pVal	SDE.pVal
Significant p values in bold
protein disulfide oxidoreductase activity_GO:0015035	0.00015017	1	0.00381428		Metabolism of Complex Carbohydrates	0.000526458	0.156209	0.000830652
mitosis_GO:0007067	0.0022183	1	0.0266111		Metabolism of Complex Lipids	0.00421756	0.787983	0.0845804
serine-type endopeptidase activity_GO:0004252	0.00374052	1	0.0419353		Aminosugars metabolism	0.011926	0.0382499	0.00266153
NADP binding_GO:0050661	0.00860232	1	0.0206785		Sorting and degradation	1	0.00535444	0.0429877
endopeptidase activity_GO:0004175	0.00584126	1	0.0612495		ATP synthesis	1	0.00620728	0.0164917
FAD binding_GO:0050660	0.0159239	0.0692468	0.00543199		Oxidative phosphorylation	1	0.00876775	0.12216
DNA recombination_GO:0006310	1	0.00365122	0.00745584		Energy Metabolism	0.581534	0.00946816	0.0634612
P-P-bond-hydrolysis-driven protein transmembrane transporter activity_GO:0015450	1	0.000188029	0.0028488
hydrogen-transporting two-sector ATPase activity_GO:0003936	1	0.00620728	0.0164917
proton-transporting two-sector ATPase complex_GO:0016469	1	0.00105964	0.0356429
proton-transporting ATP synthase complex_GO:0045259	1	0.00620728	0.0164917
ATP synthesis coupled proton transport_GO:0015986	1	0.00876775	0.12216
response to oxidative stress_GO:0006979	0.0388563	0.0379177	0.00894071
cell wall catabolic process_GO:0016998	1	1	0.0028488
proton transport_GO:0015992	1	1	0.0074612
porphyrin biosynthetic process_GO:0006779	1	1	0.0028488
endochitinase activity_GO:0008843	1	1	0.0028488
catalase activity_GO:0004096	1	1	0.00164758
carboxylesterase activity_GO:0004091	1	1	0.0028488
phosphotransferase activity, for other substituted phosphate groups_GO:0016780	1	1	0.0074612
chitin synthase activity_GO:0004100	1	1	0.0074612

## Sheet: GO term analysis alga
GO-bp (green, red, black lettering signify respectively upregulation, downregulation, no change)	UP.pVal	DOWN.pval	SDE.pVal		pathway (same as GO color scheme)	UP.pVal	DOWN.pval	SDE.pVal
Significant p values in bold
ubiquitin-dependent protein catabolic process_GO:0006511	0.000734598	1	0.0104922		Metabolism of Cofactors and Vitamins	0.0292052	0.0413403	0.00974224
intracellular protein transport_GO:0006886	1	1	0.00694935
protein transport_GO:0015031	1	1	0.00669403
