# Supplementary material for: The lichen symbiosis re-viewed through the genomes of Cladonia grayi and its algal partner Asterochloris glomerata
Source: BMC Genomics. 2019 Jul 23;20:605. doi: 10.1186/s12864-019-5629-x (PMC6652019; doi:10.1186/s12864-019-5629-x)
Supplement: Supplementary file 6 — In vitro culture and gene expression. (ZIP 1530 kb) [file 12864_2019_5629_MOESM6_ESM.zip › Additional file 6/Additional file 6_3.Day 21 differential expression values.xlsx]

## Sheet: Day 21 fungal gene expression
GeneModel	F21_RPKM	FA21_RPKM	FA21/F21(Co/Mo)	Induced Co/Mo values are in green and repressed in red
CLAGR_007855-RA	0.0596066	58.833	987.021
CLAGR_005940-RA	0.974847	657.128	674.083
CLAGR_009801-RA	0.01	4.23915	423.915
CLAGR_000882-RA	0.01	2.52646	252.646
CLAGR_006740-RA	0.01	2.47806	247.806
CLAGR_002505-RA	1.13994	263.776	231.394
CLAGR_010764-RA	0.858915	131.376	152.956
CLAGR_009224-RA	0.01	1.51825	151.825
CLAGR_009504-RA	0.01	1.48684	148.684
CLAGR_009703-RA	0.396581	54.4378	137.268
CLAGR_006961-RA	0.01	1.35877	135.877
CLAGR_009431-RA	0.01	1.30398	130.398
CLAGR_006834-RA	0.01	1.29355	129.355
CLAGR_008601-RA	0.01	1.22033	122.033
CLAGR_006875-RA	0.01	1.10749	110.749
CLAGR_007854-RA	0.659647	67.48	102.297
CLAGR_007512-RA	0.192754	19.0042	98.5932
CLAGR_003535-RA	0.01	0.898296	89.8296
CLAGR_004718-RA	0.208749	17.7385	84.9753
CLAGR_009717-RA	0.571476	47.2273	82.6409
CLAGR_003734-RA	0.01	0.816633	81.6633
CLAGR_007176-RA	0.01	0.718637	71.8637
CLAGR_007159-RA	0.01	0.645482	64.5482
CLAGR_007022-RA	0.01	0.64164	64.164
CLAGR_001231-RA	0.0891414	5.53545	62.0974
CLAGR_005948-RA	2.00762	122.325	60.9301
CLAGR_006999-RA	13.2778	798.757	60.1573
CLAGR_004411-RA	0.01	0.598864	59.8864
CLAGR_010379-RA	0.01	0.592283	59.2283
CLAGR_006128-RA	0.01	0.579546	57.9546
CLAGR_010771-RA	0.179252	10.3499	57.7397
CLAGR_007697-RA	10.3017	592.46	57.511
CLAGR_006497-RA	0.01	0.564375	56.4375
CLAGR_008384-RA	0.350876	19.6588	56.0277
CLAGR_009863-RA	0.01	0.558526	55.8526
CLAGR_000399-RA	0.01	0.544422	54.4422
CLAGR_009718-RA	1.4004	75.3043	53.7735
CLAGR_007794-RA	1.98041	103.8	52.4136
CLAGR_007691-RA	0.01	0.48998	48.998
CLAGR_007511-RA	0.113732	5.20392	45.756
CLAGR_008902-RA	0.01	0.445436	44.5436
CLAGR_002191-RA	0.01	0.434659	43.4659
CLAGR_008477-RA	3.26066	136.301	41.8017
CLAGR_005876-RA	0.01	0.399243	39.9243
CLAGR_006017-RA	2.74853	104.801	38.13
CLAGR_009555-RA	10.1961	364.824	35.7806
CLAGR_005703-RA	2.7748	96.4595	34.7626
CLAGR_000975-RA	12.0504	412.11	34.1989
CLAGR_001018-RA	1.15141	38.3597	33.3154
CLAGR_009792-RA	1.51719	50.0171	32.967
CLAGR_007046-RA	6.14377	197.021	32.0685
CLAGR_010724-RA	0.106395	3.36137	31.5934
CLAGR_000437-RA	0.229044	6.98675	30.504
CLAGR_008826-RA	2.43028	73.1875	30.1149
CLAGR_004537-RA	0.01	0.296142	29.6142
CLAGR_007551-RA	0.847875	25.0784	29.578
CLAGR_003241-RA	1.96684	56.8646	28.9117
CLAGR_009586-RA	4.75182	130.113	27.3816
CLAGR_006953-RA	1.37426	37.2627	27.1146
CLAGR_007937-RA	0.777361	21.051	27.0801
CLAGR_006739-RA	0.653115	17.0765	26.1463
CLAGR_001923-RA	5.74559	145.352	25.298
CLAGR_005378-RA	1.43242	35.8918	25.0568
CLAGR_006532-RA	0.196792	4.75947	24.1853
CLAGR_010713-RA	0.01	0.229352	22.9352
CLAGR_010014-RA	0.01	0.225514	22.5514
CLAGR_002500-RA	4.57949	102.929	22.4761
CLAGR_009752-RA	0.65833	13.8779	21.0804
CLAGR_007777-RA	106.668	2245.04	21.047
CLAGR_010948-RA	0.01	0.205717	20.5717
CLAGR_001754-RA	0.01	0.200737	20.0737
CLAGR_009753-RA	1.63426	32.2901	19.7583
CLAGR_001259-RA	8.62267	169.827	19.6954
CLAGR_007798-RA	14.0309	275.896	19.6634
CLAGR_000890-RA	0.0343566	0.673722	19.6097
CLAGR_002044-RA	8.43298	158.631	18.8108
CLAGR_004213-RA	23.1083	434.392	18.7981
CLAGR_010237-RA	0.972268	17.4771	17.9756
CLAGR_000981-RA	0.195547	3.51507	17.9756
CLAGR_002141-RA	0.01	0.172197	17.2197
CLAGR_005834-RA	7.7366	132.859	17.1728
CLAGR_003452-RA	0.01	0.171104	17.1104
CLAGR_005195-RA	2.17104	33.9728	15.6481
CLAGR_007507-RA	1.0326	15.9807	15.4763
CLAGR_006168-RA	3.08458	46.8714	15.1954
CLAGR_006952-RA	2.77013	41.9323	15.1373
CLAGR_006084-RA	22.1085	334.2	15.1164
CLAGR_001448-RA	0.980695	14.5077	14.7933
CLAGR_009525-RA	0.166577	2.4499	14.7073
CLAGR_010772-RA	0.183235	2.69489	14.7073
CLAGR_009556-RA	29.311	424.694	14.4893
CLAGR_010737-RA	0.01	0.142965	14.2965
CLAGR_007856-RA	6.29501	88.6705	14.0858
CLAGR_005927-RA	18.2628	248.915	13.6296
CLAGR_010768-RA	3.22744	42.3288	13.1153
CLAGR_001257-RA	0.12517	1.63637	13.0731
CLAGR_005339-RA	1.76691	23.099	13.0731
CLAGR_009800-RA	0.0471176	0.615975	13.0731
CLAGR_001230-RA	0.109941	1.43727	13.0731
CLAGR_003874-RA	21.7253	274.644	12.6417
CLAGR_007560-RA	3.54483	44.663	12.5995
CLAGR_003014-RA	0.640434	7.84919	12.2561
CLAGR_010775-RA	0.231185	2.77045	11.9837
CLAGR_009861-RA	36.559	412.981	11.2963
CLAGR_002745-RA	35.3869	398.85	11.2711
CLAGR_007834-RA	1.00609	11.2942	11.2258
CLAGR_006882-RA	0.01	0.108012	10.8012
CLAGR_009790-RA	0.415395	4.48017	10.7853
CLAGR_002869-RA	0.503364	5.40545	10.7386
CLAGR_007977-RA	5.76966	61.7695	10.7059
CLAGR_008646-RA	0.562951	5.84434	10.3816
CLAGR_003915-RA	0.01	0.101122	10.1122
CLAGR_001258-RA	1.96133	19.7538	10.0716
CLAGR_008385-RA	3.99475	39.6701	9.93055
CLAGR_010718-RA	0.201112	1.97187	9.80485
CLAGR_011203-RA	0.0767031	0.752062	9.80485
CLAGR_009503-RA	0.0993444	0.974056	9.80485
CLAGR_000333-RA	0.414351	4.06265	9.80485
CLAGR_002190-RA	0.0970068	0.951137	9.80485
CLAGR_000983-RA	0.191758	1.88016	9.80485
CLAGR_003863-RA	24.4766	236.929	9.67981
CLAGR_009979-RA	4.35973	42.127	9.66275
CLAGR_001924-RA	4.08311	38.5725	9.44684
CLAGR_003378-RA	9.9025	93.3973	9.4317
CLAGR_000603-RA	1.78605	16.3445	9.15119
CLAGR_003332-RA	5.75769	52.5039	9.11891
CLAGR_000881-RA	0.79796	7.24432	9.07856
CLAGR_010000-RA	46.6742	412.681	8.84174
CLAGR_008600-RA	0.256872	2.18278	8.49753
CLAGR_009207-RA	0.371423	3.15618	8.49753
CLAGR_006741-RA	3.20444	26.9489	8.40985
CLAGR_007073-RA	27.2838	228.29	8.36722
CLAGR_009669-RA	5.74579	47.6788	8.29804
CLAGR_009305-RA	0.46454	3.79562	8.17071
CLAGR_009222-RA	0.135173	1.10446	8.17071
CLAGR_007513-RA	0.239871	1.95992	8.17071
CLAGR_010523-RA	0.124933	1.02079	8.17071
CLAGR_011006-RA	0.383515	3.13359	8.17071
CLAGR_008480-RA	10.1271	82.6553	8.16178
CLAGR_000886-RA	2.90337	23.5328	8.10534
CLAGR_003954-RA	31.0044	244.135	7.8742
CLAGR_003281-RA	124.643	954.492	7.65784
CLAGR_009486-RA	3.57309	27.3082	7.64275
CLAGR_005908-RA	0.42285	3.22465	7.62599
CLAGR_010901-RA	0.0921294	0.702578	7.62599
CLAGR_002733-RA	0.176062	1.34265	7.62599
CLAGR_005640-RA	2.62359	19.8442	7.56374
CLAGR_002156-RA	9.61622	71.9585	7.48304
CLAGR_007303-RA	1.47682	10.9404	7.40811
CLAGR_009627-RA	8.33274	61.4184	7.37073
CLAGR_005296-RA	2.13673	15.5784	7.29078
CLAGR_003947-RA	8.8422	63.4974	7.18117
CLAGR_001736-RA	0.368812	2.58296	7.00346
CLAGR_009040-RA	0.691246	4.84112	7.00346
CLAGR_002503-RA	23.2795	159.523	6.85252
CLAGR_005675-RA	71.1817	485.513	6.82076
CLAGR_008357-RA	6.70742	44.1731	6.58571
CLAGR_007581-RA	4.9047	32.2922	6.58393
CLAGR_005065-RA	61.0988	401.354	6.56892
CLAGR_008772-RA	0.160889	1.05166	6.53656
CLAGR_002905-RA	0.203595	1.33081	6.53656
CLAGR_010690-RA	0.123994	0.810493	6.53656
CLAGR_002975-RA	0.0576614	0.376908	6.53656
CLAGR_004065-RA	0.80839	5.2841	6.53656
CLAGR_005878-RA	0.0953246	0.623096	6.53656
CLAGR_001289-RA	0.0886622	0.579546	6.53656
CLAGR_010765-RA	0.449759	2.93988	6.53656
CLAGR_002552-RA	0.475707	3.10949	6.53656
CLAGR_002361-RA	0.66631	4.35538	6.53656
CLAGR_004752-RA	0.36647	2.39546	6.53656
CLAGR_009354-RA	0.0692906	0.452922	6.53656
CLAGR_003225-RA	0.417498	2.729	6.53656
CLAGR_009505-RA	0.105713	0.690997	6.53656
CLAGR_008354-RA	0.360069	2.35361	6.53656
CLAGR_007806-RA	0.40363	2.63835	6.53656
CLAGR_003980-RA	0.0486465	0.317981	6.53656
CLAGR_005716-RA	0.14594	0.953943	6.53656
CLAGR_008428-RA	0.105039	0.686596	6.53656
CLAGR_009355-RA	0.179252	1.17169	6.53656
CLAGR_007696-RA	0.439179	2.87072	6.53656
CLAGR_005341-RA	0.100556	0.65729	6.53656
CLAGR_011142-RA	0.102112	0.667465	6.53656
CLAGR_005088-RA	0.119501	0.781127	6.53656
CLAGR_006558-RA	0.119501	0.781127	6.53656
CLAGR_008550-RA	19.5505	124.857	6.38638
CLAGR_008690-RA	23.5737	147.508	6.25732
CLAGR_009024-RA	48.7717	302.516	6.20268
CLAGR_000126-RA	16.6566	102.929	6.17943
CLAGR_007082-RA	3.00578	18.0544	6.00657
CLAGR_002405-RA	0.867956	5.00599	5.76756
CLAGR_000273-RA	34.3795	196.71	5.72173
CLAGR_006533-RA	2.0911	11.8047	5.64521
CLAGR_001447-RA	1.89439	10.6883	5.64209
CLAGR_005116-RA	2.74451	15.4612	5.63349
CLAGR_001530-RA	2.40331	13.445	5.59436
CLAGR_010013-RA	2.3602	13.0541	5.53094
CLAGR_005860-RA	9.07014	49.8554	5.49666
CLAGR_007659-RA	6.05353	33.1642	5.47849
CLAGR_011212-RA	0.412279	2.24574	5.44714
CLAGR_002767-RA	0.367833	2.00363	5.44714
CLAGR_001948-RA	0.677719	3.69163	5.44714
CLAGR_010086-RA	0.520774	2.83673	5.44714
CLAGR_005637-RA	0.650967	3.54591	5.44714
CLAGR_001187-RA	19.1025	103.851	5.43652
CLAGR_001325-RA	3.52701	19.1602	5.43242
CLAGR_002579-RA	1.5839	8.5262	5.38305
CLAGR_004129-RA	164.572	883.849	5.37061
CLAGR_003325-RA	4.0415	21.635	5.35322
CLAGR_004066-RA	2.54742	13.584	5.33246
CLAGR_009552-RA	5.61401	29.8158	5.31096
CLAGR_000021-RA	0.0356952	0.186659	5.22925
CLAGR_001769-RA	0.867956	4.53876	5.22925
CLAGR_004012-RA	1.20081	6.27935	5.22925
CLAGR_002187-RA	14.8251	77.5242	5.22925
CLAGR_001783-RA	16.834	87.9621	5.22526
CLAGR_007441-RA	17.7667	92.6089	5.21249
CLAGR_001755-RA	22.9481	118.237	5.15235
CLAGR_001649-RA	173.763	893.272	5.14075
CLAGR_010774-RA	0.513058	2.635	5.13587
CLAGR_002631-RA	0.201463	1.03469	5.13587
CLAGR_002104-RA	1.08904	5.59317	5.13587
CLAGR_001511-RA	3.92594	20.1165	5.124
CLAGR_003242-RA	31.7608	161.294	5.07841
CLAGR_011187-RA	26.0649	131.489	5.04467
CLAGR_000261-RA	27.0508	135.324	5.00259
CLAGR_001189-RA	0.865277	4.32513	4.99855
CLAGR_004090-RA	3.06567	15.2019	4.95877
CLAGR_005222-RA	5.62851	27.6519	4.91283
CLAGR_006923-RA	0.350876	1.72014	4.90242
CLAGR_009446-RA	0.518047	2.53969	4.90242
CLAGR_010083-RA	0.673109	3.29986	4.90242
CLAGR_002063-RA	0.529128	2.59401	4.90242
CLAGR_010999-RA	0.417498	2.04675	4.90242
CLAGR_010849-RA	0.244314	1.19773	4.90242
CLAGR_010987-RA	18.8361	91.8733	4.87751
CLAGR_003102-RA	5.21683	24.6718	4.72927
CLAGR_002463-RA	94.2573	444.825	4.71926
CLAGR_004947-RA	28.9554	136.499	4.71412
CLAGR_002315-RA	26.9644	126.579	4.69429
CLAGR_008084-RA	1.18161	5.54089	4.68927
CLAGR_007278-RA	0.524719	2.4499	4.66897
CLAGR_009802-RA	8.32564	37.6761	4.52531
CLAGR_000357-RA	6.63438	30.0022	4.52224
CLAGR_010954-RA	2.03508	9.17409	4.50798
CLAGR_005903-RA	0.389172	1.7489	4.49389
CLAGR_002662-RA	1.02479	4.58595	4.47503
CLAGR_010943-RA	0.828323	3.69163	4.45675
CLAGR_004194-RA	7.01292	31.106	4.43553
CLAGR_004503-RA	1.17286	5.16908	4.40723
CLAGR_008605-RA	3.14634	13.829	4.39528
CLAGR_005835-RA	24.9113	109.29	4.38715
CLAGR_002582-RA	0.108733	0.473827	4.35771
CLAGR_000929-RA	0.166577	0.725896	4.35771
CLAGR_009865-RA	0.372916	1.62506	4.35771
CLAGR_001949-RA	0.93112	4.05755	4.35771
CLAGR_007196-RA	0.164912	0.718637	4.35771
CLAGR_002511-RA	15.1513	65.5195	4.32436
CLAGR_005242-RA	0.523529	2.24574	4.28962
CLAGR_009221-RA	139.726	596.183	4.26679
CLAGR_010584-RA	65.8004	279.581	4.24893
CLAGR_008278-RA	1.03718	4.40674	4.24877
CLAGR_008874-RA	12.656	53.5217	4.22896
CLAGR_009006-RA	0.175705	0.738326	4.20208
CLAGR_002910-RA	91.4876	382.782	4.18398
CLAGR_002375-RA	0.540694	2.25801	4.17614
CLAGR_008676-RA	22.8907	95.4272	4.16882
CLAGR_010932-RA	1.74049	7.25274	4.16706
CLAGR_006534-RA	51.8899	215.868	4.16012
CLAGR_000400-RA	0.495636	2.06166	4.15963
CLAGR_006527-RA	1.61055	6.67235	4.14289
CLAGR_007985-RA	0.10421	0.425733	4.08535
CLAGR_000484-RA	0.209412	0.85552	4.08535
CLAGR_007716-RA	10.2452	41.6349	4.06385
CLAGR_004376-RA	1.44901	5.86336	4.04644
CLAGR_002041-RA	56.6582	229.144	4.04433
CLAGR_009118-RA	10.1683	40.9569	4.02788
CLAGR_006302-RA	197.973	794.777	4.01457
CLAGR_003243-RA	23.8017	95.0157	3.99197
CLAGR_004824-RA	3.95402	15.7596	3.98571
CLAGR_007103-RA	1.24798	4.95277	3.96863
CLAGR_000843-RA	6.01756	23.7748	3.9509
CLAGR_002082-RA	12.8703	50.6332	3.93411
CLAGR_009544-RA	0.76348	2.99432	3.92194
CLAGR_006445-RA	0.654411	2.56656	3.92194
CLAGR_011242-RA	0.349389	1.37028	3.92194
CLAGR_001601-RA	4.16619	16.3112	3.91513
CLAGR_008875-RA	13.2285	51.7651	3.91315
CLAGR_007000-RA	50.4502	197.298	3.91074
CLAGR_006536-RA	14.1808	54.6789	3.85584
CLAGR_004393-RA	2.24096	8.63867	3.8549
CLAGR_009808-RA	17.2569	66.073	3.82878
CLAGR_001318-RA	37.6677	142.827	3.79177
CLAGR_010427-RA	1.48235	5.60174	3.77895
CLAGR_002823-RA	13.0789	49.4224	3.77878
CLAGR_002839-RA	1.4584	5.49977	3.77109
CLAGR_002380-RA	22.3683	84.2869	3.76814
CLAGR_005216-RA	0.620635	2.31818	3.73518
CLAGR_002648-RA	1.6227	6.04346	3.72432
CLAGR_011111-RA	5.51276	20.3272	3.68729
CLAGR_006943-RA	13.105	48.3111	3.68646
CLAGR_003184-RA	1.38327	5.08603	3.67682
CLAGR_011022-RA	2.68149	9.85935	3.67682
CLAGR_010154-RA	1.72231	6.33264	3.67682
CLAGR_002192-RA	1.43699	5.25559	3.65736
CLAGR_005968-RA	124.182	453.793	3.65427
CLAGR_011177-RA	8.27227	30.1758	3.64782
CLAGR_006689-RA	69.9974	255.191	3.64572
CLAGR_001531-RA	4.50994	16.4268	3.64236
CLAGR_007127-RA	1.72812	6.29345	3.6418
CLAGR_011124-RA	1.22662	4.45436	3.63142
CLAGR_007500-RA	3.23658	11.7534	3.63142
CLAGR_006612-RA	0.745832	2.70843	3.63142
CLAGR_007245-RA	2.09556	7.59333	3.62353
CLAGR_009860-RA	3.54356	12.6949	3.58254
CLAGR_007310-RA	25.5154	91.2217	3.57516
CLAGR_002563-RA	1.14978	4.07991	3.54842
CLAGR_002319-RA	15.5447	55.0876	3.54383
CLAGR_006897-RA	1.36987	4.82153	3.51969
CLAGR_004099-RA	2.61445	9.20206	3.51969
CLAGR_006081-RA	1.68191	5.91182	3.51495
CLAGR_002998-RA	34.001	118.878	3.4963
CLAGR_007030-RA	1.19213	4.11268	3.44985
CLAGR_001404-RA	3.93014	13.4744	3.42849
CLAGR_009119-RA	15.3808	52.3515	3.40369
CLAGR_007915-RA	1.96684	6.67541	3.39399
CLAGR_009616-RA	6.64299	22.4715	3.38274
CLAGR_004262-RA	30.2847	102.182	3.37404
CLAGR_002163-RA	2.60533	8.7867	3.37259
CLAGR_002714-RA	109.047	367.707	3.37199
CLAGR_008814-RA	96.6698	325.067	3.36266
CLAGR_007678-RA	125.918	419.746	3.33348
CLAGR_002999-RA	32.0701	106.878	3.33265
CLAGR_003454-RA	10.3612	34.1564	3.29658
CLAGR_009056-RA	0.313123	1.02338	3.26828
CLAGR_010740-RA	0.107785	0.352273	3.26828
CLAGR_010622-RA	1.41353	4.61981	3.26828
CLAGR_005489-RA	0.049523	0.161855	3.26828
CLAGR_001435-RA	0.123994	0.405246	3.26828
CLAGR_008334-RA	0.0458088	0.149716	3.26828
CLAGR_000258-RA	0.321256	1.04996	3.26828
CLAGR_004309-RA	0.368518	1.20442	3.26828
CLAGR_010235-RA	0.123068	0.402222	3.26828
CLAGR_009448-RA	0.156314	0.510879	3.26828
CLAGR_009436-RA	0.0315923	0.103252	3.26828
CLAGR_000866-RA	0.120373	0.393414	3.26828
CLAGR_000796-RA	0.499732	1.63327	3.26828
CLAGR_009681-RA	0.148569	0.485566	3.26828
CLAGR_001727-RA	0.274853	0.898296	3.26828
CLAGR_003355-RA	0.274853	0.898296	3.26828
CLAGR_004719-RA	0.852257	2.78541	3.26828
CLAGR_004893-RA	0.0692906	0.226461	3.26828
CLAGR_008967-RA	0.857922	2.80393	3.26828
CLAGR_004534-RA	0.0476623	0.155774	3.26828
CLAGR_008262-RA	0.171783	0.561435	3.26828
CLAGR_006528-RA	0.285974	0.934644	3.26828
CLAGR_000030-RA	0.119936	0.391984	3.26828
CLAGR_007352-RA	0.0202843	0.0662949	3.26828
CLAGR_010440-RA	0.0275772	0.0901301	3.26828
CLAGR_010783-RA	0.0214729	0.0701794	3.26828
CLAGR_003351-RA	0.0886622	0.289773	3.26828
CLAGR_007876-RA	0.135173	0.441785	3.26828
CLAGR_005020-RA	0.233917	0.764507	3.26828
CLAGR_000950-RA	0.37602	1.22894	3.26828
CLAGR_003853-RB	0.0292916	0.0957332	3.26828
CLAGR_007220-RA	0.239002	0.781127	3.26828
CLAGR_001186-RA	0.254493	0.831756	3.26828
CLAGR_008841-RA	0.393987	1.28766	3.26828
CLAGR_010419-RA	1.28837	4.21076	3.26828
CLAGR_009506-RA	0.219882	0.718637	3.26828
CLAGR_006283-RA	0.219882	0.718637	3.26828
CLAGR_007277-RA	0.577191	1.88642	3.26828
CLAGR_008920-RA	0.777885	2.54235	3.26828
CLAGR_008922-RA	0.129852	0.424392	3.26828
CLAGR_004197-RA	0.924738	3.02231	3.26828
CLAGR_007850-RA	0.0947768	0.309757	3.26828
CLAGR_009831-RA	0.216989	0.709181	3.26828
CLAGR_002795-RA	0.761131	2.48759	3.26828
CLAGR_006866-RA	0.0417498	0.13645	3.26828
CLAGR_005480-RA	0.0530262	0.173305	3.26828
CLAGR_001462-RA	0.256872	0.839529	3.26828
CLAGR_010997-RA	0.117794	0.384984	3.26828
CLAGR_011224-RA	0.130365	0.426069	3.26828
CLAGR_007630-RA	0.282706	0.923962	3.26828
CLAGR_004455-RA	0.607037	1.98397	3.26828
CLAGR_009995-RA	0.271459	0.887206	3.26828
CLAGR_000242-RA	0.0236263	0.0772174	3.26828
CLAGR_004995-RA	0.10025	0.327646	3.26828
CLAGR_008037-RA	0.0383515	0.125344	3.26828
CLAGR_010927-RA	0.10243	0.334769	3.26828
CLAGR_004790-RA	0.144659	0.472788	3.26828
CLAGR_006793-RA	0.336554	1.09995	3.26828
CLAGR_009450-RA	0.107085	0.349986	3.26828
CLAGR_006023-RA	0.100556	0.328645	3.26828
CLAGR_010236-RA	0.119501	0.390564	3.26828
CLAGR_007780-RA	0.118216	0.386364	3.26828
CLAGR_000502-RA	12.0712	39.3524	3.26003
CLAGR_008021-RA	43.6891	142.232	3.25556
CLAGR_004625-RA	330.758	1071.4	3.23923
CLAGR_004054-RA	65.2305	209.315	3.20886
CLAGR_002327-RA	4.29737	13.6939	3.18658
CLAGR_008368-RA	15.6104	49.6905	3.18317
CLAGR_003148-RA	7.3448	23.3255	3.17578
CLAGR_006627-RA	10.9433	34.7307	3.1737
CLAGR_000468-RA	45.4166	143.957	3.1697
CLAGR_009803-RA	9.73093	30.8076	3.16595
CLAGR_005633-RA	518.906	1639.31	3.15916
CLAGR_003702-RA	6.51731	20.5243	3.1492
CLAGR_008811-RA	21.9011	68.8183	3.14223
CLAGR_002486-RA	13.3067	41.419	3.11265
CLAGR_004694-RA	22.0377	68.2489	3.09691
CLAGR_007800-RA	1.52103	4.70951	3.09627
CLAGR_011020-RA	38.7692	118.477	3.05596
CLAGR_003410-RA	1.53644	4.68676	3.0504
CLAGR_002136-RA	13.7025	41.7286	3.04532
CLAGR_001034-RA	7.97002	24.1778	3.03359
CLAGR_005899-RA	7.95961	24.145	3.03344
CLAGR_005883-RA	2.07763	6.281	3.02316
CLAGR_000035-RA	83.1697	251.325	3.02183
CLAGR_010838-RA	2.99003	9.02055	3.01688
CLAGR_005635-RA	5.77938	17.4231	3.01471
CLAGR_007568-RA	40.7866	122.902	3.0133
CLAGR_002868-RA	9.90253	29.7419	3.00346
CLAGR_001007-RA	26.8061	80.4123	2.99978
CLAGR_005603-RA	3.29823	9.84533	2.98503
CLAGR_010596-RA	29.8763	89.1257	2.98315
CLAGR_007815-RA	1.99537	5.94602	2.9799
CLAGR_006326-RA	31.3134	93.1886	2.976
CLAGR_005987-RA	3.09209	9.1935	2.97323
CLAGR_001424-RA	1.22569	3.64174	2.97117
CLAGR_007096-RA	36.6402	108.655	2.96545
CLAGR_002222-RA	81.8588	242.54	2.96291
CLAGR_009026-RA	16.0888	47.6232	2.96002
CLAGR_000463-RA	153.714	454.471	2.9566
CLAGR_005380-RA	23.5546	69.5997	2.95482
CLAGR_001845-RA	2.85784	8.42153	2.94681
CLAGR_001967-RA	0.465852	1.37028	2.94145
CLAGR_002884-RA	6.87917	20.1732	2.9325
CLAGR_009534-RA	24.0615	70.4817	2.92923
CLAGR_000272-RA	17.7483	51.9642	2.92784
CLAGR_007064-RA	16.8934	49.2967	2.91811
CLAGR_002580-RA	0.636998	1.85057	2.90514
CLAGR_009430-RA	0.256783	0.74599	2.90514
CLAGR_009075-RA	1.64912	4.79091	2.90514
CLAGR_006628-RA	1.37167	3.97356	2.89689
CLAGR_007359-RA	4.15642	11.9577	2.87693
CLAGR_001551-RA	32.6533	93.8157	2.87308
CLAGR_007778-RA	0.30259	0.865331	2.85975
CLAGR_001232-RA	0.979673	2.80162	2.85975
CLAGR_002769-RA	86.7017	247.568	2.8554
CLAGR_005366-RA	2.28226	6.49661	2.84657
CLAGR_007188-RA	27.4021	77.8441	2.84081
CLAGR_005401-RA	106.054	301.136	2.83946
CLAGR_001703-RA	16.1047	45.6715	2.8359
CLAGR_005685-RA	3.06654	8.68601	2.83251
CLAGR_006556-RA	1.40152	3.96981	2.83251
CLAGR_000047-RA	4.72183	13.3593	2.82926
CLAGR_006325-RA	3.30714	9.35296	2.82811
CLAGR_000658-RA	11.8098	33.3818	2.82662
CLAGR_007845-RA	1428.18	4035.07	2.82531
CLAGR_006821-RA	130.283	367.845	2.82342
CLAGR_006020-RA	4.90604	13.8401	2.82104
CLAGR_009655-RA	73.3626	206.776	2.81855
CLAGR_004732-RA	1.8999	5.3401	2.81072
CLAGR_001550-RA	16.4615	46.2396	2.80896
CLAGR_000155-RA	1.22807	3.44028	2.80138
CLAGR_003955-RA	4.12279	11.5495	2.80138
CLAGR_006202-RA	9.38447	26.2044	2.79232
CLAGR_009784-RA	6.33592	17.5518	2.77021
CLAGR_006880-RA	1.31256	3.62985	2.76547
CLAGR_008391-RA	69.2345	191.43	2.76495
CLAGR_001827-RA	1.74741	4.81868	2.75761
CLAGR_000211-RA	5.24084	14.4451	2.75625
CLAGR_003821-RA	1.12171	3.08722	2.75224
CLAGR_002096-RA	2.1646	5.9181	2.73404
CLAGR_006321-RA	2.96981	8.1075	2.72998
CLAGR_007128-RA	1.07551	2.92923	2.72357
CLAGR_007099-RA	13.2721	36.1474	2.72357
CLAGR_006201-RA	0.19213	0.523279	2.72357
CLAGR_007100-RA	1.28503	3.49986	2.72357
CLAGR_008444-RA	26.3935	71.8222	2.72121
CLAGR_005974-RA	7.28679	19.8043	2.71783
CLAGR_002866-RA	28.8471	78.1599	2.70946
CLAGR_002162-RA	7.66107	20.6985	2.70178
CLAGR_005430-RA	18.6469	50.1402	2.68893
CLAGR_009662-RA	1.4842	3.98844	2.68725
CLAGR_003508-RA	33.8528	90.9624	2.68699
CLAGR_006150-RA	0.946214	2.54026	2.68466
CLAGR_006604-RA	6.83129	18.3148	2.68101
CLAGR_006944-RA	15.5275	41.6044	2.6794
CLAGR_005861-RA	78.0196	208.499	2.6724
CLAGR_007024-RA	48.1391	128.482	2.66898
CLAGR_009536-RA	4.14866	11.0686	2.66799
CLAGR_002993-RA	2.78724	7.42254	2.66304
CLAGR_009568-RA	0.871353	2.32045	2.66304
CLAGR_004717-RA	0.80083	2.13265	2.66304
CLAGR_008153-RA	8.68442	23.099	2.65983
CLAGR_004857-RA	8.70026	23.0531	2.64971
CLAGR_005766-RA	14.4336	38.2403	2.64939
CLAGR_009661-RA	6.36344	16.8431	2.64685
CLAGR_007532-RA	2.42287	6.38599	2.63571
CLAGR_001818-RA	22.4549	58.9825	2.6267
CLAGR_007567-RA	10.0706	26.4458	2.62604
CLAGR_010907-RA	0.749598	1.95992	2.61463
CLAGR_009828-RA	0.211969	0.554219	2.61463
CLAGR_010682-RA	0.360069	0.941446	2.61463
CLAGR_008685-RA	1.10309	2.88416	2.61463
CLAGR_000880-RA	0.557134	1.4567	2.61463
CLAGR_010955-RA	13.9194	36.247	2.60406
CLAGR_004828-RA	2.49403	6.4877	2.60129
CLAGR_004990-RA	20.1192	52.2808	2.59855
CLAGR_004844-RA	31.5827	82.04	2.59762
CLAGR_001520-RA	2.85723	7.40968	2.59331
CLAGR_001732-RA	5.96823	15.3994	2.58022
CLAGR_003145-RA	13.3242	34.333	2.57673
CLAGR_006083-RA	4.71525	12.137	2.57398
CLAGR_002578-RA	0.419013	1.076	2.56794
CLAGR_002193-RA	1.9733	5.06731	2.56794
CLAGR_008628-RA	5.01905	12.8886	2.56794
CLAGR_005381-RA	3.43299	8.8082	2.56575
CLAGR_000236-RA	31.4052	80.4545	2.56182
CLAGR_005055-RA	1.59176	4.07748	2.56163
CLAGR_001715-RA	19.1823	49.0428	2.55667
CLAGR_003836-RA	30.5451	77.9961	2.55347
CLAGR_008703-RA	1.17328	2.98249	2.542
CLAGR_005723-RA	0.380565	0.967396	2.542
CLAGR_002509-RA	2.5156	6.39465	2.542
CLAGR_009579-RA	1.16637	2.96491	2.542
CLAGR_006692-RA	1.76691	4.49148	2.542
CLAGR_000604-RA	8.48252	21.5281	2.53794
CLAGR_005054-RA	2.72581	6.90426	2.53292
CLAGR_009449-RA	6.40989	16.2283	2.53177
CLAGR_002506-RA	2.67658	6.7725	2.53028
CLAGR_002316-RA	23.8472	60.0479	2.51803
CLAGR_009601-RA	23.6828	59.5712	2.51538
CLAGR_011054-RA	1.86422	4.68676	2.51406
CLAGR_010098-RA	1.98812	4.99825	2.51406
CLAGR_001406-RA	0.860409	2.15591	2.50568
CLAGR_009050-RA	56.8714	142.451	2.5048
CLAGR_008277-RA	1.02504	2.56187	2.49927
CLAGR_001006-RA	68.22	170.417	2.49805
CLAGR_004091-RA	1.47104	3.6691	2.49422
CLAGR_006940-RA	1.44901	3.60822	2.49012
CLAGR_009553-RA	2.63117	6.5404	2.48574
CLAGR_009799-RA	4.2569	10.5194	2.47114
CLAGR_007603-RA	20.4783	50.5988	2.47085
CLAGR_005717-RA	458.504	1132.87	2.47079
CLAGR_006440-RA	45.1829	111.611	2.47021
CLAGR_009104-RA	12.1135	29.7908	2.4593
CLAGR_008503-RA	9.4418	23.2066	2.45785
CLAGR_002201-RA	0.582612	1.42811	2.45121
CLAGR_009545-RA	2.17466	5.33055	2.45121
CLAGR_003203-RA	0.489837	1.20069	2.45121
CLAGR_008196-RA	0.371109	0.909667	2.45121
CLAGR_009356-RA	0.203909	0.499825	2.45121
CLAGR_004945-RA	0.485034	1.18892	2.45121
CLAGR_002895-RA	0.268149	0.65729	2.45121
CLAGR_006973-RA	0.305392	0.74858	2.45121
CLAGR_001634-RA	0.724886	1.77685	2.45121
CLAGR_007822-RA	0.956009	2.34338	2.45121
CLAGR_008280-RA	0.363442	0.890872	2.45121
CLAGR_004843-RA	23.767	58.2579	2.45121
CLAGR_006924-RA	1.14126	2.79746	2.45121
CLAGR_010679-RA	1.26855	3.10949	2.45121
CLAGR_003420-RA	13.6231	33.1979	2.43688
CLAGR_000336-RA	1.37651	3.35207	2.43519
CLAGR_010560-RA	0.679885	1.65362	2.43221
CLAGR_004275-RA	41.4145	100.693	2.43134
CLAGR_007556-RA	26.0582	63.2262	2.42635
CLAGR_006106-RA	2.08948	5.06668	2.42485
CLAGR_002497-RA	41.1762	99.8016	2.42377
CLAGR_003537-RA	4.62557	11.1739	2.41569
CLAGR_008367-RA	6.62978	16.006	2.41426
CLAGR_007234-RA	2.29534	5.53981	2.4135
CLAGR_002450-RA	6.34276	15.2972	2.41177
CLAGR_008443-RA	29.6774	71.4637	2.40801
CLAGR_001188-RA	21.3588	51.3856	2.40583
CLAGR_007805-RA	2.0798	4.99276	2.4006
CLAGR_004889-RA	0.506901	1.21491	2.39674
CLAGR_001774-RA	4.30954	10.3288	2.39674
CLAGR_000775-RA	1.35173	3.23976	2.39674
CLAGR_005294-RA	129.593	309.969	2.39186
CLAGR_000114-RA	12.9824	30.9626	2.38496
CLAGR_001782-RA	1.51169	3.59319	2.37693
CLAGR_009402-RA	2.15956	5.13312	2.37693
CLAGR_005868-RA	0.335931	0.798486	2.37693
CLAGR_006945-RA	2.68347	6.37844	2.37693
CLAGR_000548-RA	0.548045	1.30267	2.37693
CLAGR_001595-RA	24.4329	58.003	2.37398
CLAGR_002088-RA	26.1777	62.0086	2.36876
CLAGR_001053-RA	9.02185	21.3354	2.36485
CLAGR_006985-RA	8.53536	20.1471	2.36043
CLAGR_009396-RA	2.6619	6.28035	2.35935
CLAGR_005669-RA	2.57981	6.08351	2.35813
CLAGR_001575-RA	1.49376	3.51507	2.35316
CLAGR_011186-RA	64.0474	150.643	2.35205
CLAGR_010039-RA	35.5072	83.4345	2.34979
CLAGR_005016-RA	12.0539	28.3192	2.34937
CLAGR_007980-RA	5.14524	12.0731	2.34646
CLAGR_007271-RA	106.155	248.855	2.34426
CLAGR_000321-RA	48.5668	113.784	2.34284
CLAGR_001886-RA	25.5749	59.759	2.33662
CLAGR_009082-RA	6.74928	15.7635	2.33559
CLAGR_008432-RA	0.287876	0.672042	2.33449
CLAGR_002919-RA	2.5371	5.92283	2.33449
CLAGR_008608-RA	0.855097	1.99621	2.33449
CLAGR_001964-RA	0.0891414	0.2081	2.33449
CLAGR_005583-RA	3.29823	7.69968	2.33449
CLAGR_009782-RA	3.73241	8.71327	2.33449
CLAGR_005634-RA	1.68523	3.93414	2.33449
CLAGR_006857-RA	21.3734	49.8791	2.3337
CLAGR_009535-RA	12.5639	29.3059	2.33255
CLAGR_001054-RA	37.7987	88.1637	2.33245
CLAGR_010529-RA	9.77744	22.7459	2.32636
CLAGR_008315-RA	32.6048	75.7816	2.32424
CLAGR_000832-RA	2.07815	4.82013	2.31943
CLAGR_006071-RA	3.99488	9.19735	2.30229
CLAGR_009906-RA	14.469	33.273	2.29961
CLAGR_007677-RA	86.7797	199.488	2.29878
CLAGR_004575-RA	4.65516	10.6824	2.29475
CLAGR_001156-RA	2.66457	6.10899	2.29268
CLAGR_009433-RA	27.4545	62.833	2.28862
CLAGR_000036-RA	3.18011	7.27546	2.2878
CLAGR_002936-RA	6.18419	14.1482	2.2878
CLAGR_004854-RA	15.1504	34.6173	2.28491
CLAGR_004410-RA	4.85287	11.0883	2.28491
CLAGR_000209-RA	46.6008	106.405	2.28332
CLAGR_004775-RA	127.198	290.41	2.28313
CLAGR_008763-RA	5.4427	12.3918	2.27678
CLAGR_010476-RA	28.4179	64.6509	2.275
CLAGR_004911-RA	54.3889	123.721	2.27476
CLAGR_002867-RA	36.936	84.0047	2.27433
CLAGR_002911-RA	4.24953	9.64897	2.2706
CLAGR_006592-RA	4.69015	10.6312	2.26671
CLAGR_002963-RA	183.008	414.674	2.26587
CLAGR_011272-RA	17.7099	40.081	2.2632
CLAGR_009240-RA	1.24643	2.82023	2.26266
CLAGR_007161-RA	3.61323	8.17551	2.26266
CLAGR_007671-RA	33.6303	76.0287	2.26072
CLAGR_008980-RA	74.849	169.053	2.25858
CLAGR_009596-RA	3.76329	8.49965	2.25857
CLAGR_006605-RA	10.2846	23.2141	2.25718
CLAGR_003733-RA	7.16632	16.0847	2.24448
CLAGR_001255-RA	3.72168	8.35226	2.24422
CLAGR_001731-RA	14.5189	32.5824	2.24415
CLAGR_000081-RA	6.0448	13.5544	2.24232
CLAGR_007853-RA	4.36778	9.79128	2.24171
CLAGR_001624-RA	7.07471	15.8459	2.2398
CLAGR_005840-RA	4.01372	8.98296	2.23806
CLAGR_002399-RA	11.4077	25.5099	2.23619
CLAGR_002151-RA	38.8027	86.7552	2.2358
CLAGR_004063-RA	35.5194	79.4115	2.23572
CLAGR_009237-RA	4.24182	9.47809	2.23444
CLAGR_000113-RA	13.5485	30.2549	2.23308
CLAGR_004342-RA	1.40862	3.14404	2.232
CLAGR_011167-RA	4.9716	11.0966	2.232
CLAGR_010249-RA	1.55711	3.46981	2.22837
CLAGR_001854-RA	1.88961	4.21076	2.22837
CLAGR_007510-RA	8.97601	19.9915	2.22721
CLAGR_008096-RA	84.0579	187.068	2.22546
CLAGR_002611-RA	1.85427	4.12615	2.22521
CLAGR_007963-RA	9.29017	20.6293	2.22056
CLAGR_000699-RA	4.93736	10.9599	2.21979
CLAGR_010203-RA	26.4609	58.6512	2.21652
CLAGR_005382-RA	1.18066	2.61398	2.214
CLAGR_005612-RA	2.04806	4.53215	2.2129
CLAGR_006460-RA	37.2992	82.5378	2.21286
CLAGR_001875-RA	3.12233	6.89892	2.20954
CLAGR_001688-RA	2.41629	5.33055	2.20609
CLAGR_002006-RA	1.11804	2.46651	2.20609
CLAGR_008629-RA	70.9624	156.386	2.20379
CLAGR_010731-RA	2.14892	4.7348	2.20334
CLAGR_005800-RA	12.5071	27.5258	2.20082
CLAGR_007885-RA	5.605	12.3346	2.20064
CLAGR_008793-RA	3.8636	8.49764	2.19941
CLAGR_001984-RA	17.5523	38.5814	2.19808
CLAGR_009275-RA	0.596066	1.29874	2.17885
CLAGR_002585-RA	0.159592	0.347728	2.17885
CLAGR_005487-RA	0.136291	0.296957	2.17885
CLAGR_010709-RA	0.489837	1.06728	2.17885
CLAGR_011260-RA	0.74677	1.6271	2.17885
CLAGR_006922-RA	2.28339	4.97518	2.17885
CLAGR_010835-RA	0.374799	0.816633	2.17885
CLAGR_007276-RA	0.307289	0.669538	2.17885
CLAGR_008370-RA	4.00798	8.7328	2.17885
CLAGR_007807-RA	0.658671	1.43515	2.17885
CLAGR_000181-RA	2.96385	6.4578	2.17885
CLAGR_008279-RA	0.343566	0.74858	2.17885
CLAGR_008281-RA	1.38711	3.02231	2.17885
CLAGR_010337-RA	0.42285	0.92133	2.17885
CLAGR_003524-RA	0.549705	1.19773	2.17885
CLAGR_008595-RA	0.811041	1.76714	2.17885
CLAGR_003235-RA	0.246751	0.537634	2.17885
CLAGR_003356-RA	0.282706	0.615975	2.17885
CLAGR_002800-RA	3.9058	8.51018	2.17885
CLAGR_002753-RA	1.35544	2.9533	2.17885
CLAGR_006958-RA	1.02007	2.22259	2.17885
CLAGR_011194-RA	0.0679581	0.148071	2.17885
CLAGR_002710-RA	50.6043	109.951	2.17277
CLAGR_004392-RA	50.6704	109.969	2.17028
CLAGR_005715-RA	11.8042	25.5305	2.16283
CLAGR_004697-RA	89.1825	192.543	2.15897
CLAGR_008410-RA	5.2093	11.2368	2.15707
CLAGR_003557-RA	3.24471	6.99687	2.15639
CLAGR_005230-RA	35.1389	75.7543	2.15585
CLAGR_004574-RA	27.792	59.6496	2.14629
CLAGR_005204-RA	3.08006	6.60615	2.14481
CLAGR_008304-RA	1.23734	2.6518	2.14314
CLAGR_002073-RA	2.97971	6.38042	2.14129
CLAGR_000217-RA	1.31026	2.80564	2.14129
CLAGR_002824-RA	8.47677	18.1338	2.13924
CLAGR_007881-RA	3.05884	6.51989	2.13149
CLAGR_007672-RA	36.4464	77.6574	2.13073
CLAGR_009038-RA	20.0754	42.7604	2.12999
CLAGR_003932-RA	10.9095	23.2175	2.12818
CLAGR_003082-RA	45.2606	96.2913	2.12749
CLAGR_008009-RA	1.75201	3.72649	2.12698
CLAGR_002538-RA	9.11813	19.3918	2.12673
CLAGR_004080-RA	21.7753	46.3065	2.12656
CLAGR_004242-RA	7.83866	16.6593	2.12528
CLAGR_000213-RA	11.0679	23.5125	2.12438
CLAGR_007982-RA	10.2288	21.73	2.12438
CLAGR_004160-RA	71.5705	151.866	2.12191
CLAGR_008921-RB	22.2233	47.1528	2.12177
CLAGR_009907-RA	39.6573	84.0549	2.11953
CLAGR_002417-RA	5.46984	11.58	2.11707
CLAGR_008863-RA	2.54863	5.38978	2.11477
CLAGR_007673-RA	16.2266	34.2986	2.11373
CLAGR_005171-RA	9.06385	19.1563	2.11349
CLAGR_004705-RA	3.38999	7.16416	2.11333
CLAGR_008109-RA	25.3839	53.5844	2.11096
CLAGR_003079-RA	5.24791	11.0706	2.10953
CLAGR_007710-RA	12.7791	26.9489	2.10882
CLAGR_009786-RA	61.7928	130.253	2.1079
CLAGR_007975-RA	13.9307	29.3601	2.10758
CLAGR_003280-RA	23.2113	48.9122	2.10726
CLAGR_008735-RA	18.9704	39.9559	2.10623
CLAGR_000447-RA	4.52501	9.5307	2.10623
CLAGR_003122-RA	8.9577	18.8642	2.10592
CLAGR_008981-RA	14.0416	29.5423	2.10391
CLAGR_006134-RA	36.8261	77.4021	2.10182
CLAGR_001542-RA	0.606771	1.27485	2.10104
CLAGR_007208-RA	15.4724	32.3855	2.09311
CLAGR_010299-RA	2.61815	5.47848	2.0925
CLAGR_002638-RA	9.67458	20.1899	2.0869
CLAGR_002959-RA	4.76411	9.94115	2.08667
CLAGR_003431-RA	4.22691	8.81885	2.08636
CLAGR_010937-RA	6.41323	13.3746	2.08548
CLAGR_010294-RA	1.14812	2.38788	2.07982
CLAGR_009683-RA	0.491607	1.02245	2.07982
CLAGR_000700-RA	1.07339	2.23245	2.07982
CLAGR_003811-RA	1.37426	2.85822	2.07982
CLAGR_005311-RA	36.4402	75.6308	2.07548
CLAGR_001817-RA	1.27094	2.6341	2.07257
CLAGR_002052-RA	14.1415	29.2954	2.07159
CLAGR_001256-RA	9.39194	19.4556	2.07152
CLAGR_007065-RA	5.47813	11.3176	2.06596
CLAGR_007578-RA	1.84313	3.80455	2.06418
CLAGR_002603-RA	151.463	312.485	2.06312
CLAGR_005785-RA	8.64191	17.8185	2.06187
CLAGR_002856-RA	22.8509	47.0896	2.06073
CLAGR_008871-RA	4.48387	9.22955	2.05839
CLAGR_010031-RA	8.15934	16.7807	2.05663
CLAGR_007309-RA	17.0678	35.0524	2.05372
CLAGR_006335-RA	22.8572	46.8633	2.05026
CLAGR_003837-RA	19.3207	39.5925	2.04922
CLAGR_010942-RA	6.23796	12.7714	2.04737
CLAGR_000257-RA	0.619386	1.26521	2.04268
CLAGR_006841-RA	0.753882	1.53994	2.04268
CLAGR_003083-RA	2.23609	4.56761	2.04268
CLAGR_002439-RA	0.392647	0.80205	2.04268
CLAGR_006658-RA	0.450271	0.919757	2.04268
CLAGR_002320-RB	0.418159	0.854164	2.04268
CLAGR_001737-RA	0.99195	2.02623	2.04268
CLAGR_006978-RA	1.37426	2.80718	2.04268
CLAGR_002227-RA	0.745363	1.52254	2.04268
CLAGR_009454-RA	1.18855	2.42783	2.04268
CLAGR_010088-RA	3.1783	6.46773	2.03497
CLAGR_004068-RA	1.79904	3.65258	2.0303
CLAGR_002389-RA	9.56258	19.3695	2.02555
CLAGR_002370-RA	6.30271	12.7605	2.0246
CLAGR_001529-RA	11.2194	22.7078	2.02397
CLAGR_001423-RA	24.9315	50.4496	2.02353
CLAGR_002143-RA	41.2448	83.2164	2.01762
CLAGR_011226-RA	12.5307	25.2755	2.01708
CLAGR_001719-RA	15.634	31.4871	2.01401
CLAGR_008552-RA	17.9979	36.2242	2.01269
CLAGR_007098-RA	9.84349	19.8049	2.01198
CLAGR_005268-RA	1.09194	2.19617	2.01125
CLAGR_009459-RA	0.859259	1.72819	2.01125
CLAGR_004000-RA	7.76758	15.6225	2.01125
CLAGR_001354-RA	21.7492	43.7431	2.01125
CLAGR_005089-RA	0.944428	1.89948	2.01125
CLAGR_004184-RA	1.26109	2.53637	2.01125
CLAGR_005440-RA	2.62903	5.27261	2.00554
CLAGR_003639-RB	1.30359	2.61128	2.00314
CLAGR_005817-RA	20.134	40.2222	1.99773
CLAGR_004163-RA	0.623615	1.24554	1.99728
CLAGR_005369-RA	3.04452	6.08077	1.99728
CLAGR_010090-RA	1.30193	2.60033	1.99728
CLAGR_009295-RA	1.15953	2.31592	1.99728
CLAGR_009452-RA	42.9946	85.8523	1.99682
CLAGR_006131-RA	3.32414	6.6314	1.99493
CLAGR_002994-RA	17.2268	34.3623	1.9947
CLAGR_008387-RA	24.0253	47.8542	1.99183
CLAGR_001052-RA	0.878002	1.74669	1.98939
CLAGR_005004-RA	7.54549	14.9999	1.98792
CLAGR_002085-RA	8.20559	16.3105	1.98773
CLAGR_004285-RA	37.5924	74.7219	1.98769
CLAGR_004100-RA	143.473	285.119	1.98727
CLAGR_005530-RA	0.735275	1.45902	1.98431
CLAGR_001157-RA	3.9466	7.8313	1.98431
CLAGR_007550-RA	12.5049	24.8073	1.9838
CLAGR_002478-RA	19.8885	39.4402	1.98307
CLAGR_001659-RA	15.2715	30.2742	1.9824
CLAGR_002010-RA	11.5916	22.9651	1.98119
CLAGR_000362-RA	7.42102	14.6936	1.97999
CLAGR_008144-RA	3.19978	6.335	1.97982
CLAGR_009898-RA	7.96607	15.7582	1.97817
CLAGR_009789-RA	1.26855	2.50941	1.97817
CLAGR_003104-RB	12.1859	24.0871	1.97663
CLAGR_000183-RA	191.242	377.66	1.97478
CLAGR_006040-RA	2.86568	5.65485	1.9733
CLAGR_001070-RA	6.11211	12.061	1.9733
CLAGR_001600-RA	4.32365	8.52727	1.97224
CLAGR_003944-RA	7.28138	14.3438	1.96992
CLAGR_011225-RA	8.93965	17.603	1.96909
CLAGR_003098-RA	4.32242	8.51018	1.96884
CLAGR_005995-RA	4.5661	8.98296	1.96732
CLAGR_001335-RA	47.9684	94.3421	1.96675
CLAGR_010570-RA	0.692906	1.35877	1.96097
CLAGR_001056-RA	1.90772	3.74098	1.96097
CLAGR_003322-RA	1.01173	1.98397	1.96097
CLAGR_007919-RA	0.593207	1.16326	1.96097
CLAGR_006122-RA	0.557134	1.09252	1.96097
CLAGR_010202-RA	1.17794	2.3099	1.96097
CLAGR_006209-RA	0.256074	0.502153	1.96097
CLAGR_010502-RA	0.432839	0.848784	1.96097
CLAGR_003502-RA	0.496722	0.974056	1.96097
CLAGR_010700-RA	1.64912	3.23387	1.96097
CLAGR_010223-RA	0.329823	0.646773	1.96097
CLAGR_007956-RA	2.25	4.41218	1.96097
CLAGR_006210-RA	0.352375	0.690997	1.96097
CLAGR_003544-RA	0.742845	1.4567	1.96097
CLAGR_003147-RA	15.3082	30.0034	1.95996
CLAGR_006824-RA	26.7826	52.2768	1.95189
CLAGR_008145-RA	4.48781	8.74018	1.94754
CLAGR_004418-RA	7.42566	14.4604	1.94735
CLAGR_006688-RA	4.74542	9.23962	1.94706
CLAGR_003832-RA	55.53	108.034	1.94551
CLAGR_001017-RA	0.934722	1.81841	1.94541
CLAGR_002844-RA	25.6356	49.8241	1.94355
CLAGR_008623-RA	28.2868	54.9497	1.94259
CLAGR_005697-RA	250.405	486.144	1.94143
CLAGR_004698-RA	7.22879	14.0197	1.93942
CLAGR_010528-RA	29.2096	56.5874	1.93729
CLAGR_003562-RA	49.9687	96.7894	1.937
CLAGR_002961-RA	0.745832	1.4445	1.93676
CLAGR_005161-RA	10.8884	21.0754	1.93558
CLAGR_002508-RA	9.16531	17.722	1.93359
CLAGR_003149-RA	67.9446	131.296	1.9324
CLAGR_010428-RA	0.863823	1.66826	1.93126
CLAGR_008133-RA	4.20238	8.11588	1.93126
CLAGR_004322-RA	29.8207	57.535	1.92937
CLAGR_000356-RA	41.0815	79.2521	1.92914
CLAGR_002672-RA	4.52432	8.72419	1.92829
CLAGR_001756-RA	5.99679	11.5495	1.92595
CLAGR_009554-RA	30.7771	59.2249	1.92432
CLAGR_007840-RA	8.62615	16.5839	1.92252
CLAGR_004387-RA	0.836865	1.60889	1.92252
CLAGR_008369-RA	38.044	73.1089	1.92169
CLAGR_007587-RA	11.8054	22.656	1.91911
CLAGR_010070-RA	11.2678	21.6187	1.91863
CLAGR_007586-RA	35.04	67.1561	1.91655
CLAGR_010693-RA	2.87326	5.50334	1.91537
CLAGR_000374-RA	1.32576	2.53637	1.91314
CLAGR_003389-RA	22.7002	43.3455	1.90948
CLAGR_008090-RA	19.8764	37.9339	1.90849
CLAGR_007585-RA	14.9552	28.5341	1.90797
CLAGR_003015-RA	1.46588	2.7947	1.9065
CLAGR_009630-RA	2.68331	5.11572	1.9065
CLAGR_002531-RA	1.17097	2.23245	1.9065
CLAGR_003357-RA	0.612675	1.16806	1.9065
CLAGR_005855-RA	5.02839	9.57529	1.90425
CLAGR_000238-RA	148.516	282.807	1.90422
CLAGR_010533-RA	1.32803	2.52732	1.90305
CLAGR_000405-RA	2.31815	4.41156	1.90305
CLAGR_004618-RA	29.0491	55.2524	1.90203
CLAGR_002142-RA	18.4051	34.9912	1.90117
CLAGR_001528-RA	13.941	26.5001	1.90088
CLAGR_003246-RA	7.5569	14.3565	1.89979
CLAGR_000583-RA	4.04066	7.66594	1.8972
CLAGR_004675-RA	31.9539	60.62	1.89711
CLAGR_009200-RA	10.1968	19.3374	1.89641
CLAGR_010512-RA	11.6079	21.9777	1.89335
CLAGR_004007-RA	1.32208	2.50158	1.89216
CLAGR_003519-RA	2.44791	4.63184	1.89216
CLAGR_000358-RA	12.4779	23.5959	1.89101
CLAGR_008785-RA	12.2725	23.1886	1.88948
CLAGR_000140-RA	15.0539	28.4323	1.88871
CLAGR_002224-RA	17.2582	32.5894	1.88834
CLAGR_001497-RA	2.65987	5.02273	1.88834
CLAGR_010945-RA	2.42517	4.57955	1.88834
CLAGR_011007-RA	1.15243	2.17501	1.88732
CLAGR_003838-RA	20.2674	38.2424	1.88689
CLAGR_010956-RA	97.9515	184.752	1.88616
CLAGR_010656-RA	6.1986	11.6841	1.88496
CLAGR_010103-RA	9.44932	17.802	1.88395
CLAGR_006801-RA	5.89684	11.1062	1.88342
CLAGR_006820-RA	36.4313	68.4852	1.87985
CLAGR_005578-RA	10.9148	20.5034	1.8785
CLAGR_007655-RA	9.36835	17.5812	1.87666
CLAGR_006755-RA	11.8736	22.2777	1.87624
CLAGR_002213-RA	3.36894	6.32092	1.87624
CLAGR_004498-RA	40.3459	75.6896	1.87602
CLAGR_001082-RA	9.8738	18.4971	1.87335
CLAGR_003142-RA	58.5394	109.652	1.87313
CLAGR_007225-RA	5.04134	9.42513	1.86957
CLAGR_007199-RA	1.4992	2.79988	1.86759
CLAGR_010454-RA	2.10434	3.93005	1.86759
CLAGR_006560-RA	0.774753	1.44692	1.86759
CLAGR_009862-RA	4.64852	8.68152	1.86759
CLAGR_006742-RA	0.978289	1.82704	1.86759
CLAGR_007748-RA	0.589973	1.10183	1.86759
CLAGR_010081-RA	1.22807	2.29352	1.86759
CLAGR_010762-RA	17.2765	32.1987	1.86373
CLAGR_004092-RA	29.396	54.6992	1.86077
CLAGR_009772-RA	51.1443	95.1001	1.85945
CLAGR_002160-RA	6.97703	12.9562	1.85698
CLAGR_011221-RA	3.14522	5.8343	1.85497
CLAGR_003040-RA	7.3841	13.6756	1.85203
CLAGR_001610-RA	3.39501	6.27489	1.84827
CLAGR_007470-RA	170.52	315.088	1.8478
CLAGR_008747-RA	15.7742	29.1458	1.84769
CLAGR_000003-RA	18.03	33.3065	1.84729
CLAGR_001227-RA	2.94028	5.43156	1.84729
CLAGR_006888-RA	1.23818	2.28728	1.84729
CLAGR_005237-RA	21.4247	39.5777	1.84729
CLAGR_000368-RA	24.2365	44.6928	1.84403
CLAGR_008936-RA	2.00986	3.70547	1.84365
CLAGR_003480-RA	23.4647	43.2284	1.84228
CLAGR_006320-RA	6.41251	11.8126	1.84212
CLAGR_010112-RA	3.51811	6.46773	1.83841
CLAGR_009311-RA	227.881	418.866	1.83809
CLAGR_002188-RA	32.9823	60.5805	1.83676
CLAGR_000932-RA	19.5975	35.9816	1.83603
CLAGR_003179-RA	6.04427	11.0966	1.83589
CLAGR_010870-RA	35.2073	64.5918	1.83461
CLAGR_008057-RA	28.3223	51.9407	1.83392
CLAGR_001042-RA	12.2934	22.5391	1.83343
CLAGR_005579-RA	3.62806	6.64739	1.83222
CLAGR_009526-RA	1.5678	2.8703	1.83078
CLAGR_000069-RA	2.27779	4.16889	1.83024
CLAGR_006902-RA	1.96323	3.59319	1.83024
CLAGR_006764-RA	4.93747	9.03675	1.83024
CLAGR_000959-RA	21.6298	39.5633	1.82911
CLAGR_004247-RA	18.1826	33.1679	1.82416
CLAGR_008373-RB	16.0566	29.2768	1.82336
CLAGR_006095-RA	4.45476	8.11967	1.8227
CLAGR_000091-RA	107.069	195.012	1.82136
CLAGR_000367-RA	11.1612	20.3087	1.81958
CLAGR_009785-RA	43.4322	78.9789	1.81844
CLAGR_007824-RA	11.0365	20.0622	1.81781
CLAGR_002841-RA	11.5312	20.9602	1.8177
CLAGR_000446-RA	22.2656	40.4641	1.81734
CLAGR_008551-RA	14.3818	26.1342	1.81716
CLAGR_006690-RA	13.1422	23.8809	1.81711
CLAGR_010796-RA	0.413427	0.750665	1.81571
CLAGR_000919-RA	0.440417	0.79967	1.81571
CLAGR_009691-RA	1.81739	3.29986	1.81571
CLAGR_005524-RA	2.47367	4.49148	1.81571
CLAGR_005301-RA	1.74612	3.17046	1.81571
CLAGR_002386-RA	8.39695	15.2059	1.81089
CLAGR_002650-RA	7.09263	12.8378	1.81001
CLAGR_009389-RA	2.99839	5.42478	1.80923
CLAGR_005799-RA	2.9411	5.32112	1.80923
CLAGR_007360-RA	29.665	53.585	1.80634
CLAGR_008189-RA	1.06939	1.93149	1.80616
CLAGR_007392-RA	1.5812	2.85387	1.80487
CLAGR_008386-RA	39.3484	70.9762	1.80379
CLAGR_009467-RA	4.23225	7.63154	1.80319
CLAGR_006337-RA	165.3	297.741	1.80121
CLAGR_011038-RA	31.1683	56.0537	1.79842
CLAGR_001573-RA	2.8433	5.111	1.79756
CLAGR_000989-RA	6.76876	12.1672	1.79756
CLAGR_010924-RA	1.73591	3.1204	1.79756
CLAGR_005517-RA	3.3158	5.95674	1.79647
CLAGR_009145-RA	3.17666	5.70381	1.79554
CLAGR_000080-RA	5.06871	9.09962	1.79525
CLAGR_008496-RA	20.5416	36.8774	1.79525
CLAGR_005879-RA	80.4349	144.349	1.79461
CLAGR_004579-RA	2.97191	5.33264	1.79435
CLAGR_011103-RA	2.27273	4.0763	1.79357
CLAGR_006956-RA	2.74116	4.91293	1.79228
CLAGR_007843-RA	2.23379	3.99948	1.79045
CLAGR_004060-RA	100.921	180.54	1.78893
CLAGR_006848-RA	309.946	554.377	1.78863
CLAGR_005273-RA	9.94417	17.7863	1.78861
CLAGR_002865-RA	119.004	212.678	1.78715
CLAGR_006394-RA	49.9479	89.2636	1.78713
CLAGR_001596-RA	20.1654	36.0249	1.78648
CLAGR_002477-RA	4.39403	7.84532	1.78545
CLAGR_008904-RA	10.7442	19.1595	1.78323
CLAGR_006654-RA	18.2258	32.4912	1.7827
CLAGR_009253-RA	3.86396	6.88828	1.7827
CLAGR_009679-RA	0.544753	0.971131	1.7827
CLAGR_002735-RA	1.27748	2.27737	1.7827
CLAGR_004754-RA	2.13415	3.80455	1.7827
CLAGR_010137-RA	1.04857	1.86929	1.7827
CLAGR_008532-RA	7.76304	13.8297	1.78148
CLAGR_008085-RA	13.972	24.8663	1.77973
CLAGR_005313-RA	3.78238	6.72486	1.77795
CLAGR_008218-RA	8.86789	15.7626	1.77749
CLAGR_000279-RA	47.8602	85.0648	1.77736
CLAGR_003841-RA	5.21196	9.25959	1.7766
CLAGR_004364-RA	133.747	237.59	1.77642
CLAGR_000505-RA	14.5005	25.7537	1.77605
CLAGR_007253-RA	24.0999	42.7963	1.77579
CLAGR_009766-RA	5.79864	10.2822	1.77322
CLAGR_007422-RA	6.2105	11.0089	1.77263
CLAGR_006234-RA	41.0414	72.6766	1.77081
CLAGR_002164-RA	4.01815	7.11341	1.77032
CLAGR_001674-RA	25.6529	45.4139	1.77032
CLAGR_007256-RA	0.802815	1.42124	1.77032
CLAGR_010805-RA	7.79451	13.7988	1.77032
CLAGR_008088-RA	11.6838	20.684	1.77032
CLAGR_000507-RA	33.7522	59.7421	1.77002
CLAGR_011148-RA	11.4273	20.2117	1.76872
CLAGR_001491-RA	6.93378	12.2495	1.76664
CLAGR_008001-RA	1.49187	2.63559	1.76664
CLAGR_008790-RA	11.5763	20.444	1.76602
CLAGR_001953-RA	4.99977	8.82922	1.76593
CLAGR_000520-RA	32.102	56.6861	1.76581
CLAGR_002247-RA	1.20023	2.11825	1.76487
CLAGR_007974-RA	13.9756	24.6651	1.76487
CLAGR_004094-RA	13.5229	23.8178	1.76129
CLAGR_001524-RA	33.858	59.6214	1.76093
CLAGR_004121-RA	1.20441	2.11958	1.75984
CLAGR_001415-RA	0.746987	1.31458	1.75984
CLAGR_004250-RA	2.29044	4.03082	1.75984
CLAGR_008889-RA	41.2023	72.4931	1.75944
CLAGR_010142-RA	99.9777	175.816	1.75855
CLAGR_002737-RA	60.5342	106.36	1.75703
CLAGR_006703-RA	135.398	237.896	1.75702
CLAGR_009690-RA	3.94299	6.92759	1.75694
CLAGR_006296-RA	4.65086	8.17017	1.7567
CLAGR_009955-RA	2.35168	4.1312	1.7567
CLAGR_009810-RA	177.652	311.821	1.75524
CLAGR_006626-RA	37.7765	66.228	1.75316
CLAGR_000794-RA	23.2816	40.7892	1.75199
CLAGR_004473-RA	7.94726	13.9229	1.75192
CLAGR_008846-RA	5.21165	9.12491	1.75087
CLAGR_002507-RA	3.95788	6.92971	1.75087
CLAGR_005666-RA	6.3466	11.1062	1.74995
CLAGR_002776-RA	25.4499	44.5021	1.74862
CLAGR_004181-RA	2.11048	3.68943	1.74815
CLAGR_000725-RA	1.32794	2.32144	1.74815
CLAGR_007228-RA	16.9643	29.6457	1.74753
CLAGR_002283-RA	23.1131	40.3713	1.74669
CLAGR_003710-RA	23.6428	41.2814	1.74604
CLAGR_010179-RA	5.17461	9.0274	1.74456
CLAGR_002008-RA	12.9222	22.5244	1.74308
CLAGR_010143-RA	53.7642	93.6504	1.74187
CLAGR_002398-RA	61.0491	106.322	1.74158
CLAGR_004037-RA	111.207	193.672	1.74154
CLAGR_004894-RA	27.9513	48.6511	1.74057
CLAGR_006747-RA	3.60228	6.26467	1.73909
CLAGR_008381-RA	2.50836	4.36066	1.73845
CLAGR_010903-RA	6.70109	11.6426	1.73741
CLAGR_009470-RA	33.0162	57.3286	1.73638
CLAGR_009437-RA	7.76055	13.4744	1.73627
CLAGR_009615-RA	7.76409	13.4744	1.73548
CLAGR_007978-RA	8.14208	14.1228	1.73454
CLAGR_006475-RA	135.126	234.248	1.73355
CLAGR_006995-RA	1.50334	2.60556	1.73318
CLAGR_003022-RA	5.55618	9.61669	1.73081
CLAGR_007851-RA	3.23481	5.59708	1.73027
CLAGR_005479-RA	0.471176	0.81526	1.73027
CLAGR_007698-RA	213.482	369.29	1.72985
CLAGR_006318-RA	7.78205	13.4599	1.72961
CLAGR_000237-RB	6.62218	11.452	1.72933
CLAGR_006279-RA	112.949	195.273	1.72887
CLAGR_006062-RA	44.0394	76.1364	1.72882
CLAGR_004414-RA	42.058	72.7077	1.72875
CLAGR_004706-RA	32.5514	56.2577	1.72827
CLAGR_010376-RA	4.1768	7.21775	1.72806
CLAGR_002321-RA	14.4643	24.9917	1.72782
CLAGR_001691-RA	22.7102	39.2352	1.72765
CLAGR_007886-RA	5.76593	9.95937	1.72728
CLAGR_010804-RA	12.2217	21.0977	1.72625
CLAGR_006901-RA	5.97384	10.3121	1.72621
CLAGR_007409-RA	5.24183	9.04713	1.72595
CLAGR_008036-RA	27.6076	47.629	1.72521
CLAGR_002827-RA	13.4928	23.274	1.72493
CLAGR_010319-RA	73.2413	126.278	1.72414
CLAGR_005585-RA	13.941	24.0317	1.72382
CLAGR_010759-RA	6.648	11.4533	1.72282
CLAGR_002807-RA	83.6766	144.06	1.72163
CLAGR_008484-RA	21.6297	37.2337	1.72142
CLAGR_010481-RA	14.3797	24.7478	1.72102
CLAGR_004400-RA	14.4306	24.8326	1.72083
CLAGR_005880-RA	4.94215	8.50123	1.72015
CLAGR_001775-RA	6.35743	10.9305	1.71933
CLAGR_009045-RA	62.2167	106.816	1.71683
CLAGR_007063-RA	37.1051	63.6757	1.71609
CLAGR_007703-RA	3.68518	6.3232	1.71585
CLAGR_000190-RA	8.91903	15.2997	1.7154
CLAGR_001504-RA	14.2604	24.4412	1.71392
CLAGR_001894-RA	47.6153	81.6058	1.71386
CLAGR_007497-RA	30.0728	51.5109	1.71287
CLAGR_008738-RA	10.2555	17.5659	1.71282
CLAGR_007102-RA	6.74639	11.5495	1.71196
CLAGR_006330-RA	47.4936	81.2807	1.7114
CLAGR_010641-RA	7.91204	13.5378	1.71104
CLAGR_007295-RA	2.30505	3.94374	1.71091
CLAGR_001305-RA	2.86673	4.90423	1.71074
CLAGR_004840-RA	6.94607	11.8771	1.7099
CLAGR_007979-RA	3.67806	6.28546	1.70891
CLAGR_006157-RA	28.1409	48.063	1.70794
CLAGR_000216-RA	1.45047	2.47332	1.70519
CLAGR_001905-RA	3.30782	5.64047	1.70519
CLAGR_003050-RA	24.4633	41.7042	1.70477
CLAGR_005516-RA	3.10703	5.29431	1.70398
CLAGR_005549-RA	25.0901	42.7332	1.70319
CLAGR_004362-RA	2.02398	3.44722	1.70319
CLAGR_004769-RA	10.0927	17.1776	1.70197
CLAGR_009480-RA	19.8272	33.7375	1.70158
CLAGR_000200-RA	3.38162	5.75313	1.7013
CLAGR_001522-RA	22.0798	37.5288	1.69969
CLAGR_006454-RA	21.8176	37.0809	1.69959
CLAGR_006814-RA	3.50379	5.95471	1.69951
CLAGR_007388-RA	4.62081	7.8531	1.69951
CLAGR_003610-RA	3.8174	6.4877	1.69951
CLAGR_007286-RA	3.08054	5.2354	1.69951
CLAGR_000096-RA	0.753709	1.28093	1.69951
CLAGR_004201-RA	2.88734	4.8998	1.69699
CLAGR_003803-RA	41.4891	70.3598	1.69586
CLAGR_002992-RA	25.3993	43.0701	1.69572
CLAGR_001566-RA	9.49739	16.0982	1.69501
CLAGR_006557-RA	0.352264	0.596969	1.69466
CLAGR_002734-RA	11.2402	19.0385	1.69378
CLAGR_007117-RA	8.92145	15.109	1.69356
CLAGR_001371-RA	28.1281	47.5952	1.69209
CLAGR_010752-RA	5.56097	9.40078	1.69049
CLAGR_000419-RA	24.4181	41.2696	1.69012
CLAGR_000739-RA	15.3903	25.9943	1.68901
CLAGR_001029-RA	3.88181	6.55629	1.68898
CLAGR_005083-RA	2.05159	3.45937	1.68618
CLAGR_010355-RA	3.33529	5.62336	1.68602
CLAGR_010367-RA	27.5085	46.3772	1.68592
CLAGR_002668-RA	49.6699	83.7351	1.68583
CLAGR_000669-RA	6.55517	11.0495	1.68561
CLAGR_000466-RA	15.3812	25.9124	1.68468
CLAGR_004948-RA	27.5596	46.4155	1.68418
CLAGR_006110-RA	1.24818	2.10152	1.68366
CLAGR_005936-RA	52.3224	88.0638	1.6831
CLAGR_005349-RA	167.695	282.224	1.68296
CLAGR_008509-RA	5.77372	9.71482	1.68259
CLAGR_009404-RA	3.77578	6.34645	1.68083
CLAGR_010610-RA	5.73606	9.6339	1.67953
CLAGR_005071-RA	43.458	72.9826	1.67938
CLAGR_001537-RA	69.6791	117.01	1.67927
CLAGR_011057-RA	48.2596	80.8871	1.67609
CLAGR_005854-RA	45.0758	75.4569	1.674
CLAGR_002554-RA	68.6884	114.959	1.67363
CLAGR_006153-RA	10.7495	17.9894	1.67352
CLAGR_004811-RA	62.3246	104.278	1.67315
CLAGR_002698-RA	31.2987	52.3643	1.67305
CLAGR_008362-RA	3.58141	5.98864	1.67214
CLAGR_006416-RA	99.4291	166.252	1.67207
CLAGR_007912-RA	23.9745	40.0836	1.67192
CLAGR_000319-RA	17.469	29.1983	1.67143
CLAGR_006773-RA	85.0425	142.129	1.67127
CLAGR_008097-RA	100.35	167.694	1.6711
CLAGR_001294-RA	3.57802	5.97887	1.671
CLAGR_003085-RA	1.76691	2.95154	1.67046
CLAGR_008250-RA	4.73682	7.91265	1.67046
CLAGR_007626-RA	3.13468	5.23388	1.66967
CLAGR_005966-RA	57.1494	95.4046	1.66939
CLAGR_011122-RA	33.3511	55.6386	1.66827
CLAGR_010579-RA	19.5266	32.5756	1.66826
CLAGR_010366-RA	8.0092	13.3608	1.66819
CLAGR_003128-RA	21.1616	35.2564	1.66606
CLAGR_000709-RA	10.6488	17.7402	1.66593
CLAGR_009010-RA	9.69771	16.1446	1.66478
CLAGR_001877-RA	18.0736	30.0793	1.66426
CLAGR_002074-RA	23.8449	39.6819	1.66416
CLAGR_007269-RA	7.59846	12.6444	1.66407
CLAGR_003358-RA	1.87013	3.11162	1.66385
CLAGR_002011-RA	4.26496	7.09626	1.66385
CLAGR_003136-RA	3.08371	5.12686	1.66256
CLAGR_009804-RA	2.28399	3.79562	1.66184
CLAGR_000441-RA	28.7637	47.7873	1.66138
CLAGR_005115-RA	35.9793	59.7574	1.66088
CLAGR_002845-RA	10.1548	16.8641	1.66071
CLAGR_001565-RA	20.9279	34.7463	1.66029
CLAGR_001781-RA	7.81033	12.9608	1.65944
CLAGR_000490-RA	14.7778	24.5165	1.65901
CLAGR_004337-RA	25.0945	41.6063	1.65798
CLAGR_003736-RA	21.5487	35.696	1.65653
CLAGR_005769-RA	65.8603	109.046	1.65572
CLAGR_007582-RA	7.84336	12.9815	1.65509
CLAGR_006823-RA	56.3256	93.174	1.6542
CLAGR_007160-RA	5.97715	9.88518	1.65383
CLAGR_001344-RA	24.7367	40.9046	1.6536
CLAGR_007717-RA	4.7764	7.88748	1.65134
CLAGR_008091-RA	15.6015	25.7546	1.65078
CLAGR_002539-RA	7.42102	12.2495	1.65065
CLAGR_009773-RA	10.7434	17.7318	1.65048
CLAGR_003748-RA	84.86	140.056	1.65043
CLAGR_004658-RA	7.83131	12.9198	1.64976
CLAGR_010150-RA	5.45176	8.99221	1.64941
CLAGR_000596-RA	55.7288	91.8947	1.64896
CLAGR_006303-RA	12.5873	20.7483	1.64835
CLAGR_004159-RA	2.29369	3.78006	1.64803
CLAGR_009392-RA	18.9473	31.1919	1.64625
CLAGR_002667-RA	7.00183	11.5173	1.64489
CLAGR_003917-RA	11.8266	19.4464	1.64429
CLAGR_005639-RA	8.49172	13.9629	1.64429
CLAGR_000569-RA	94.2734	154.929	1.6434
CLAGR_005276-RA	7.0228	11.5404	1.64327
CLAGR_007983-RA	31.1057	51.11	1.6431
CLAGR_001237-RA	16.1253	26.489	1.6427
CLAGR_007280-RA	23.4112	38.4541	1.64255
CLAGR_001283-RA	51.3763	84.3829	1.64245
CLAGR_001076-RA	2.9439	4.83251	1.64154
CLAGR_006400-RA	9.06443	14.8748	1.64101
CLAGR_006421-RA	8.51671	13.9696	1.64026
CLAGR_006180-RA	27.7746	45.5369	1.63952
CLAGR_003618-RA	23.6641	38.7801	1.63877
CLAGR_008610-RA	84.7603	138.863	1.63831
CLAGR_008284-RA	26.1389	42.8149	1.63798
CLAGR_005029-RA	30.1384	49.3409	1.63715
CLAGR_005082-RA	1.55414	2.53969	1.63414
CLAGR_007809-RA	1.58474	2.58968	1.63414
CLAGR_008724-RA	0.133532	0.21821	1.63414
CLAGR_011227-RA	1.09941	1.79659	1.63414
CLAGR_001049-RA	1.83235	2.99432	1.63414
CLAGR_010615-RA	0.114522	0.187145	1.63414
CLAGR_010075-RA	0.785294	1.28328	1.63414
CLAGR_006929-RA	0.286803	0.468676	1.63414
CLAGR_005684-RA	2.12789	3.47728	1.63414
CLAGR_010836-RA	0.153406	0.250687	1.63414
CLAGR_008677-RA	0.402224	0.65729	1.63414
CLAGR_006837-RA	2.03316	3.32247	1.63414
CLAGR_009751-RA	10.8737	17.7692	1.63414
CLAGR_010728-RA	0.916176	1.49716	1.63414
CLAGR_008237-RA	1.17794	1.92492	1.63414
CLAGR_011153-RA	4.43369	7.24527	1.63414
CLAGR_003405-RA	0.956009	1.56225	1.63414
CLAGR_010675-RA	0.284945	0.46564	1.63414
CLAGR_005051-RA	0.130365	0.213035	1.63414
CLAGR_008999-RA	3.06264	5.00479	1.63414
CLAGR_005543-RA	0.059859	0.0978181	1.63414
CLAGR_010977-RA	0.269243	0.439982	1.63414
CLAGR_007735-RA	0.320217	0.523279	1.63414
CLAGR_002973-RA	0.350876	0.573381	1.63414
CLAGR_000178-RA	0.485034	0.792614	1.63414
CLAGR_001690-RA	0.607037	0.991984	1.63414
CLAGR_004977-RA	4.8208	7.87787	1.63414
CLAGR_006211-RA	0.337703	0.551854	1.63414
CLAGR_010689-RA	0.340024	0.555647	1.63414
CLAGR_003407-RA	0.474566	0.775508	1.63414
CLAGR_002685-RA	0.753021	1.23054	1.63414
CLAGR_001084-RA	0.0585832	0.0957332	1.63414
CLAGR_001282-RA	2.15772	3.52602	1.63414
CLAGR_004244-RA	4.55557	7.44444	1.63414
CLAGR_009489-RA	3.59213	5.87005	1.63414
CLAGR_006987-RA	3.7123	6.06642	1.63414
CLAGR_001685-RA	2.31455	3.7823	1.63414
CLAGR_005901-RA	0.770015	1.25831	1.63414
CLAGR_009005-RA	0.0923875	0.150974	1.63414
CLAGR_002962-RA	0.545162	0.890872	1.63414
CLAGR_007376-RA	0.619386	1.01216	1.63414
CLAGR_001153-RA	5.13795	8.39614	1.63414
CLAGR_010632-RA	0.293176	0.479091	1.63414
CLAGR_005837-RA	0.100863	0.164825	1.63414
CLAGR_001812-RA	0.407189	0.665405	1.63414
CLAGR_009332-RA	4.84209	7.91265	1.63414
CLAGR_008202-RA	0.717007	1.17169	1.63414
CLAGR_010777-RA	0.227464	0.371709	1.63414
CLAGR_006096-RA	1.46885	2.40031	1.63414
CLAGR_010819-RA	3.43197	5.60832	1.63414
CLAGR_007914-RA	0.164912	0.269489	1.63414
CLAGR_005527-RA	0.329823	0.538978	1.63414
CLAGR_006920-RA	0.360463	0.589047	1.63414
CLAGR_010085-RA	0.134622	0.219991	1.63414
CLAGR_009023-RA	0.382035	0.624299	1.63414
CLAGR_004233-RA	0.445707	0.728348	1.63414
CLAGR_001228-RA	3.14117	5.13312	1.63414
CLAGR_005236-RA	12.7358	20.812	1.63414
CLAGR_000095-RA	0.326558	0.533641	1.63414
CLAGR_002177-RA	0.326558	0.533641	1.63414
CLAGR_002974-RA	0.0936998	0.153119	1.63414
CLAGR_006529-RA	0.911954	1.49026	1.63414
CLAGR_003090-RA	1.78283	2.91339	1.63414
CLAGR_002184-RB	1.53011	2.50041	1.63414
CLAGR_003237-RA	10.1675	16.6151	1.63414
CLAGR_011104-RA	1.05263	1.72014	1.63414
CLAGR_003207-RA	8.87417	14.5016	1.63414
CLAGR_009728-RA	0.123529	0.201864	1.63414
CLAGR_001306-RA	1.60272	2.61907	1.63414
CLAGR_006429-RA	11.1176	18.1678	1.63414
CLAGR_009574-RA	6.32538	10.3366	1.63414
CLAGR_001558-RA	1.28336	2.09719	1.63414
CLAGR_004010-RA	56.4123	92.1478	1.63347
CLAGR_006463-RA	12.903	21.0683	1.63283
CLAGR_001046-RA	33.0291	53.9283	1.63275
CLAGR_000206-RA	30.6341	49.9732	1.63129
CLAGR_000492-RA	11.4956	18.739	1.63011
CLAGR_009330-RA	8.21931	13.3947	1.62966
CLAGR_005498-RA	137.249	223.632	1.62939
CLAGR_007625-RA	15.8774	25.8678	1.62922
CLAGR_000979-RA	10.063	16.3904	1.62878
CLAGR_008740-RA	14.8533	24.1802	1.62793
CLAGR_004144-RA	78.3346	127.473	1.62729
CLAGR_006484-RA	7.68856	12.5076	1.62678
CLAGR_002022-RA	15.8777	25.8285	1.62671
CLAGR_006196-RA	16.53	26.8855	1.62647
CLAGR_000663-RA	30.1055	48.9608	1.62631
CLAGR_007144-RA	166.727	270.972	1.62524
CLAGR_009365-RA	540.956	878.859	1.62464
CLAGR_007984-RA	14.6377	23.7647	1.62353
CLAGR_004708-RA	16.5997	26.9489	1.62346
CLAGR_005315-RA	31.8619	51.6907	1.62233
CLAGR_008095-RA	8.65628	14.0423	1.62221
CLAGR_008197-RA	5.02064	8.14455	1.62221
CLAGR_007872-RA	9.71078	15.7486	1.62176
CLAGR_000392-RA	14.8739	24.111	1.62103
CLAGR_005547-RA	5.98307	9.69503	1.62041
CLAGR_003542-RA	6.48197	10.5019	1.62017
CLAGR_010609-RB	17.9183	29.0219	1.61968
CLAGR_005900-RA	3.21563	5.20658	1.61915
CLAGR_006727-RA	80.6936	130.639	1.61895
CLAGR_005399-RA	3.88693	6.29013	1.61828
CLAGR_006641-RA	11.638	18.8225	1.61733
CLAGR_001271-RA	17.1351	27.7088	1.61708
CLAGR_000205-RA	7.68155	12.4211	1.617
CLAGR_001578-RA	6.00278	9.7016	1.61618
CLAGR_010811-RA	14.665	23.691	1.61548
CLAGR_002445-RA	5.33357	8.61563	1.61536
CLAGR_003552-RA	9.27977	14.9818	1.61445
CLAGR_007766-RA	65.5618	105.843	1.6144
CLAGR_003743-RA	6.11343	9.86687	1.61397
CLAGR_004282-RA	12.9085	20.8295	1.61363
CLAGR_002223-RA	7.39259	11.9165	1.61196
CLAGR_001602-RA	56.3068	90.7627	1.61193
CLAGR_009039-RA	3.63337	5.8561	1.61176
CLAGR_003740-RA	9.7303	15.6829	1.61176
CLAGR_006885-RA	7.66338	12.346	1.61104
CLAGR_002837-RA	16.7888	27.0462	1.61096
CLAGR_000973-RA	11.8287	19.0476	1.61029
CLAGR_010863-RA	9.12209	14.688	1.61016
CLAGR_005400-RA	11.955	19.2478	1.61002
CLAGR_010554-RA	124.555	200.5	1.60972
CLAGR_002748-RA	5.71347	9.19516	1.60938
CLAGR_003983-RA	27.2104	43.7919	1.60938
CLAGR_005073-RA	2.75088	4.42616	1.609
CLAGR_000230-RA	17.9472	28.8627	1.6082
CLAGR_011106-RA	0.780723	1.2549	1.60735
CLAGR_009719-RA	5.32254	8.5552	1.60735
CLAGR_000351-RA	27.9599	44.9289	1.60691
CLAGR_004128-RA	21.4941	34.5188	1.60597
CLAGR_004921-RA	42.9045	68.872	1.60524
CLAGR_007299-RA	6.62002	10.6256	1.60506
CLAGR_002656-RA	3.51556	5.64047	1.60443
CLAGR_009209-RA	2.29044	3.67485	1.60443
CLAGR_005792-RA	9.73249	15.6097	1.60388
CLAGR_001830-RA	80.4641	129.041	1.60371
CLAGR_000759-RA	3.36086	5.38978	1.60369
CLAGR_005344-RA	185.549	297.516	1.60343
CLAGR_005142-RA	5.60277	8.98296	1.60331
CLAGR_006571-RA	26.0905	41.8311	1.60331
CLAGR_011063-RA	36.4703	58.4512	1.60271
CLAGR_002755-RA	11.5908	18.5754	1.60259
CLAGR_007369-RA	104.133	166.778	1.60159
CLAGR_009889-RA	19.7204	31.5814	1.60146
CLAGR_002778-RA	26.8546	43.0048	1.60139
CLAGR_001061-RA	32.1761	51.5023	1.60064
CLAGR_005458-RA	177.869	284.363	1.59872
CLAGR_004148-RA	238.757	381.534	1.598
CLAGR_000027-RA	24.0676	38.4473	1.59747
CLAGR_006726-RA	36.7784	58.7282	1.59681
CLAGR_001515-RA	12.5615	20.0583	1.59681
CLAGR_010638-RA	1.44718	2.3099	1.59614
CLAGR_000887-RA	650.387	1037.44	1.59511
CLAGR_000033-RA	8.39379	13.3864	1.5948
CLAGR_005784-RA	8.24558	13.149	1.59467
CLAGR_010058-RA	1.4432	2.30087	1.59428
CLAGR_008390-RA	45.1272	71.9309	1.59396
CLAGR_007428-RA	15.7059	25.024	1.59329
CLAGR_006336-RA	50.5906	80.5859	1.5929
CLAGR_007293-RA	5.90951	9.41294	1.59285
CLAGR_000420-RA	59.2416	94.3534	1.59269
CLAGR_007981-RA	13.1546	20.9324	1.59126
CLAGR_006011-RA	21.5244	34.2378	1.59065
CLAGR_005862-RA	84.9207	135.032	1.5901
CLAGR_001437-RA	15.066	23.9546	1.58998
CLAGR_003244-RA	0.671997	1.06846	1.58998
CLAGR_001545-RA	28.9653	46.0516	1.58989
CLAGR_007226-RA	1318.56	2094.85	1.58874
CLAGR_007092-RA	2.8019	4.44787	1.58745
CLAGR_004913-RA	6.92222	10.9792	1.58608
CLAGR_002364-RA	11.7934	18.694	1.58512
CLAGR_002467-RA	1.84477	2.92327	1.58462
CLAGR_009487-RA	2.5312	4.011	1.58462
CLAGR_005636-RA	2.83442	4.49148	1.58462
CLAGR_001408-RA	3.94354	6.24902	1.58462
CLAGR_000873-RA	4.21489	6.67345	1.5833
CLAGR_007724-RA	41.5981	65.8043	1.58191
CLAGR_004101-RA	1.67067	2.64205	1.58143
CLAGR_003816-RA	12.3247	19.488	1.58121
CLAGR_009156-RA	57.6132	91.0823	1.58093
CLAGR_009348-RA	10.4019	16.4362	1.58012
CLAGR_008695-RA	20.3714	32.1849	1.57991
CLAGR_005438-RA	33.1177	52.3181	1.57977
CLAGR_002878-RA	8.05174	12.7191	1.57967
CLAGR_007175-RA	1.7575	2.77626	1.57967
CLAGR_006102-RA	6.63256	10.4699	1.57856
CLAGR_000597-RA	50.7602	80.1107	1.57822
CLAGR_002766-RA	33.5958	53.0119	1.57793
CLAGR_002185-RA	24.1745	38.1424	1.57779
CLAGR_004133-RA	8.84009	13.9391	1.5768
CLAGR_010716-RA	2.17663	3.43138	1.57647
CLAGR_002701-RA	8.65277	13.6408	1.57647
CLAGR_001412-RA	26.6034	41.9357	1.57633
CLAGR_000509-RA	29.0223	45.7422	1.57611
CLAGR_008343-RA	5.9581	9.38864	1.57578
CLAGR_002879-RA	2.89955	4.56904	1.57578
CLAGR_008061-RA	22.488	35.4293	1.57548
CLAGR_003593-RA	50.6525	79.7958	1.57536
CLAGR_001563-RA	2525.96	3977.96	1.57483
CLAGR_006642-RA	10.7766	16.9706	1.57476
CLAGR_007394-RA	8.74491	13.7611	1.57362
CLAGR_006898-RA	14.2451	22.4091	1.57312
CLAGR_002515-RA	9.15399	14.388	1.57177
CLAGR_005149-RA	29.7896	46.8203	1.5717
CLAGR_004935-RA	56.2974	88.4357	1.57087
CLAGR_009279-RA	93.592	146.978	1.57041
CLAGR_001008-RA	81.0781	127.308	1.57019
CLAGR_007362-RA	17.3369	27.2147	1.56976
CLAGR_009611-RA	7.48445	11.747	1.56951
CLAGR_005362-RA	1.15646	1.81423	1.56878
CLAGR_006937-RA	0.892379	1.39994	1.56878
CLAGR_003409-RA	2.99476	4.69811	1.56878
CLAGR_009972-RA	2.43952	3.82706	1.56878
CLAGR_004602-RA	7.51895	11.7938	1.56854
CLAGR_001421-RA	75.581	118.521	1.56813
CLAGR_006376-RA	37.0993	58.1642	1.5678
CLAGR_004458-RA	95.9434	150.395	1.56754
CLAGR_005194-RA	4.89243	7.6686	1.56744
CLAGR_004147-RA	6.90548	10.8208	1.56698
CLAGR_004234-RA	10.9919	17.2206	1.56666
CLAGR_007709-RA	10.4231	16.3263	1.56637
CLAGR_002914-RA	20.7777	32.5396	1.56608
CLAGR_005030-RA	3.893	6.09663	1.56605
CLAGR_002501-RA	5.52298	8.64398	1.56509
CLAGR_001798-RA	43.4023	67.8999	1.56443
CLAGR_003632-RA	12.9757	20.2904	1.56372
CLAGR_001433-RA	23.0397	36.0189	1.56334
CLAGR_009834-RA	0.960245	1.50095	1.56309
CLAGR_003240-RA	1.86846	2.92057	1.56309
CLAGR_005231-RA	9.10312	14.229	1.56309
CLAGR_003160-RA	22.2272	34.7432	1.56309
CLAGR_006530-RA	2.17987	3.40733	1.56309
CLAGR_008632-RA	169.881	265.508	1.56291
CLAGR_010856-RA	22.994	35.9143	1.56189
CLAGR_004576-RA	54.9574	85.8253	1.56167
CLAGR_000070-RA	42.7212	66.7144	1.56162
CLAGR_003171-RA	8.00098	12.4945	1.56162
CLAGR_002671-RA	12.5014	19.5202	1.56144
CLAGR_003818-RA	5.41622	8.45455	1.56097
CLAGR_000550-RA	1.41721	2.21065	1.55986
CLAGR_000483-RA	28.7914	44.892	1.55921
CLAGR_008207-RA	1.13192	1.76434	1.55872
CLAGR_004739-RA	28.6161	44.5999	1.55856
CLAGR_006941-RA	8.864	13.8113	1.55813
CLAGR_009697-RA	13.0914	20.3982	1.55813
CLAGR_007074-RA	35.5028	55.3099	1.5579
CLAGR_001284-RA	76.1532	118.637	1.55787
CLAGR_007150-RA	9.06582	14.1094	1.55632
CLAGR_008101-RA	2.37202	3.69163	1.55632
CLAGR_005656-RA	0.708209	1.1022	1.55632
CLAGR_003001-RA	2.13774	3.32702	1.55632
CLAGR_003398-RA	2.73766	4.26069	1.55632
CLAGR_004968-RA	83.7047	130.245	1.55601
CLAGR_000568-RA	105.08	163.475	1.55572
CLAGR_006310-RA	3.72961	5.80099	1.55539
CLAGR_007711-RA	10.1066	15.7165	1.55507
CLAGR_007089-RA	29.2885	45.541	1.55491
CLAGR_004426-RA	32.3541	50.3046	1.55481
CLAGR_005931-RA	66.7807	103.826	1.55473
CLAGR_007129-RA	58.2081	90.491	1.55461
CLAGR_007215-RA	31.0855	48.3133	1.55421
CLAGR_005336-RA	5.32872	8.28102	1.55404
CLAGR_008192-RA	8.45345	13.1348	1.55377
CLAGR_002625-RA	0.961584	1.4928	1.55243
CLAGR_007224-RA	6.43558	9.99081	1.55243
CLAGR_006203-RA	28.7916	44.697	1.55243
CLAGR_002666-RA	305.806	474.739	1.55242
CLAGR_007951-RA	17.8215	27.661	1.55212
CLAGR_004888-RA	17.6566	27.4039	1.55205
CLAGR_005544-RA	79.5635	123.384	1.55077
CLAGR_004838-RA	5.47366	8.48603	1.55034
CLAGR_006578-RA	7.00369	10.8551	1.54991
CLAGR_001994-RA	6.02524	9.33461	1.54925
CLAGR_010285-RA	2.23012	3.45253	1.54813
CLAGR_010293-RA	1.0307	1.59566	1.54813
CLAGR_003084-RA	0.997873	1.54484	1.54813
CLAGR_010334-RA	6.43833	9.9674	1.54813
CLAGR_009849-RA	2.46718	3.81953	1.54813
CLAGR_002754-RA	5.67631	8.78768	1.54813
CLAGR_002840-RA	9.22451	14.2743	1.54743
CLAGR_001553-RA	76.4126	118.242	1.54741
CLAGR_008581-RA	47.4555	73.4003	1.54672
CLAGR_002700-RA	10.7519	16.6261	1.54634
CLAGR_005938-RA	48.9363	75.6676	1.54625
CLAGR_009239-RA	3.37904	5.22172	1.54533
CLAGR_007274-RA	5.01113	7.74222	1.54501
CLAGR_010102-RA	4.63913	7.1656	1.5446
CLAGR_000498-RA	5.5734	8.60867	1.5446
CLAGR_001944-RA	2.42319	3.73985	1.54336
CLAGR_009015-RA	1.00284	1.54774	1.54336
CLAGR_008022-RA	8.99518	13.8828	1.54336
CLAGR_008235-RA	20.3278	31.3477	1.54211
CLAGR_000320-RA	16.3558	25.2193	1.54192
CLAGR_009377-RA	11.5412	17.7913	1.54154
CLAGR_008731-RA	93.4767	144.078	1.54132
CLAGR_009941-RA	55.8642	86.0328	1.54003
CLAGR_006817-RA	17.213	26.4952	1.53926
CLAGR_006438-RA	12.7351	19.5974	1.53885
CLAGR_006828-RA	1.11693	1.71786	1.53802
CLAGR_005045-RA	1.18692	1.8255	1.53802
CLAGR_003673-RA	3.39818	5.22645	1.53802
CLAGR_007385-RA	2.67	4.1065	1.53802
CLAGR_010970-RA	2.69567	4.14598	1.53802
CLAGR_007197-RA	1.37426	2.11364	1.53802
CLAGR_005229-RA	22.7904	35.0451	1.53772
CLAGR_009418-RA	4.86677	7.47897	1.53674
CLAGR_003141-RA	64.3726	98.9085	1.5365
CLAGR_009323-RA	6.54056	10.0487	1.53637
CLAGR_007407-RA	22.0388	33.8566	1.53623
CLAGR_003161-RA	26.9855	41.4523	1.53609
CLAGR_005312-RA	4.73765	7.27662	1.53591
CLAGR_003482-RA	9.7834	15.0194	1.53519
CLAGR_007819-RA	7.79296	11.963	1.5351
CLAGR_007569-RA	14.8395	22.7702	1.53443
CLAGR_005445-RA	1.85763	2.84977	1.53409
CLAGR_006190-RA	15.3107	23.4881	1.53409
CLAGR_010971-RA	13.3565	20.4901	1.53409
CLAGR_008522-RA	35.3702	54.2462	1.53367
CLAGR_006515-RA	3.9058	5.98864	1.53327
CLAGR_008158-RA	7.2382	11.0966	1.53306
CLAGR_000467-RA	23.4817	35.9907	1.53271
CLAGR_001538-RA	14.1011	21.6112	1.53258
CLAGR_007189-RA	1.90512	2.91865	1.53201
CLAGR_000953-RA	5.91814	9.06524	1.53177
CLAGR_008991-RA	12.9739	19.865	1.53116
CLAGR_000792-RA	146.408	224.169	1.53112
CLAGR_006217-RA	29.5768	45.2833	1.53104
CLAGR_010766-RA	7.99056	12.2242	1.52983
CLAGR_009578-RA	7.42893	11.365	1.52983
CLAGR_000856-RA	6.68176	10.222	1.52983
CLAGR_002318-RA	14.1353	21.6131	1.52902
CLAGR_004539-RA	3.27709	5.00973	1.52871
CLAGR_008502-RA	12.1718	18.6051	1.52855
CLAGR_006776-RA	22.912	35.0201	1.52846
CLAGR_009890-RA	22.029	33.6586	1.52792
CLAGR_003236-RA	5.15952	7.87979	1.52723
CLAGR_000598-RA	54.4573	83.1641	1.52714
CLAGR_010151-RA	10.638	16.2367	1.52629
CLAGR_004081-RA	7.2457	11.0571	1.52602
CLAGR_006718-RA	12.7633	19.4757	1.52591
CLAGR_009908-RA	24.623	37.5685	1.52575
CLAGR_009353-RA	1.08494	1.65476	1.5252
CLAGR_001208-RA	14.3171	21.8364	1.5252
CLAGR_006345-RA	1.6714	2.54922	1.5252
CLAGR_009878-RA	2.42517	3.69887	1.5252
CLAGR_010885-RA	13.7469	20.9626	1.52489
CLAGR_007472-RA	10.1836	15.5213	1.52415
CLAGR_009110-RA	10.4391	15.9077	1.52386
CLAGR_008554-RA	11.6177	17.6978	1.52335
CLAGR_009893-RA	21.2978	32.4408	1.5232
CLAGR_001711-RA	66.3143	101	1.52306
CLAGR_005591-RA	16.978	25.855	1.52286
CLAGR_003564-RA	16.1712	24.616	1.52221
CLAGR_003396-RA	17.573	26.7333	1.52127
CLAGR_001310-RA	7.36334	11.201	1.52118
CLAGR_004232-RA	4.2977	6.53306	1.52013
CLAGR_002411-RA	11.0861	16.8503	1.51995
CLAGR_003097-RA	33.9856	51.6435	1.51957
CLAGR_004845-RA	15.4433	23.4644	1.51939
CLAGR_002785-RA	42.1441	64.0036	1.51869
CLAGR_006446-RA	96.7532	146.78	1.51706
CLAGR_009401-RA	11.6394	17.6535	1.5167
CLAGR_009217-RA	10.2359	15.5214	1.51637
CLAGR_009806-RA	12.6155	19.1155	1.51524
CLAGR_004036-RA	11.2756	17.0803	1.51479
CLAGR_003419-RA	20.7194	31.3854	1.51478
CLAGR_005602-RA	48.9264	74.0775	1.51406
CLAGR_005169-RA	3.78	5.72285	1.51398
CLAGR_005141-RA	5.53777	8.3841	1.51398
CLAGR_006950-RA	9.38409	14.2074	1.51398
CLAGR_000786-RA	28.2783	42.809	1.51385
CLAGR_003428-RA	2.45353	3.71021	1.51219
CLAGR_003394-RA	16.122	24.3747	1.51189
CLAGR_008580-RA	22.2404	33.6243	1.51186
CLAGR_008553-RA	13.0623	19.7447	1.51158
CLAGR_002400-RA	17.4732	26.4086	1.51138
CLAGR_010538-RA	5.7879	8.74532	1.51096
CLAGR_006009-RA	166.723	251.731	1.50988
CLAGR_007135-RA	52.2419	78.8774	1.50985
CLAGR_002473-RA	11.2328	16.9517	1.50912
CLAGR_005978-RA	15.9723	24.1042	1.50912
CLAGR_003521-RA	1.0018	1.51115	1.50844
CLAGR_010719-RA	0.905853	1.36642	1.50844
CLAGR_009774-RA	3.52897	5.32324	1.50844
CLAGR_006177-RA	3.30841	4.99053	1.50844
CLAGR_001976-RA	1.30723	1.97187	1.50844
CLAGR_001906-RA	2.11217	3.18608	1.50844
CLAGR_000313-RA	56.8488	85.7529	1.50844
CLAGR_006305-RA	7.59617	11.4485	1.50714
CLAGR_005345-RA	8.31993	12.5389	1.50709
CLAGR_000869-RA	13.1832	19.8676	1.50704
CLAGR_005833-RA	12.2104	18.3946	1.50647
CLAGR_008010-RA	12.4834	18.8016	1.50612
CLAGR_002535-RA	14.5009	21.8379	1.50597
CLAGR_001050-RA	3.11788	4.69545	1.50597
CLAGR_003902-RA	65.0489	97.9619	1.50597
CLAGR_003143-RA	27.6211	41.5783	1.50531
CLAGR_004015-RA	177.583	267.303	1.50523
CLAGR_006887-RA	12.0858	18.1869	1.50482
CLAGR_001882-RA	30.5063	45.9046	1.50476
CLAGR_005950-RA	14.9352	22.4726	1.50467
CLAGR_005740-RA	4.04258	6.08185	1.50445
CLAGR_006258-RA	4.91872	7.39996	1.50445
CLAGR_003336-RA	5.84301	8.7884	1.50409
CLAGR_009105-RA	7.48394	11.2558	1.50399
CLAGR_001644-RA	8.04968	12.1066	1.50399
CLAGR_005935-RA	1.98211	2.97993	1.50341
CLAGR_002613-RA	79.601	119.662	1.50327
CLAGR_003104-RA	18.7583	28.176	1.50205
CLAGR_001716-RA	13.5102	20.2899	1.50182
CLAGR_005511-RA	82.7262	124.238	1.50179
CLAGR_005582-RA	3.98806	5.98864	1.50164
CLAGR_002877-RA	1.15563	1.73535	1.50164
CLAGR_007968-RA	13.5837	20.3948	1.50142
CLAGR_001115-RA	46.4012	69.6668	1.5014
CLAGR_005655-RA	32.1095	48.1924	1.50088
CLAGR_005269-RA	25.2769	37.9273	1.50047
CLAGR_008089-RA	4.70075	7.05205	1.5002
CLAGR_005331-RA	50.2784	75.3504	1.49866
CLAGR_002808-RA	14.1979	21.2725	1.49829
CLAGR_006863-RA	2.64741	3.96572	1.49796
CLAGR_010727-RA	11.7464	17.5916	1.49762
CLAGR_006816-RA	44.3509	66.4176	1.49755
CLAGR_001753-RA	2.39714	3.58689	1.49632
CLAGR_000262-RA	16.2068	24.2385	1.49557
CLAGR_004009-RA	9.86557	14.7535	1.49545
CLAGR_009931-RA	28.2427	42.227	1.49515
CLAGR_005539-RA	7.4557	11.1448	1.4948
CLAGR_009920-RA	7.63997	11.419	1.49464
CLAGR_001064-RA	7.23648	10.8152	1.49454
CLAGR_008303-RA	15.3781	22.976	1.49407
CLAGR_005568-RA	0.218302	0.326159	1.49407
CLAGR_005756-RA	2.9481	4.40286	1.49345
CLAGR_003579-RA	19.3875	28.9531	1.49339
CLAGR_006282-RA	40.7126	60.7646	1.49253
CLAGR_006925-RA	4.03507	6.0205	1.49204
CLAGR_004564-RA	67.4284	100.581	1.49167
CLAGR_006019-RA	26.4336	39.4268	1.49154
CLAGR_010821-RA	84.426	125.92	1.49149
CLAGR_003144-RA	10.3727	15.4663	1.49106
CLAGR_001544-RA	16.0896	23.9847	1.4907
CLAGR_010633-RA	17.5981	26.2331	1.49068
CLAGR_007665-RA	15.8909	23.6876	1.49063
CLAGR_008730-RA	32.6716	48.684	1.4901
CLAGR_007973-RA	6.48217	9.65891	1.49007
CLAGR_011015-RA	143.797	214.238	1.48986
CLAGR_003363-RA	50.4609	75.1655	1.48958
CLAGR_003819-RA	33.532	49.9453	1.48948
CLAGR_006548-RA	3.4075	5.07494	1.48934
CLAGR_006733-RA	8.92276	13.2792	1.48824
CLAGR_000037-RA	9.16704	13.6396	1.4879
CLAGR_008681-RA	12.4826	18.5692	1.48761
CLAGR_008466-RA	1.53918	2.28961	1.48756
CLAGR_007223-RA	24.2045	35.9991	1.48729
CLAGR_002374-RA	16.4135	24.4092	1.48715
CLAGR_000945-RA	34.8657	51.846	1.48702
CLAGR_011216-RA	42.8497	63.7177	1.487
CLAGR_000862-RA	32.5764	48.4251	1.48651
CLAGR_006135-RA	9.63976	14.3207	1.48558
CLAGR_009336-RA	2.98605	4.43603	1.48558
CLAGR_006616-RA	1.55045	2.30332	1.48558
CLAGR_010500-RA	0.598689	0.889402	1.48558
CLAGR_002891-RA	2.97382	4.41785	1.48558
CLAGR_001248-RA	14.3312	21.2902	1.48558
CLAGR_006971-RA	3.05735	4.54195	1.48558
CLAGR_001081-RA	7.88708	11.7169	1.48558
CLAGR_001484-RA	17.9076	26.6032	1.48558
CLAGR_001763-RA	2.18997	3.25339	1.48558
CLAGR_008951-RA	7.05455	10.4801	1.48558
CLAGR_001235-RA	0.676876	1.00556	1.48558
CLAGR_007536-RA	126.213	187.489	1.4855
CLAGR_002230-RA	24.1724	35.8892	1.48472
CLAGR_000386-RA	54.6667	81.1558	1.48455
CLAGR_008794-RA	10.3275	15.3228	1.4837
CLAGR_002985-RA	129.58	192.171	1.48303
CLAGR_004504-RA	23.8127	35.3123	1.48292
CLAGR_008589-RA	306.861	454.799	1.4821
CLAGR_004281-RA	3.28946	4.87374	1.48162
CLAGR_008383-RA	5.38487	7.97467	1.48094
CLAGR_009971-RA	13.0816	19.3714	1.48081
CLAGR_010347-RA	15.6141	23.1192	1.48066
CLAGR_003453-RA	32.9823	48.8305	1.4805
CLAGR_010540-RA	2.67288	3.9558	1.47998
CLAGR_001692-RA	44.6387	66.0352	1.47933
CLAGR_010658-RA	27.6936	40.9537	1.47881
CLAGR_004596-RA	4.02691	5.95382	1.47851
CLAGR_000686-RA	13.9148	20.5713	1.47837
CLAGR_010120-RA	12.6855	18.7471	1.47783
CLAGR_003080-RA	6.66956	9.85389	1.47744
CLAGR_003698-RA	23.7113	35.0199	1.47693
CLAGR_007799-RA	39.8672	58.8755	1.47679
CLAGR_009003-RA	13.7144	20.2532	1.47678
CLAGR_005791-RA	4.26022	6.28807	1.476
CLAGR_009394-RA	125.087	184.54	1.47529
CLAGR_003366-RA	9.73249	14.358	1.47527
CLAGR_005704-RA	100.689	148.542	1.47526
CLAGR_009465-RA	29.3642	43.3174	1.47518
CLAGR_010480-RA	19.3545	28.5481	1.47501
CLAGR_006777-RA	15.6225	23.0392	1.47475
CLAGR_009154-RA	14.6695	21.6218	1.47393
CLAGR_003253-RA	8.74492	12.8855	1.47349
CLAGR_000250-RA	5.36513	7.90501	1.47341
CLAGR_001880-RA	10.2216	15.0525	1.47263
CLAGR_002491-RA	38.6097	56.8427	1.47224
CLAGR_005338-RA	256.796	378.026	1.47209
CLAGR_008457-RA	8.45997	12.4504	1.47168
CLAGR_000118-RA	6.56211	9.65668	1.47158
CLAGR_009738-RA	47.6492	70.1148	1.47148
CLAGR_006428-RA	10.8139	15.9043	1.47073
CLAGR_007998-RA	1.47572	2.17038	1.47073
CLAGR_004178-RA	2.29044	3.36861	1.47073
CLAGR_006073-RA	7.6348	11.2287	1.47073
CLAGR_005613-RA	2.59363	3.81452	1.47073
CLAGR_008159-RA	10.9941	16.1693	1.47073
CLAGR_007994-RA	1.1907	1.75119	1.47073
CLAGR_001086-RA	13.266	19.5068	1.47044
CLAGR_009064-RA	40.9894	60.2706	1.4704
CLAGR_003589-RA	18.0804	26.5725	1.46969
CLAGR_000980-RA	19.0368	27.9738	1.46946
CLAGR_004329-RA	97.4065	143.077	1.46886
CLAGR_007707-RA	2.29909	3.37531	1.46811
CLAGR_005997-RA	27.9471	41.0213	1.46782
CLAGR_004651-RA	8.8108	12.9311	1.46764
CLAGR_002353-RA	64.7082	94.9627	1.46755
CLAGR_004456-RA	2.45613	3.60411	1.46739
CLAGR_002354-RA	113.471	166.473	1.4671
CLAGR_000307-RA	186.404	273.465	1.46705
CLAGR_001446-RA	55.8484	81.9151	1.46674
CLAGR_006844-RA	90.5535	132.811	1.46665
CLAGR_006706-RA	60.0485	88.0572	1.46643
CLAGR_007654-RA	919.499	1348.29	1.46634
CLAGR_003292-RA	25.4689	37.344	1.46626
CLAGR_008283-RA	59.7139	87.5545	1.46623
CLAGR_009196-RA	24.7367	36.2685	1.46618
CLAGR_010813-RA	13.4699	19.7488	1.46615
CLAGR_004794-RA	20.1207	29.4962	1.46596
CLAGR_006207-RA	10.7217	15.7136	1.4656
CLAGR_006648-RA	366.117	536.548	1.46551
CLAGR_002516-RA	87.0767	127.6	1.46538
CLAGR_004378-RA	13.0036	19.0515	1.46509
CLAGR_004497-RA	6.82555	10.0001	1.46509
CLAGR_008013-RA	2.76441	4.05012	1.46509
CLAGR_002485-RA	3.16718	4.64021	1.46509
CLAGR_001290-RA	3.89873	5.71199	1.46509
CLAGR_005394-RA	25.6323	37.5468	1.46482
CLAGR_005017-RA	4.30804	6.30779	1.46419
CLAGR_002519-RA	22.552	33.0143	1.46392
CLAGR_010828-RA	15.1357	22.1498	1.46341
CLAGR_002335-RA	43.8624	64.1853	1.46333
CLAGR_002663-RA	56.8524	83.1936	1.46332
CLAGR_000537-RA	16.2425	23.7507	1.46225
CLAGR_009123-RA	3.18104	4.65108	1.46213
CLAGR_008696-RA	5.08374	7.42952	1.46143
CLAGR_005140-RA	132.505	193.646	1.46142
CLAGR_003432-RA	13.8344	20.2176	1.4614
CLAGR_002562-RA	14.1446	20.6644	1.46094
CLAGR_005028-RA	11.5067	16.8106	1.46094
CLAGR_005572-RA	5.79716	8.46863	1.46082
CLAGR_009025-RA	25.1705	36.7651	1.46064
CLAGR_008850-RA	93.6007	136.693	1.46039
CLAGR_006248-RA	3.39949	4.96427	1.4603
CLAGR_010448-RA	15.2704	22.2825	1.4592
CLAGR_002476-RA	10.2088	14.8861	1.45816
CLAGR_008952-RA	3.0832	4.49579	1.45816
CLAGR_002062-RA	3.22222	4.6985	1.45816
CLAGR_002916-RA	10.6131	15.4756	1.45816
CLAGR_008907-RA	14.8366	21.63	1.45788
CLAGR_005832-RA	7.77041	11.3277	1.45779
CLAGR_003465-RA	25.8269	37.6381	1.45732
CLAGR_011052-RA	2.42689	3.53585	1.45695
CLAGR_009285-RA	21.6955	31.6058	1.45679
CLAGR_002166-RA	31.3243	45.6244	1.45652
CLAGR_002436-RA	8.63708	12.5788	1.45637
CLAGR_002489-RA	135.975	197.999	1.45614
CLAGR_009837-RA	22.3633	32.5627	1.45607
CLAGR_001829-RA	17.6797	25.735	1.45562
CLAGR_001916-RA	36.5841	53.2405	1.45529
CLAGR_003258-RA	35.8108	52.1138	1.45525
CLAGR_003689-RA	13.7257	19.9691	1.45487
CLAGR_009656-RA	29.5556	42.993	1.45465
CLAGR_003745-RA	14.9323	21.72	1.45457
CLAGR_010695-RA	9.73292	14.1567	1.45452
CLAGR_001518-RA	10.0633	14.6368	1.45447
CLAGR_002055-RA	70.253	102.083	1.45307
CLAGR_004365-RA	180.46	262.174	1.45281
CLAGR_005134-RA	1.0307	1.49716	1.45257
CLAGR_005881-RA	0.693554	1.00744	1.45257
CLAGR_008788-RA	1.28503	1.86659	1.45257
CLAGR_010895-RA	0.231545	0.336336	1.45257
CLAGR_011191-RA	2.32715	3.38035	1.45257
CLAGR_003200-RA	3.9898	5.79546	1.45257
CLAGR_001357-RA	6.42204	9.32846	1.45257
CLAGR_007101-RA	6.61279	9.60554	1.45257
CLAGR_009542-RA	0.352543	0.512093	1.45257
CLAGR_004382-RA	0.677719	0.984434	1.45257
CLAGR_003683-RA	0.170795	0.248091	1.45257
CLAGR_004218-RA	1.448	2.10333	1.45257
CLAGR_001912-RA	0.262691	0.381577	1.45257
CLAGR_001627-RA	10.9738	15.9402	1.45257
CLAGR_008023-RA	42.7671	62.0723	1.4514
CLAGR_006453-RA	13.5261	19.631	1.45134
CLAGR_002644-RA	11.3338	16.446	1.45106
CLAGR_008118-RA	6.17035	8.95282	1.45094
CLAGR_000707-RA	26.5499	38.5186	1.4508
CLAGR_007363-RA	30.5167	44.2694	1.45066
CLAGR_003013-RA	7.16709	10.3935	1.45016
CLAGR_005162-RA	19.9068	28.8676	1.45014
CLAGR_000837-RA	3.26662	4.73543	1.44964
CLAGR_009854-RA	37.9901	55.0265	1.44844
CLAGR_004703-RA	27.1257	39.29	1.44844
CLAGR_006103-RA	9.04724	13.1002	1.44797
CLAGR_010412-RA	106.692	154.461	1.44773
CLAGR_010371-RA	57.2029	82.8074	1.44761
CLAGR_008056-RA	67.8036	98.1502	1.44757
CLAGR_007741-RA	5.06308	7.32821	1.44738
CLAGR_010565-RA	12.6735	18.3324	1.44652
CLAGR_009628-RA	21.8725	31.6295	1.44609
CLAGR_002465-RA	123.256	178.198	1.44576
CLAGR_004263-RA	8.60802	12.4379	1.44492
CLAGR_003735-RA	3.56059	5.14479	1.44492
CLAGR_007201-RA	52.3182	75.5916	1.44484
CLAGR_006833-RA	8.03971	11.6153	1.44474
CLAGR_008898-RA	15.2275	21.9928	1.44428
CLAGR_000287-RA	38.847	56.1029	1.4442
CLAGR_007062-RA	38.1373	55.0556	1.44361
CLAGR_005888-RA	6.62054	9.55435	1.44314
CLAGR_005786-RA	89.8638	129.661	1.44286
CLAGR_003580-RA	22.5045	32.4578	1.44228
CLAGR_005914-RA	1.32867	1.9158	1.44189
CLAGR_002175-RA	13.6442	19.6722	1.44181
CLAGR_008688-RA	200.178	288.608	1.44176
CLAGR_006047-RA	237.544	342.47	1.44171
CLAGR_000065-RA	44.1437	63.6254	1.44132
CLAGR_001728-RA	49.1918	70.883	1.44095
CLAGR_009813-RA	34.897	50.2783	1.44076
CLAGR_004713-RA	14.7277	21.2171	1.44062
CLAGR_009310-RA	45.9747	66.2079	1.4401
CLAGR_003404-RA	77.5755	111.689	1.43974
CLAGR_007829-RA	12.4412	17.9024	1.43896
CLAGR_000192-RA	53.8971	77.5508	1.43887
CLAGR_007714-RA	16.7747	24.1317	1.43857
CLAGR_003653-RA	21.5891	31.0512	1.43828
CLAGR_010399-RA	1.34732	1.9375	1.43804
CLAGR_001587-RA	34.3566	49.4063	1.43804
CLAGR_010784-RA	3.74799	5.38978	1.43804
CLAGR_003656-RA	4.46512	6.42103	1.43804
CLAGR_000551-RA	1.06532	1.53198	1.43804
CLAGR_007786-RA	3.52375	5.06731	1.43804
CLAGR_008528-RA	23.5131	33.8058	1.43774
CLAGR_010318-RA	28.8595	41.476	1.43717
CLAGR_004710-RA	162.134	233	1.43708
CLAGR_002770-RA	6.03462	8.67125	1.43692
CLAGR_010697-RA	86.7631	124.634	1.43649
CLAGR_007361-RA	13.1084	18.8297	1.43646
CLAGR_002946-RA	1.37426	1.97353	1.43606
CLAGR_000677-RA	18.8959	27.1298	1.43575
CLAGR_002428-RA	9.22663	13.247	1.43574
CLAGR_010965-RA	11.5318	16.5536	1.43548
CLAGR_001063-RA	459.614	659.702	1.43534
CLAGR_003773-RA	40.3537	57.9131	1.43514
CLAGR_009012-RA	1.8274	2.62205	1.43486
CLAGR_004301-RA	6.89936	9.89959	1.43486
CLAGR_006371-RA	56.3876	80.9052	1.4348
CLAGR_005323-RA	48.9637	70.2491	1.43472
CLAGR_009916-RA	14.8236	21.2649	1.43453
CLAGR_007440-RA	56.1246	80.4993	1.43429
CLAGR_008957-RA	17.7597	25.4682	1.43404
CLAGR_007882-RA	3.51333	5.03827	1.43404
CLAGR_003762-RA	8.46301	12.1352	1.43391
CLAGR_009943-RA	53.1207	76.1606	1.43373
CLAGR_006855-RA	1.62629	2.33122	1.43346
CLAGR_006466-RA	34.0706	48.8091	1.43259
CLAGR_003052-RA	8.76793	12.5599	1.43248
CLAGR_010790-RA	2.55255	3.65568	1.43217
CLAGR_002820-RA	16.4912	23.6181	1.43217
CLAGR_010621-RA	14.0013	20.0495	1.43198
CLAGR_003815-RA	3.83114	5.48228	1.43098
CLAGR_009426-RA	21.3525	30.5543	1.43095
CLAGR_002742-RA	11.7794	16.8521	1.43064
CLAGR_001918-RA	185.22	264.966	1.43055
CLAGR_009125-RA	10.0518	14.3727	1.42987
CLAGR_003230-RA	0.745363	1.06578	1.42987
CLAGR_001689-RA	1.70967	2.44461	1.42987
CLAGR_007367-RA	22.9604	32.826	1.42968
CLAGR_007354-RA	64.3514	91.9777	1.4293
CLAGR_008789-RA	19.705	28.1634	1.42925
CLAGR_007396-RA	7.84425	11.2088	1.42892
CLAGR_004086-RA	9.18398	13.1225	1.42885
CLAGR_009829-RA	11.056	15.7898	1.42816
CLAGR_006471-RA	655.982	936.739	1.428
CLAGR_003176-RA	10.7506	15.3506	1.42789
CLAGR_003737-RA	10.9549	15.6384	1.42753
CLAGR_002058-RA	14.0807	20.0945	1.4271
CLAGR_006640-RA	8.83677	12.61	1.427
CLAGR_002887-RA	418.499	597.177	1.42695
CLAGR_000071-RA	24.8214	35.4154	1.42681
CLAGR_009566-RA	14.5833	20.8074	1.4268
CLAGR_004097-RA	12.4638	17.7812	1.42663
CLAGR_007093-RA	2.37128	3.38182	1.42616
CLAGR_009692-RA	3.22144	4.59429	1.42616
CLAGR_005525-RA	10.1418	14.4638	1.42616
CLAGR_000031-RA	7.97787	11.3745	1.42576
CLAGR_010721-RA	29.4469	41.9843	1.42576
CLAGR_004381-RA	7.99517	11.3992	1.42576
CLAGR_008555-RA	5.06591	7.2216	1.42553
CLAGR_004640-RA	57.3429	81.7439	1.42553
CLAGR_001234-RA	5.94126	8.46879	1.42542
CLAGR_001431-RA	53.1476	75.7489	1.42526
CLAGR_010810-RA	12.7726	18.1964	1.42464
CLAGR_004459-RA	74.771	106.474	1.424
CLAGR_005425-RA	37.4347	53.2853	1.42342
CLAGR_008356-RA	5.04499	7.18046	1.42328
CLAGR_010396-RA	30.4123	43.2815	1.42316
CLAGR_008638-RA	20.8804	29.7155	1.42313
CLAGR_002649-RA	7.05492	10.0376	1.42279
CLAGR_001137-RA	17.9417	25.5267	1.42276
CLAGR_005577-RA	27.0019	38.4077	1.42241
CLAGR_009206-RA	46.3644	65.9458	1.42234
CLAGR_001859-RA	39.001	55.4714	1.42231
CLAGR_008288-RA	102.581	145.894	1.42224
CLAGR_007011-RA	13.1929	18.7592	1.42191
CLAGR_010231-RA	1143.44	1625.78	1.42184
CLAGR_009435-RA	11.601	16.4924	1.42163
CLAGR_006725-RA	43.7491	62.1775	1.42123
CLAGR_011176-RA	1.5804	2.24574	1.42099
CLAGR_006651-RA	2.40061	3.41125	1.42099
CLAGR_009572-RA	2.9312	4.16521	1.42099
CLAGR_008110-RA	3.56482	5.06558	1.42099
CLAGR_002599-RA	69.7215	99.0737	1.42099
CLAGR_001069-RA	10.1928	14.4839	1.42099
CLAGR_008821-RA	1.74791	2.48377	1.42099
CLAGR_004608-RA	26.9709	38.3204	1.4208
CLAGR_002587-RA	9.14117	12.9866	1.42067
CLAGR_003401-RA	49.6407	70.4975	1.42015
CLAGR_003995-RA	1.78838	2.53918	1.41983
CLAGR_003613-RA	9.65443	13.7065	1.41971
CLAGR_010594-RA	20.4133	28.9807	1.41969
CLAGR_000825-RA	13.4543	19.0966	1.41937
CLAGR_008059-RA	22.5208	31.9608	1.41917
CLAGR_010456-RA	23.2663	33.0008	1.4184
CLAGR_006609-RA	18.5326	26.2817	1.41813
CLAGR_007178-RA	29.6	41.9633	1.41768
CLAGR_008807-RA	33.5681	47.5655	1.41699
CLAGR_000622-RA	24.014	34.0158	1.4165
CLAGR_000310-RA	42.7726	60.5826	1.41639
CLAGR_006662-RA	24.988	35.3844	1.41606
CLAGR_009714-RA	11.4128	16.1606	1.416
CLAGR_005690-RA	20.2017	28.5958	1.41551
CLAGR_005267-RA	6.77815	9.59198	1.41513
CLAGR_000315-RA	24.9393	35.2859	1.41487
CLAGR_011207-RA	4.66206	6.59509	1.41463
CLAGR_003772-RA	14.4267	20.4047	1.41438
CLAGR_000780-RA	7.54998	10.6774	1.41423
CLAGR_009017-RA	7.08987	10.0241	1.41387
CLAGR_004223-RA	227.056	320.951	1.41353
CLAGR_001512-RA	5.17096	7.30817	1.41331
CLAGR_002220-RA	6.7052	9.47653	1.41331
CLAGR_000162-RA	5.86705	8.29197	1.41331
CLAGR_010820-RA	44.9974	63.5931	1.41326
CLAGR_010372-RA	349.783	494.333	1.41326
CLAGR_000143-RA	75.298	106.406	1.41314
CLAGR_010593-RA	33.9696	47.9988	1.41299
CLAGR_005310-RA	39.2553	55.4641	1.41291
CLAGR_010566-RA	12.068	17.0467	1.41256
CLAGR_001451-RA	10.1431	14.3201	1.41181
CLAGR_009978-RA	23.0963	32.5947	1.41125
CLAGR_000145-RA	14.5378	20.5126	1.41098
[truncated: 9,389 more rows]

## Sheet: Day 21 algal gene expression
Gene model	A21_RPKM	AF21_RPKM	AF21/A21 (Co/Mo)	Induced Co/Mo values are in green and repressed in red
Aster-04252	0.01	0.728628	72.8628
Aster-04130	0.01	0.523908	52.3908
Aster-01623	0.01	0.463673	46.3673
Aster-07551	0.01	0.446942	44.6942
Aster-04132	0.01	0.446942	44.6942
Aster-05967	0.01	0.442382	44.2382
Aster-04861	0.01	0.437913	43.7913
Aster-04336	0.01	0.388239	38.8239
Aster-07995	0.01	0.336073	33.6073
Aster-01550	0.01	0.330942	33.0942
Aster-08199	0.01	0.330942	33.0942
Aster-02934	0.01	0.330942	33.0942
Aster-08425	0.01	0.292928	29.2928
Aster-04440	0.01	0.281516	28.1516
Aster-x1315	0.01	0.25502	25.502
Aster-00291	0.01	0.225799	22.5799
Aster-01209	0.01	0.221191	22.1191
Aster-04497	0.01	0.215689	21.5689
Aster-07543	0.01	0.209944	20.9944
Aster-00539	0.01	0.190704	19.0704
Aster-00865	0.01	0.180639	18.0639
Aster-x0518	0.01	0.152653	15.2653
Aster-03771	0.01	0.151057	15.1057
Aster-x0135	0.01	0.149494	14.9494
Aster-02196	0.01	0.140302	14.0302
Aster-05186	0.01	0.135479	13.5479
Aster-04832	0.01	0.133807	13.3807
Aster-01717	0.01	0.123047	12.3047
Aster-x0702	0.01	0.118452	11.8452
Aster-07568	0.01	0.114088	11.4088
Aster-04136	0.01	0.110666	11.0666
Aster-01009	0.01	0.110595	11.0595
Aster-02287	0.01	0.10574	10.574
Aster-07544	0.01	0.104972	10.4972
Aster-05127	0.0770568	0.80037	10.3868
Aster-06398	0.0717578	0.745331	10.3868
Aster-05901	0.158503	1.09755	6.9245
Aster-x0398	0.212233	1.46961	6.9245
Aster-04511	31.8185	170.9	5.3711
Aster-06679	0.304665	1.58224	5.19338
Aster-x0893	0.0365065	0.189592	5.19338
Aster-x0985	0.0768205	0.398958	5.19338
Aster-03496	0.0713489	0.370542	5.19338
Aster-04119	0.0837574	0.434984	5.19338
Aster-02276	0.154589	0.802841	5.19338
Aster-07998	12.993	61.4173	4.72696
Aster-00541	2.81554	12.5699	4.46448
Aster-00978	0.121276	0.52486	4.32781
Aster-02435	0.165851	0.717771	4.32781
Aster-x0279	0.101254	0.408994	4.03929
Aster-04994	0.955048	3.39847	3.55842
Aster-03174	0.0362949	0.125662	3.46225
Aster-02669	0.23515	0.814148	3.46225
Aster-05377	0.0800111	0.277019	3.46225
Aster-07199	0.360338	1.24758	3.46225
Aster-07856	0.0701498	0.242876	3.46225
Aster-x0006	0.07238	0.250598	3.46225
Aster-05235	0.0261687	0.0906027	3.46225
Aster-06491	0.163683	0.566711	3.46225
Aster-07804	0.0884928	0.306384	3.46225
Aster-02038	0.0287636	0.0995867	3.46225
Aster-05598	0.0840385	0.290962	3.46225
Aster-07921	0.0982097	0.340027	3.46225
Aster-08488	0.175129	0.606341	3.46225
Aster-04716	0.0913995	0.316448	3.46225
Aster-07631	0.157837	0.546471	3.46225
Aster-04137	0.23639	0.818443	3.46225
Aster-05546	0.329519	1.14088	3.46225
Aster-08437	0.329519	1.14088	3.46225
Aster-02737	0.49591	1.71697	3.46225
Aster-04872	80.7394	257.395	3.18797
Aster-x0844	0.220109	0.677397	3.07756
Aster-03616	0.237379	0.719132	3.02947
Aster-02584	0.301048	0.879445	2.92127
Aster-02553	0.13537	0.390571	2.88521
Aster-05328	0.951018	2.74389	2.88521
Aster-x1594	0.174317	0.50294	2.88521
Aster-01094	2.20972	6.3755	2.88521
Aster-04999	0.355507	1.02571	2.88521
Aster-x0079	4.66397	13.3395	2.86012
Aster-04680	0.144509	0.400262	2.7698
Aster-07389	0.364534	1.00969	2.7698
Aster-05834	2.86514	7.71543	2.69286
Aster-x1264	13.3296	35.382	2.65439
Aster-x0357	45.4956	118.981	2.61522
Aster-x1349	0.508497	1.32041	2.59669
Aster-05265	0.764686	1.98565	2.59669
Aster-04451	0.126164	0.327608	2.59669
Aster-07959	0.279815	0.726593	2.59669
Aster-08380	0.120983	0.314155	2.59669
Aster-04349	0.676851	1.75757	2.59669
Aster-04223	0.0546801	0.141987	2.59669
Aster-02946	0.103485	0.268719	2.59669
Aster-07046	0.596799	1.49231	2.50051
Aster-05966	0.796435	1.9915	2.50051
Aster-05194	1.14578	2.83356	2.47304
Aster-05682	0.93247	2.30603	2.47304
Aster-00305	0.0821097	0.198999	2.42358
Aster-05266	0.818414	1.98349	2.42358
Aster-x1332	0.212233	0.514362	2.42358
Aster-03938	0.846063	2.0505	2.42358
Aster-07381	2.10892	4.90578	2.3262
Aster-05735	0.11733	0.270818	2.30817
Aster-01625	0.523557	1.20846	2.30817
Aster-00874	0.111968	0.258441	2.30817
Aster-06979	48.1563	109.147	2.26653
Aster-00345	0.32706	0.727949	2.22573
Aster-03240	0.347826	0.774168	2.22573
Aster-x0364	4.5	9.82225	2.18272
Aster-00230	0.878718	1.90146	2.16391
Aster-03841	1.07714	2.33083	2.16391
Aster-03660	0.34424	0.744904	2.16391
Aster-06851	0.967864	2.09437	2.16391
Aster-05141	0.488436	1.03771	2.12456
Aster-02218	70.7144	149.172	2.1095
Aster-03423	7.75155	16.1715	2.08623
Aster-03014	0.923735	1.90369	2.06086
Aster-08478	2.01079	4.11383	2.04588
Aster-x1412	20.7344	42.388	2.04434
Aster-02692	14.155	28.9023	2.04184
Aster-x0112	1.20949	2.46326	2.03662
Aster-07464	1.02836	2.09437	2.03662
Aster-00188	0.126802	0.256096	2.01965
Aster-08471	0.6691	1.32377	1.97843
Aster-01374	1.03526	2.04819	1.97843
Aster-04409	1.87826	3.7031	1.97156
Aster-07889	47.9244	93.4694	1.95035
Aster-01788	0.50721	0.987799	1.94752
Aster-02898	2.50435	4.81704	1.92347
Aster-08353	15.0261	28.6799	1.90868
Aster-00043	41.2666	78.2542	1.89631
Aster-08446	74.7643	141.469	1.8922
Aster-x0147	9.15243	17.2369	1.88331
Aster-00376	0.220162	0.412889	1.87539
Aster-01584	0.518416	0.966477	1.86429
Aster-04640	2.2427	4.14122	1.84653
Aster-03830	32.2403	58.6435	1.81895
Aster-00731	3.82343	6.94978	1.81768
Aster-04475	2.47995	4.50425	1.81626
Aster-02462	1.56386	2.82004	1.80326
Aster-03972	19.8507	35.502	1.78845
Aster-07942	1.85693	3.30146	1.77791
Aster-01936	34.9198	61.0611	1.74861
Aster-00976	0.100576	0.17411	1.73113
Aster-01485	0.130435	0.225799	1.73113
Aster-04710	0.130435	0.225799	1.73113
Aster-05850	0.0884928	0.153192	1.73113
Aster-05447	0.078017	0.135057	1.73113
Aster-00998	0.612001	1.05945	1.73113
Aster-04958	0.0913995	0.158224	1.73113
Aster-07292	0.247343	0.428182	1.73113
Aster-01279	0.0807854	0.13985	1.73113
Aster-03447	0.123978	0.214621	1.73113
Aster-01264	0.262694	0.454756	1.73113
Aster-x0790	1.24698	2.15868	1.73113
Aster-07304	0.32524	0.563031	1.73113
Aster-08386	0.333913	0.578045	1.73113
Aster-07900	0.134642	0.233083	1.73113
Aster-00235	0.157506	0.272663	1.73113
Aster-05047	0.0419138	0.072558	1.73113
Aster-x0177	0.151779	0.262748	1.73113
Aster-04287	0.417391	0.722557	1.73113
Aster-x1168	0.429317	0.743201	1.73113
Aster-05136	0.0191196	0.0330984	1.73113
Aster-01959	0.323142	0.559399	1.73113
Aster-02853	0.319025	0.552273	1.73113
Aster-04164	0.117796	0.20392	1.73113
Aster-05991	0.522576	0.904645	1.73113
Aster-05639	0.0296372	0.0513058	1.73113
Aster-06478	0.0552836	0.0957029	1.73113
Aster-04066	0.388382	0.672339	1.73113
Aster-02542	0.0993789	0.172037	1.73113
Aster-x1179	0.0619888	0.10731	1.73113
Aster-02933	0.400696	0.693654	1.73113
Aster-04676	0.076352	0.132175	1.73113
Aster-07007	0.220647	0.381968	1.73113
Aster-07504	0.305408	0.5287	1.73113
Aster-08417	0.500869	0.867068	1.73113
Aster-06742	0.500869	0.867068	1.73113
Aster-05226	0.0527231	0.0912703	1.73113
Aster-05959	0.175129	0.303171	1.73113
Aster-07212	0.506953	0.877599	1.73113
Aster-07785	1.46168	2.53035	1.73113
Aster-06168	48.567	84.0755	1.73113
Aster-02317	0.0575712	0.099663	1.73113
Aster-04840	0.0805256	0.1394	1.73113
Aster-08322	0.0837574	0.144995	1.73113
Aster-x0541	1.7212	2.97961	1.73113
Aster-04993	2.61475	4.52646	1.73113
Aster-05230	0.0829254	0.143554	1.73113
Aster-03375	0.353555	0.612048	1.73113
Aster-x0583	0.197193	0.341365	1.73113
Aster-x0605	0.273699	0.473808	1.73113
Aster-x0804	0.221624	0.383658	1.73113
Aster-07961	0.065048	0.112606	1.73113
Aster-x1069	0.213439	0.369489	1.73113
Aster-x1180	0.252964	0.437913	1.73113
Aster-x0984	0.213136	0.368965	1.73113
Aster-04608	0.142562	0.246794	1.73113
Aster-00540	0.169213	0.292928	1.73113
Aster-02366	1.68832	2.9227	1.73113
Aster-04775	0.0843215	0.145971	1.73113
Aster-02932	0.182799	0.316448	1.73113
Aster-00714	1.80546	3.12548	1.73113
Aster-02269	1.22762	2.12517	1.73113
Aster-06056	1.34965	2.33641	1.73113
Aster-01428	20.4302	34.7968	1.7032
Aster-01559	11.8261	20.0345	1.6941
Aster-x1619	2.6642	4.50957	1.69266
Aster-03426	87.1594	147.354	1.69063
Aster-01931	5.2249	8.73306	1.67143
Aster-01256	1.74112	2.89023	1.65998
Aster-01834	8.01391	13.295	1.659
Aster-x0723	4.43077	7.33673	1.65586
Aster-x1273	15.9368	26.3758	1.65503
Aster-05748	0.60282	0.988633	1.64001
Aster-05362	0.409841	0.672146	1.64001
Aster-05981	1.2487	2.04157	1.63495
Aster-03816	44.3055	72.3533	1.63305
Aster-01988	28.4904	46.2189	1.62226
Aster-02801	1.85729	3.00777	1.61944
Aster-05116	1.66105	2.65429	1.59796
Aster-03422	2.66857	4.26427	1.59796
Aster-06798	1.97312	3.15297	1.59796
Aster-07408	0.345825	0.548777	1.58687
Aster-08029	2.26145	3.58862	1.58687
Aster-04275	0.283511	0.449894	1.58687
Aster-x0622	5.89867	9.31561	1.57927
Aster-07784	1.53043	2.40852	1.57375
Aster-08318	0.70275	1.10595	1.57375
Aster-01141	14.3106	22.4795	1.57084
Aster-x0121	38.5022	60.4588	1.57027
Aster-03425	193.703	303.835	1.56856
Aster-04371	3.44754	5.4051	1.56781
Aster-00951	5.36646	8.40525	1.56626
Aster-06870	0.352974	0.549937	1.55801
Aster-07051	0.527231	0.821433	1.55801
Aster-03750	0.634012	0.987799	1.55801
Aster-05980	3.52518	5.46685	1.5508
Aster-x1513	15.2704	23.6153	1.54647
Aster-05374	71.6904	110.527	1.54173
Aster-06408	149.239	230.038	1.54141
Aster-03649	6.711	10.3425	1.54112
Aster-01842	3.60025	5.54759	1.54089
Aster-06465	1.45414	2.23759	1.53878
Aster-02967	1.54378	2.37553	1.53878
Aster-00921	0.239778	0.368965	1.53878
Aster-06169	1.31041	2.01644	1.53878
Aster-04639	0.758893	1.16777	1.53878
Aster-07831	4.94034	7.58415	1.53515
Aster-03808	39.4596	60.3641	1.52977
Aster-x1329	3.7676	5.75488	1.52746
Aster-05048	1.01608	1.55203	1.52746
Aster-06761	618.107	943.436	1.52633
Aster-06614	212.614	324.266	1.52514
Aster-07468	192.576	293.103	1.52201
Aster-04286	9.29215	14.1242	1.52001
Aster-05604	6.4588	9.81042	1.51892
Aster-03957	0.379447	0.574761	1.51473
Aster-06699	0.405836	0.614734	1.51473
Aster-05800	0.512398	0.776148	1.51473
Aster-07537	0.545164	0.825779	1.51473
Aster-x0227	1.03807	1.5724	1.51473
Aster-x0238	10.124	15.3121	1.51246
Aster-06507	3.95423	5.96767	1.50919
Aster-03429	0.732403	1.10428	1.50775
Aster-x0189	15.0144	22.5397	1.50121
Aster-07702	193.7	290.628	1.5004
Aster-03997	7.51008	11.2094	1.49258
Aster-03983	9.78261	14.564	1.48877
Aster-03054	0.174954	0.259601	1.48382
Aster-06715	0.661526	0.981586	1.48382
Aster-01573	1.63836	2.43103	1.48382
Aster-02758	5.59482	8.30171	1.48382
Aster-x1239	0.370622	0.549937	1.48382
Aster-06835	0.238185	0.353424	1.48382
Aster-x0176	11.7742	17.4708	1.48382
Aster-x0341	10.7374	15.9324	1.48382
Aster-01180	42.8905	63.286	1.47552
Aster-05466	0.693512	1.0227	1.47466
Aster-07509	62.5875	92.2818	1.47445
Aster-06748	0.908153	1.33231	1.46706
Aster-00033	29.3675	43.0415	1.46562
Aster-00436	1.0651	1.56015	1.4648
Aster-x1596	5.81366	8.51585	1.4648
Aster-07131	12.5217	18.3418	1.4648
Aster-05423	2.04758	2.99929	1.4648
Aster-x0758	3.16083	4.62997	1.4648
Aster-00498	16.4136	24.0201	1.46343
Aster-05515	37.2268	54.401	1.46134
Aster-05711	1.90666	2.78567	1.46102
Aster-08285	5.68362	8.30171	1.46064
Aster-00533	65.9233	96.27	1.46034
Aster-06654	12.4155	18.1296	1.46024
Aster-04452	3.84704	5.61505	1.45958
Aster-03998	0.748154	1.09065	1.45779
Aster-05191	17.7119	25.7858	1.45585
Aster-01285	5.77039	8.39098	1.45415
Aster-x1176	3.09508	4.48765	1.44993
Aster-00034	12.7854	18.4822	1.44558
Aster-05685	1.22163	1.76233	1.4426
Aster-x0960	1.24183	1.79146	1.4426
Aster-x1423	0.339189	0.489316	1.4426
Aster-00325	2.46907	3.5619	1.4426
Aster-03041	1.34161	1.93542	1.4426
Aster-04732	3.62949	5.23592	1.4426
Aster-00821	1.68832	2.43558	1.4426
Aster-01640	61.6995	88.9551	1.44175
Aster-01563	48.8242	70.3126	1.44012
Aster-00995	13.5083	19.4433	1.43936
Aster-08454	1.18404	1.70165	1.43716
Aster-03595	13.2252	18.9976	1.43647
Aster-x0405	14.4422	20.7458	1.43647
Aster-04954	19.3374	27.7132	1.43315
Aster-06849	1.82857	2.61497	1.43006
Aster-00550	20.0767	28.7004	1.42954
Aster-x0737	0.56841	0.810344	1.42563
Aster-02251	1.83508	2.61615	1.42563
Aster-00779	34.2934	48.8775	1.42527
Aster-05636	1.37951	1.95948	1.42041
Aster-07521	2.57703	3.66045	1.42041
Aster-08191	19.1379	27.171	1.41975
Aster-05473	7.34515	10.4145	1.41787
Aster-x0059	13.0961	18.4948	1.41223
Aster-06170	4.97806	7.0267	1.41153
Aster-06073	1.30872	1.84602	1.41055
Aster-07207	3.78863	5.3358	1.40837
Aster-02160	64.2761	90.4422	1.40709
Aster-x0298	16.7331	23.5236	1.40581
Aster-06610	8.54635	12.0111	1.40541
Aster-06921	78.8497	110.744	1.4045
Aster-05958	2.19575	3.08199	1.40362
Aster-02231	27.0705	37.9484	1.40184
Aster-x1590	37.8381	53.0108	1.40099
Aster-x1550	11.052	15.4688	1.39963
Aster-05823	22.7102	31.7745	1.39913
Aster-04677	5.85953	8.19824	1.39913
Aster-00243	1.45993	2.0413	1.39822
Aster-02583	5.29087	7.39518	1.39772
Aster-x1260	7.22856	10.0916	1.39607
Aster-x0351	23.1534	32.3105	1.3955
Aster-00904	25.373	35.3672	1.39389
Aster-07520	2.07851	2.89608	1.39335
Aster-01608	35.431	49.3474	1.39278
Aster-03622	1.02765	1.43093	1.39243
Aster-04697	36.313	50.4757	1.39002
Aster-00772	4.71909	6.54629	1.38719
Aster-01216	27.8694	38.6301	1.38611
Aster-07888	43.6869	60.5342	1.38564
Aster-01039	0.159513	0.220909	1.3849
Aster-01520	0.344004	0.476411	1.3849
Aster-07202	0.401338	0.555813	1.3849
Aster-05446	5.23723	7.25304	1.3849
Aster-x0805	0.500869	0.693654	1.3849
Aster-03744	0.398781	0.552273	1.3849
Aster-x0122	0.409207	0.566711	1.3849
Aster-x0254	0.993789	1.3763	1.3849
Aster-01701	2.09861	2.90637	1.3849
Aster-08487	10.3316	14.2768	1.38186
Aster-07801	5.98053	8.25009	1.37949
Aster-07899	17.3813	23.9764	1.37944
Aster-x0487	19.3192	26.6314	1.37849
Aster-00158	10.3233	14.2305	1.37849
Aster-03959	1.22855	1.69051	1.37602
Aster-08134	4.38718	6.01251	1.37047
Aster-x1439	0.457269	0.625909	1.3688
Aster-x0302	38.3633	52.5005	1.36851
Aster-01728	33.7465	46.1206	1.36668
Aster-01636	11.2223	15.3373	1.36668
Aster-08011	7.27547	9.93872	1.36606
Aster-02102	3.81564	5.20985	1.36539
Aster-00759	8.45624	11.5421	1.36493
Aster-06703	6.12174	8.34954	1.36392
Aster-01761	31.2981	42.6821	1.36373
Aster-00928	5.88796	8.01834	1.36182
Aster-00736	1.07549	1.46284	1.36017
Aster-05101	86.7102	117.687	1.35725
Aster-00035	49.5698	67.2681	1.35704
Aster-01940	6.94089	9.41759	1.35683
Aster-00315	3.01325	4.08612	1.35605
Aster-x0987	40.611	55.0705	1.35605
Aster-x0226	12.5217	16.9733	1.3555
Aster-01421	11.1845	15.1526	1.35479
Aster-07403	25.7751	34.8776	1.35315
Aster-05167	72.6102	98.1807	1.35216
Aster-06666	20.313	27.4572	1.3517
Aster-08282	1.10884	1.49817	1.35112
Aster-05879	10.6568	14.3896	1.35028
Aster-01153	2.03275	2.74478	1.35028
Aster-00873	44.4814	60.0385	1.34974
Aster-01872	172.556	232.892	1.34967
Aster-08288	33.4923	45.1898	1.34926
Aster-x0149	5.49341	7.41203	1.34926
Aster-x1190	21.9107	29.5371	1.34807
Aster-00231	10.3167	13.9058	1.3479
Aster-x0061	4.09802	5.5177	1.34643
Aster-01207	0.493197	0.664056	1.34643
Aster-x0066	5.24166	7.05753	1.34643
Aster-03884	0.578668	0.779137	1.34643
Aster-x0982	0.356068	0.479421	1.34643
Aster-07641	6.95652	9.36647	1.34643
Aster-08205	0.807854	1.08772	1.34643
Aster-08368	1.81767	2.44737	1.34643
Aster-06317	13.3896	18.0281	1.34643
Aster-x0016	22.3828	30.1113	1.34529
Aster-05276	42.2865	56.8569	1.34456
Aster-06601	26.8071	36.0261	1.3439
Aster-01381	81.1567	109.025	1.34339
Aster-06280	23.6365	31.7438	1.343
Aster-01656	3.61452	4.85252	1.34251
Aster-03312	2.02099	2.71141	1.34162
Aster-05732	103.44	138.731	1.34117
Aster-x0304	23.6042	31.643	1.34057
Aster-x0653	34.9241	46.7958	1.33993
Aster-x1183	21.4912	28.7485	1.33769
Aster-x0617	2.41648	3.23249	1.33769
Aster-00566	9.81659	13.1315	1.33769
Aster-x1477	81.644	109.161	1.33704
Aster-02477	5.54957	7.4125	1.33569
Aster-07240	22.9684	30.6777	1.33565
Aster-07842	2.15892	2.88311	1.33544
Aster-05791	112.099	149.672	1.33518
Aster-00135	17.695	23.6103	1.33429
Aster-x1526	1.47315	1.96169	1.33164
Aster-02243	0.539015	0.717771	1.33164
Aster-07307	1.33977	1.78409	1.33164
Aster-07229	7.67842	10.2249	1.33164
Aster-02642	10.5339	14.0158	1.33053
Aster-x0592	6.42709	8.5501	1.33032
Aster-06603	34.5181	45.9084	1.32998
Aster-06611	2.51773	3.34783	1.32971
Aster-01607	11.4194	15.1688	1.32834
Aster-01455	227.162	301.722	1.32822
Aster-00886	61.5033	81.6539	1.32763
Aster-03875	49.7132	66.0007	1.32763
Aster-03313	10.6568	14.1437	1.3272
Aster-02549	0.681182	0.901751	1.3238
Aster-00660	0.746911	0.988762	1.3238
Aster-x1392	36.0626	47.6887	1.32239
Aster-07879	3.47092	4.58925	1.3222
Aster-03139	33.6623	44.4795	1.32134
Aster-04274	233.046	307.891	1.32116
Aster-07968	0.354628	0.467737	1.31895
Aster-06445	0.639797	0.843862	1.31895
Aster-06995	3.17786	4.18754	1.31772
Aster-00762	19.7401	26.012	1.31772
Aster-x0305	20.7747	27.3422	1.31613
Aster-04482	54.5412	71.7813	1.31609
Aster-x0126	59.3135	78.0361	1.31566
Aster-01509	13.7805	18.1213	1.31499
Aster-07103	25.78	33.861	1.31346
Aster-08296	0.990806	1.30119	1.31327
Aster-06007	2.25547	2.96203	1.31327
Aster-03695	19.9531	26.2005	1.3131
Aster-07368	13.3626	17.5459	1.31306
Aster-x0037	24.8562	32.5758	1.31057
Aster-02705	1.35469	1.7747	1.31004
Aster-05049	20.4775	26.8264	1.31004
Aster-08314	0.987855	1.29413	1.31004
Aster-05836	55.1139	72.1502	1.30911
Aster-02666	5.89327	7.69731	1.30612
Aster-x1160	17.0008	22.1861	1.305
Aster-06467	9.30654	12.1438	1.30487
Aster-07330	79.9232	104.272	1.30466
Aster-x0411	29.2881	38.2098	1.30462
Aster-04390	12.0275	15.6871	1.30427
Aster-x0348	45.0531	58.7123	1.30318
Aster-08019	21.3733	27.8433	1.30272
Aster-06475	48.8873	63.6023	1.301
Aster-x0753	31.6838	41.2186	1.30094
Aster-05233	537.944	699.605	1.30052
Aster-06087	45.8213	59.5514	1.29964
Aster-04509	16.9608	22.0348	1.29916
Aster-06818	19.7555	25.6623	1.299
Aster-08090	1.06568	1.38362	1.29834
Aster-04560	0.13321	0.172952	1.29834
Aster-00663	0.788771	1.0241	1.29834
Aster-07844	0.161832	0.210113	1.29834
Aster-06634	1.59902	2.07608	1.29834
Aster-x0814	2.46329	3.1982	1.29834
Aster-01108	7.9926	10.3771	1.29834
Aster-00002	1.14267	1.48358	1.29834
Aster-02134	0.278261	0.361278	1.29834
Aster-x0028	23.6675	30.7285	1.29834
Aster-00386	0.245224	0.318385	1.29834
Aster-x0329	1.52937	1.98565	1.29834
Aster-08089	2.31171	3.00139	1.29834
Aster-04544	34.4861	44.7748	1.29834
Aster-01201	0.386772	0.502163	1.29834
Aster-06822	1.18549	1.53917	1.29834
Aster-07326	3.81615	4.95467	1.29834
Aster-03672	0.349038	0.453171	1.29834
Aster-05390	0.355227	0.461206	1.29834
Aster-x1086	0.936205	1.21552	1.29834
Aster-x1446	0.0598768	0.0777407	1.29834
Aster-06583	1.00846	1.30933	1.29834
Aster-06189	3.53555	4.59036	1.29834
Aster-01827	0.299623	0.389014	1.29834
Aster-x0739	0.500869	0.650301	1.29834
Aster-01519	1.0104	1.31185	1.29834
Aster-07432	25.6259	33.2712	1.29834
Aster-08297	0.166034	0.215569	1.29834
Aster-00910	19.6055	25.434	1.29729
Aster-06618	24.7567	32.1014	1.29667
Aster-04254	56.8305	73.6766	1.29643
Aster-00030	17.0673	22.1221	1.29617
Aster-05339	5.21009	6.74555	1.29471
Aster-07437	20.7487	26.8424	1.29369
Aster-x0272	36.9231	47.7381	1.29291
Aster-04825	4.32918	5.59705	1.29287
Aster-01797	3.3307	4.30615	1.29287
Aster-07546	27.8689	36.0167	1.29236
Aster-00100	4.49012	5.80235	1.29225
Aster-06787	22.8658	29.5306	1.29147
Aster-07606	21.9707	28.3703	1.29128
Aster-05384	38.2129	49.3332	1.29101
Aster-04703	27.3163	35.2618	1.29087
Aster-03581	36.1417	46.6112	1.28968
Aster-07501	10.0699	12.9858	1.28956
Aster-06346	22.1105	28.5117	1.28951
Aster-00012	34.0232	43.8716	1.28946
Aster-x0087	32.7144	42.1817	1.28939
Aster-x0038	17.225	22.2054	1.28914
Aster-01639	2.9207	3.76518	1.28914
Aster-x0093	39.3043	50.579	1.28685
Aster-03231	11.3001	14.5392	1.28665
Aster-04772	2.1968	2.82503	1.28598
Aster-x0368	28.5294	36.6836	1.28582
Aster-00734	94.5148	121.506	1.28558
Aster-06962	16.3186	20.9774	1.28549
Aster-08119	30.2921	38.9402	1.28549
Aster-00741	25.8164	33.1841	1.28539
Aster-x0809	0.917241	1.17887	1.28523
Aster-08121	26.2609	33.7193	1.28401
Aster-x0303	32.8751	42.2045	1.28378
Aster-06868	32.7775	42.0783	1.28376
Aster-03333	70.1839	90.0727	1.28338
Aster-01245	1.54731	1.98414	1.28232
Aster-x0339	20.1626	25.8511	1.28213
Aster-06752	0.403589	0.517192	1.28148
Aster-06907	18.6979	23.9585	1.28135
Aster-04003	30.7952	39.4468	1.28094
Aster-04519	46.8762	60.0278	1.28056
Aster-04169	4.23084	5.41679	1.28031
Aster-x0741	12.1329	15.5282	1.27985
Aster-00750	3.15328	4.03471	1.27953
Aster-04808	15.1801	19.4233	1.27953
Aster-05348	5.42373	6.93981	1.27953
Aster-00974	29.6907	37.9901	1.27953
Aster-06095	45.3275	57.968	1.27887
Aster-02500	45.0577	57.5676	1.27764
Aster-06873	16.9663	21.6767	1.27763
Aster-04101	11.6564	14.8917	1.27756
Aster-04326	10.5083	13.411	1.27623
Aster-05838	64.5107	82.3166	1.27601
Aster-00467	12.8973	16.4537	1.27575
Aster-06846	5.05123	6.44318	1.27557
Aster-05488	0.400864	0.511329	1.27557
Aster-07605	7.3204	9.33765	1.27557
Aster-05286	1.19255	1.52117	1.27557
Aster-x0353	14.2106	18.121	1.27518
Aster-05242	40.9247	52.1651	1.27466
Aster-02194	81.6417	104.048	1.27445
Aster-x0776	38.7343	49.3429	1.27388
Aster-05039	4.52398	5.76181	1.27361
Aster-01660	36.2264	46.1346	1.27351
Aster-x0133	29.2776	37.275	1.27316
Aster-05736	1.22809	1.56322	1.27289
Aster-08337	7.15528	9.10786	1.27289
Aster-05292	58.1429	73.9736	1.27227
Aster-00408	17.0435	21.6767	1.27185
Aster-00994	55.8504	71.0283	1.27176
Aster-02107	25.8513	32.8647	1.2713
Aster-x1142	26.1383	33.2258	1.27115
Aster-01019	28.1125	35.7028	1.27
Aster-x0340	15.6437	19.8654	1.26987
Aster-x1397	18.7826	23.8444	1.26949
Aster-03999	1.51473	1.92293	1.26949
Aster-x0234	5.05929	6.42273	1.26949
Aster-x0120	2.45524	3.11691	1.26949
Aster-x0941	1.40169	1.77943	1.26949
Aster-03212	843.706	1070.94	1.26933
Aster-07093	38.4	48.721	1.26878
Aster-x0383	28.9138	36.6533	1.26767
Aster-05367	35.8314	45.421	1.26763
Aster-06652	34.3395	43.5293	1.26761
Aster-02456	2.69497	3.41365	1.26668
Aster-x1417	36.9895	46.8416	1.26635
Aster-03988	9.87115	12.4997	1.26629
Aster-x0171	18.853	23.8687	1.26605
Aster-06919	1.2988	1.64305	1.26505
Aster-06898	3.53875	4.47671	1.26505
Aster-05443	0.564238	0.713791	1.26505
Aster-07054	8.17318	10.3395	1.26505
Aster-x0370	12.7434	16.1137	1.26447
Aster-x0306	18.1752	22.9708	1.26386
Aster-x1118	0.65531	0.827823	1.26325
Aster-04507	31.7554	40.105	1.26293
Aster-03964	44.2836	55.9009	1.26234
Aster-06779	6.06094	7.6506	1.26228
Aster-05166	21.845	27.5671	1.26194
Aster-05499	4.19955	5.29934	1.26188
Aster-07687	21.1081	26.6314	1.26167
Aster-x0369	8.07412	10.1869	1.26167
Aster-01724	2.19496	2.76839	1.26125
Aster-03598	30.3898	38.3199	1.26094
Aster-07922	16.9826	21.4057	1.26045
Aster-00853	72.0423	90.7488	1.25966
Aster-00195	11.1304	14.0132	1.259
Aster-04496	3.84388	4.83945	1.259
Aster-04258	3.02723	3.81129	1.259
Aster-03431	0.367795	0.463054	1.259
Aster-01323	13.049	16.4287	1.259
Aster-x0186	0.639903	0.805638	1.259
Aster-01301	0.664336	0.8364	1.259
Aster-07887	4.31784	5.43616	1.259
Aster-08452	9.86327	12.4057	1.25777
Aster-03762	14.3594	18.0516	1.25713
Aster-04632	12.1304	15.2414	1.25646
Aster-x0301	60.9238	76.5085	1.25581
Aster-06030	22.4429	28.1828	1.25575
Aster-02665	2.18244	2.7391	1.25507
Aster-06904	24.0417	30.174	1.25507
Aster-x0415	25.8343	32.401	1.25418
Aster-x0114	17.5365	21.9924	1.25409
Aster-04317	19.9231	24.9806	1.25385
Aster-x0228	0.562993	0.705753	1.25357
Aster-x0034	28.8603	36.1665	1.25316
Aster-01340	9.04137	11.3295	1.25307
Aster-02157	4.86381	6.09097	1.2523
Aster-00489	35.2147	44.0932	1.25212
Aster-00824	33.211	41.5743	1.25182
Aster-x0239	18.3487	22.9644	1.25156
Aster-05563	3.74862	4.69108	1.25142
Aster-x0217	7.30156	9.13312	1.25084
Aster-04693	14.3557	17.9544	1.25068
Aster-04715	0.40034	0.500528	1.25026
Aster-03887	27.7376	34.6615	1.24962
Aster-07092	24.3618	30.4343	1.24927
Aster-04548	18.8361	23.5294	1.24916
Aster-01203	35.006	43.7226	1.249
Aster-04491	16.7143	20.8746	1.24891
Aster-05913	97.0227	121.16	1.24878
Aster-04365	43.7793	54.6648	1.24865
Aster-01990	97.7812	122.052	1.24822
Aster-04187	2.59861	3.24158	1.24743
Aster-x0070	21.2972	26.5628	1.24724
Aster-06463	13.4272	16.745	1.24709
Aster-x0281	19.9671	24.8989	1.247
Aster-03180	2.66231	3.31833	1.24641
Aster-03942	0.714711	0.890823	1.24641
Aster-x0812	19.9153	24.8226	1.24641
Aster-x1579	38.7194	48.2542	1.24625
Aster-01628	22.1854	27.6447	1.24608
Aster-05884	31.8037	39.6298	1.24608
Aster-06028	113.659	141.562	1.2455
Aster-07262	9.43609	11.7516	1.24539
Aster-01901	1.93951	2.41507	1.2452
Aster-06370	35.7391	44.4824	1.24464
Aster-x0492	18.4936	23.0106	1.24425
Aster-05849	6.62307	8.24073	1.24425
Aster-03020	15.7136	19.5515	1.24425
Aster-01592	28.1416	35.0105	1.24408
Aster-05582	40.6829	50.6085	1.24397
Aster-04528	51.7051	64.2964	1.24352
Aster-06219	26.3283	32.7394	1.24351
Aster-01772	88.8711	110.494	1.2433
Aster-04059	63.4722	78.8999	1.24306
Aster-04573	23.8622	29.6521	1.24264
Aster-08359	147.175	182.871	1.24254
Aster-x0989	8.10931	10.0745	1.24234
Aster-04030	4.48795	5.57486	1.24218
Aster-06810	34.4482	42.7819	1.24192
Aster-07191	29.7448	36.9365	1.24178
Aster-x1200	103.752	128.733	1.24078
Aster-02250	31.6774	39.3043	1.24077
Aster-02776	174.56	216.494	1.24022
Aster-x0017	10.9667	13.6011	1.24021
Aster-01816	11.6795	14.4835	1.24009
Aster-01869	15.7794	19.5619	1.23971
Aster-01760	21.8928	27.1308	1.23926
Aster-06815	27.4286	33.9695	1.23847
Aster-05962	26.3787	32.6691	1.23847
Aster-x1610	31.0746	38.4811	1.23835
Aster-x0310	29.7096	36.7795	1.23796
Aster-05862	29.4261	36.4169	1.23757
Aster-x1494	18.5244	22.9058	1.23652
Aster-06224	0.151516	0.187353	1.23652
Aster-00046	2.9056	3.59282	1.23652
Aster-x0440	1.40807	1.7411	1.23652
Aster-04366	27.576	34.0982	1.23652
Aster-03008	0.162169	0.200524	1.23652
Aster-08028	1.63836	2.02586	1.23652
Aster-06570	0.576659	0.713049	1.23652
Aster-04329	1.3382	1.65471	1.23652
Aster-07134	1.26574	1.5651	1.23652
Aster-06429	4.75222	5.87621	1.23652
Aster-06599	0.478973	0.59226	1.23652
Aster-01482	0.63516	0.785388	1.23652
Aster-05891	21.913	27.0959	1.23652
Aster-x1040	2.89162	3.57554	1.23652
Aster-01765	9.84856	12.1779	1.23652
Aster-04040	201.076	248.612	1.23641
Aster-x1495	11.4961	14.2034	1.23549
Aster-01438	19.1214	23.6148	1.23499
Aster-01731	10.5832	13.0604	1.23407
Aster-01406	35.2523	43.4915	1.23372
Aster-06585	10.7237	13.2283	1.23356
Aster-x0154	25.4638	31.4085	1.23346
Aster-01896	19.2545	23.7463	1.23329
Aster-00281	16.5287	20.3761	1.23277
Aster-04664	39.4017	48.5558	1.23233
Aster-x1076	12.9715	15.9809	1.23201
Aster-03823	33.0219	40.6678	1.23154
Aster-00654	20.4901	25.2238	1.23102
Aster-02650	241.434	297.15	1.23077
Aster-x0091	16.248	19.9914	1.23039
Aster-x0465	27.0976	33.34	1.23037
Aster-03760	66.8298	82.2163	1.23024
Aster-02888	27.9331	34.3492	1.2297
Aster-00290	63.1831	77.6914	1.22962
Aster-05843	40.3605	49.6267	1.22958
Aster-00166	10.6997	13.1537	1.22935
Aster-04721	32.2991	39.7068	1.22935
Aster-05534	55.3118	67.9931	1.22927
Aster-02209	57.4909	70.6624	1.2291
Aster-06966	24.3286	29.8949	1.2288
Aster-00954	75.2239	92.3686	1.22792
Aster-07161	100.956	123.902	1.22728
Aster-03206	27.5181	33.7574	1.22673
Aster-06039	14.6572	17.9799	1.22669
Aster-07333	18.7826	23.0315	1.22621
Aster-05458	7.92933	9.72306	1.22621
Aster-x1097	16.6656	20.4291	1.22582
Aster-04934	27.9822	34.2846	1.22523
Aster-x0143	37.0773	45.4178	1.22495
Aster-01905	3.37757	4.13569	1.22445
Aster-x1461	5.03325	6.16298	1.22445
Aster-x0579	13.5304	16.5663	1.22438
Aster-00177	67.6039	82.7515	1.22406
Aster-01212	14.8907	18.2267	1.22403
Aster-01345	29.7516	36.4169	1.22403
Aster-01084	12.7522	15.6037	1.22361
Aster-06228	49.0794	60.0469	1.22346
Aster-04673	110.478	135.153	1.22335
Aster-00095	30.1459	36.8639	1.22285
Aster-08355	37.2495	45.5393	1.22255
Aster-x0775	17.1274	20.9292	1.22197
Aster-07659	42.8596	52.3732	1.22197
Aster-x1057	13.0328	15.9257	1.22197
Aster-x0439	1.19255	1.45726	1.22197
Aster-07479	19.4235	23.7249	1.22145
Aster-03868	63.4899	77.5285	1.22112
Aster-06352	46.7478	57.082	1.22106
Aster-03597	22.9811	28.0522	1.22067
Aster-05025	14.2771	17.4224	1.2203
Aster-x0894	12.7144	15.5072	1.21966
Aster-x1570	31.6383	38.5845	1.21955
Aster-02589	149.829	182.715	1.21949
Aster-07598	3.25657	3.97009	1.2191
Aster-03755	39.5848	48.2481	1.21885
Aster-04018	23.6882	28.8683	1.21868
Aster-05764	28.7186	34.9917	1.21843
Aster-01361	10.6604	12.9865	1.2182
Aster-x1288	0.3803	0.463282	1.2182
Aster-06864	1.92642	2.34677	1.2182
Aster-07241	71.7989	87.436	1.21779
Aster-x0381	23.8317	29.0188	1.21766
Aster-04932	14.9288	18.1776	1.21762
Aster-01435	33.1557	40.3686	1.21754
Aster-x0367	25.3217	30.8291	1.21749
Aster-04870	27.4849	33.4627	1.21749
Aster-07065	2.08154	2.53364	1.2172
Aster-03714	16.1413	19.6445	1.21703
Aster-00443	41.2567	50.2035	1.21686
Aster-08418	6.76357	8.22765	1.21647
Aster-00872	58.2305	70.8299	1.21637
Aster-x1127	33.5949	40.8541	1.21608
Aster-05480	114.489	139.217	1.21599
Aster-06750	3.91013	4.75437	1.21591
Aster-07527	9.40358	11.4334	1.21586
Aster-00869	26.8474	32.6375	1.21567
Aster-08371	10.7004	13.006	1.21547
Aster-03855	27.7077	33.6681	1.21512
Aster-x1414	82.5652	100.255	1.21425
Aster-06931	37.5887	45.6309	1.21395
Aster-06480	31.6304	38.379	1.21336
Aster-01980	42.9137	52.0676	1.21331
Aster-07132	25.0697	30.4155	1.21324
Aster-00505	61.2671	74.3201	1.21305
Aster-03775	26.8094	32.515	1.21282
Aster-x1056	28.4322	34.4824	1.21279
Aster-x0391	48.561	58.8922	1.21275
Aster-05688	15.408	18.6789	1.21229
Aster-x0458	10.7714	13.0526	1.21179
Aster-01217	15.1124	18.3131	1.21179
Aster-02770	33.3147	40.3704	1.21179
Aster-05222	44.854	54.3535	1.21179
Aster-01127	5.37414	6.51231	1.21179
Aster-01914	3.86275	4.68083	1.21179
Aster-x1082	3.00281	3.63877	1.21179
Aster-04383	0.468102	0.567241	1.21179
Aster-02402	0.997748	1.20906	1.21179
Aster-x1620	1.33565	1.61853	1.21179
Aster-00127	37.4264	45.34	1.21145
Aster-05199	29.7229	36.0028	1.21128
Aster-x1175	84.3344	102.146	1.2112
Aster-05481	107.604	130.298	1.2109
Aster-x0410	22.4655	27.2021	1.21084
Aster-05366	43.0523	52.1215	1.21066
Aster-02438	19.9608	24.1563	1.21019
Aster-x1185	42.3596	51.2625	1.21017
Aster-02859	39.083	47.2946	1.21011
Aster-x1129	20.0228	24.2117	1.2092
Aster-x0892	160.904	194.548	1.20909
Aster-x0169	77.4579	93.6369	1.20888
Aster-x0849	19.0921	23.0779	1.20877
Aster-05068	38.1267	46.0751	1.20847
Aster-06555	22.534	27.2261	1.20822
Aster-02596	208.87	252.293	1.2079
Aster-03478	53.2456	64.314	1.20788
Aster-04093	8.41569	10.1628	1.2076
Aster-00249	13.5235	16.3298	1.20751
Aster-07483	4.94361	5.96895	1.20741
Aster-03578	25.1357	30.3394	1.20702
Aster-02072	24.5536	29.634	1.20691
Aster-02667	114.607	138.306	1.20679
Aster-05504	4.30435	5.19338	1.20654
Aster-06485	16.9438	20.4395	1.20631
Aster-07222	34.3517	41.4351	1.2062
Aster-00308	142.943	172.408	1.20613
Aster-01575	10.9796	13.2409	1.20595
Aster-01422	14.6794	17.6965	1.20553
Aster-07451	20.797	25.0696	1.20544
Aster-x0920	14.4924	17.468	1.20532
Aster-01103	39.2454	47.3009	1.20526
Aster-02517	2.79703	3.37102	1.20521
Aster-04041	216.22	260.546	1.205
Aster-06204	126.261	152.076	1.20446
Aster-x1295	1.72283	2.07474	1.20426
Aster-x0240	19.3518	23.289	1.20346
Aster-07630	36.4538	43.8665	1.20334
Aster-07529	66.1596	79.5891	1.20299
Aster-07939	32.8034	39.4455	1.20248
Aster-x0200	21.1304	25.4024	1.20217
Aster-06074	85.5949	102.85	1.20159
Aster-x0448	21.1758	25.4429	1.20151
Aster-x1536	24.4463	29.3653	1.20122
Aster-00650	42.7958	51.4021	1.2011
Aster-03767	29.7409	35.7204	1.20105
Aster-06096	19.1101	22.944	1.20062
Aster-x0418	7.8967	9.47885	1.20036
Aster-00259	29.2336	35.0876	1.20025
Aster-x0830	24.975	29.9683	1.19993
Aster-01820	51.5465	61.8384	1.19966
Aster-01768	31.5501	37.8431	1.19946
Aster-01394	18.691	22.4169	1.19934
Aster-00705	21.964	26.3413	1.1993
Aster-02651	98.3365	117.926	1.19921
Aster-x0500	14.9025	17.8699	1.19912
Aster-01668	33.7643	40.481	1.19893
Aster-04627	38.9895	46.7436	1.19888
Aster-04919	269.942	323.548	1.19858
Aster-06428	0.704686	0.844547	1.19847
Aster-x1336	1.02218	1.22506	1.19847
Aster-06418	6.55061	7.85072	1.19847
Aster-03659	0.647247	0.775707	1.19847
Aster-04505	22.3756	26.8165	1.19847
Aster-01080	0.951945	1.14088	1.19847
Aster-x0840	27.867	33.3651	1.1973
Aster-06402	4.02955	4.82429	1.19723
Aster-01564	14.8056	17.7231	1.19705
Aster-04346	27.398	32.793	1.19691
Aster-06229	23.4964	28.1211	1.19683
Aster-03589	36.0841	43.1786	1.19661
Aster-00854	4.80157	5.74514	1.19651
Aster-x1586	44.4264	53.1525	1.19642
Aster-04960	62.1089	74.3064	1.19639
Aster-06180	13.7717	16.4758	1.19635
Aster-00935	9.77888	11.6985	1.19631
Aster-06344	7.52673	9.00234	1.19605
Aster-02807	40.1667	48.037	1.19594
Aster-x0600	23.6205	28.2454	1.1958
Aster-04441	15.4719	18.499	1.19565
Aster-00421	44.0325	52.6434	1.19556
Aster-00499	20.6039	24.6326	1.19553
Aster-03968	8.28209	9.89959	1.1953
Aster-04708	52.2416	62.4313	1.19505
Aster-x0847	10.5626	12.6226	1.19504
Aster-x1342	20.1869	24.1182	1.19475
Aster-00292	112.013	133.82	1.19469
Aster-02923	13.8362	16.527	1.19448
Aster-05674	59.6577	71.2432	1.1942
Aster-06881	46.7626	55.8223	1.19374
Aster-x1382	14.8696	17.7478	1.19357
Aster-02989	2.21605	2.64441	1.1933
Aster-x0911	23.031	27.483	1.1933
Aster-01382	16.6089	19.8113	1.19281
Aster-07812	40.2568	48.0129	1.19267
Aster-x0740	23.4783	27.9991	1.19255
Aster-06422	7.13263	8.50605	1.19255
Aster-x0009	9.76632	11.6395	1.1918
Aster-x1528	13.2897	15.8384	1.19178
Aster-00644	103.714	123.591	1.19165
Aster-04262	5.06793	6.03871	1.19155
Aster-00739	30.5615	36.4136	1.19148
Aster-01706	12.3411	14.6943	1.19068
Aster-03255	27.0182	32.1654	1.19051
Aster-02896	54.1081	64.4133	1.19045
Aster-02446	145.211	172.862	1.19042
Aster-06210	0.321844	0.383042	1.19015
Aster-x0076	25.9833	30.912	1.18969
Aster-06376	12.7715	15.1922	1.18954
Aster-05975	50.9553	60.6106	1.18949
Aster-02936	7.90644	9.40154	1.1891
Aster-x0865	22.7896	27.0959	1.18896
Aster-01489	11.2214	13.3395	1.18876
Aster-04179	20.1169	23.9104	1.18857
Aster-06263	23.4203	27.8318	1.18836
Aster-x0950	2.90277	3.44857	1.18803
Aster-01586	6.17013	7.33028	1.18803
Aster-00658	39.8948	47.3863	1.18778
Aster-04590	69.1376	82.1203	1.18778
Aster-07552	17.8696	21.2251	1.18778
Aster-02990	13.5455	16.0871	1.18763
Aster-04312	3.73185	4.43144	1.18747
Aster-00049	45.6975	54.2506	1.18717
Aster-03158	3.81096	4.52383	1.18706
Aster-x0684	2.03369	2.41411	1.18706
Aster-00108	30.8464	36.6119	1.18691
Aster-06589	46.5093	55.2015	1.18689
Aster-x0062	51.1694	60.7288	1.18682
Aster-02222	57.6805	68.4492	1.1867
Aster-x1356	23.407	27.7719	1.18648
Aster-01596	46.4249	55.0779	1.18639
Aster-00482	3.00522	3.56461	1.18614
Aster-04912	33.4529	39.674	1.18596
Aster-x0219	46.5637	55.222	1.18594
Aster-07863	21.2916	25.2489	1.18586
Aster-x0363	48.7481	57.8045	1.18578
Aster-x0922	64.5238	76.506	1.1857
Aster-01511	39.6923	47.0603	1.18563
Aster-07675	61.9979	73.4893	1.18535
Aster-05956	51.0222	60.4429	1.18464
Aster-00143	8.53848	10.1134	1.18445
Aster-06836	0.607696	0.719788	1.18445
Aster-02746	379.6	449.444	1.184
Aster-02347	108.939	128.976	1.18393
Aster-07270	26.3916	31.236	1.18356
Aster-00941	2.1092	2.49582	1.1833
Aster-08388	16.3507	19.3478	1.1833
Aster-x0108	11.745	13.8943	1.18299
Aster-05768	92.3712	109.273	1.18298
Aster-01826	1.90204	2.24999	1.18294
Aster-03949	59.5862	70.476	1.18276
Aster-01243	23.7357	28.0722	1.1827
Aster-04171	22.4723	26.5729	1.18247
Aster-04646	54.5621	64.5087	1.1823
Aster-x1616	14.2609	16.8597	1.18223
Aster-04478	26.6006	31.4481	1.18223
Aster-x0163	21.7372	25.6954	1.1821
Aster-02837	44.4117	52.4925	1.18195
Aster-05090	1.24991	1.47727	1.18189
Aster-x0609	40.6394	48.0262	1.18176
Aster-08367	71.5048	84.4984	1.18172
Aster-06326	72.2575	85.3843	1.18167
Aster-02655	38.9782	46.0524	1.18149
Aster-04736	20.9689	24.7734	1.18143
Aster-05010	12.6473	14.9401	1.18129
Aster-02943	51.3506	60.655	1.18119
Aster-05496	32.58	38.4799	1.18109
Aster-04225	73.2409	86.4991	1.18102
Aster-x0502	34.5861	40.8467	1.18102
Aster-04917	23.4529	27.6965	1.18094
Aster-x1003	29.1046	34.3703	1.18092
Aster-04601	21.5261	25.4113	1.18048
Aster-05122	29.7282	35.092	1.18043
Aster-x0360	12.2435	14.4511	1.18031
Aster-05978	0.623254	0.735635	1.18031
Aster-x0687	2.13549	2.52055	1.18031
Aster-08216	0.527736	0.622894	1.18031
Aster-07410	35.1742	41.5138	1.18023
Aster-00288	84.3154	99.5016	1.18011
Aster-x0624	7.68184	9.06426	1.17996
Aster-08414	15.0382	17.7403	1.17968
Aster-04712	15.7636	18.591	1.17937
Aster-05601	32.5041	38.3269	1.17914
Aster-x0919	59.8336	70.5371	1.17889
Aster-02074	12.6946	14.9642	1.17878
Aster-x0555	98.0869	115.609	1.17864
Aster-07115	3.3534	3.95245	1.17864
Aster-02066	44.0458	51.91	1.17855
Aster-04279	39.97	47.0858	1.17803
Aster-06852	54.603	64.3194	1.17795
Aster-04749	213.217	251.116	1.17775
Aster-05115	53.8866	63.4604	1.17766
Aster-x1404	12.8838	15.1715	1.17757
Aster-07319	0.519143	0.611118	1.17717
Aster-04939	22.7668	26.8003	1.17717
Aster-04313	155.122	182.598	1.17713
Aster-04674	36.4881	42.9205	1.17629
Aster-04069	26.3015	30.9321	1.17606
Aster-x1187	2.89173	3.40027	1.17586
Aster-01546	184.015	216.239	1.17512
Aster-04877	19.6006	23.0265	1.17479
Aster-01124	2.17095	2.5502	1.17469
Aster-x0123	4.58312	5.38376	1.17469
Aster-07463	40.6503	47.7516	1.17469
Aster-05248	11.6592	13.696	1.17469
Aster-00221	16.4458	19.3106	1.1742
Aster-06006	31.6567	37.1601	1.17385
Aster-x0979	16.8943	19.8301	1.17378
Aster-02956	4.01512	4.71233	1.17364
Aster-03701	37.637	44.1608	1.17334
Aster-x0566	51.289	60.1745	1.17324
Aster-02377	113.237	132.779	1.17258
Aster-05055	271.535	318.287	1.17218
Aster-00118	24.4279	28.6164	1.17146
Aster-03899	43.9473	51.4647	1.17106
Aster-08483	3.65441	4.27952	1.17106
Aster-07668	62.0235	72.6158	1.17078
Aster-06553	10.9812	12.8556	1.17069
Aster-08370	35.5268	41.589	1.17064
Aster-05272	201.901	236.346	1.17061
Aster-03664	520.931	609.728	1.17046
Aster-02582	9.62525	11.2626	1.17011
Aster-06085	43.4087	50.7854	1.16994
Aster-00972	154.003	180.141	1.16972
Aster-05365	38.0798	44.5412	1.16968
Aster-00265	73.7599	86.2754	1.16968
Aster-02484	21.6833	25.3576	1.16945
Aster-07055	18.1819	21.2607	1.16934
Aster-x1009	15.905	18.5973	1.16927
Aster-04263	12.8072	14.9689	1.16879
Aster-02109	19.9551	23.3222	1.16874
Aster-06247	31.4682	36.7709	1.16851
Aster-03870	14.518	16.9644	1.16851
Aster-05306	76.0366	88.8459	1.16846
Aster-05821	63.9212	74.671	1.16817
Aster-07620	40.3582	47.1408	1.16806
Aster-05234	6.94463	8.11075	1.16792
Aster-03469	25.1287	29.3446	1.16778
Aster-07986	130.997	152.96	1.16766
Aster-08147	47.9793	56.016	1.1675
Aster-06681	110.857	129.395	1.16722
Aster-08136	332.012	387.519	1.16718
Aster-04864	24.4931	28.5847	1.16705
Aster-00828	48.3133	56.3717	1.16679
Aster-05450	21.8681	25.5142	1.16673
Aster-x0083	83.6818	97.6333	1.16672
Aster-03926	20.7194	24.1719	1.16663
Aster-01393	24.1121	28.126	1.16647
Aster-06848	79.0149	92.1578	1.16633
Aster-03257	28.0203	32.6786	1.16625
Aster-06661	27.6643	32.263	1.16623
Aster-02407	65.2202	76.0423	1.16593
Aster-00880	4.86956	5.67723	1.16586
Aster-01593	6.32541	7.37455	1.16586
Aster-04576	233.926	272.715	1.16582
Aster-01147	835.27	973.662	1.16569
Aster-07836	126.641	147.605	1.16553
Aster-05605	49.7062	57.9266	1.16538
Aster-04977	52.2371	60.8699	1.16526
Aster-00394	32.9185	38.3576	1.16523
Aster-01322	38.3018	44.6285	1.16518
Aster-01689	14.1288	16.4604	1.16502
Aster-02948	16.1211	18.7806	1.16497
Aster-03184	34.3859	40.0511	1.16475
Aster-07579	8.54196	9.94776	1.16458
Aster-x1609	19.898	23.1707	1.16447
Aster-06967	17.4322	20.2953	1.16424
Aster-00673	26.2729	30.5838	1.16408
Aster-00795	31.237	36.3609	1.16403
Aster-02413	47.188	54.9236	1.16393
Aster-02906	14.299	16.6421	1.16386
Aster-07317	133.94	155.877	1.16378
Aster-x0012	34.6357	40.3016	1.16359
Aster-02479	30.646	35.6591	1.16358
Aster-02010	18.1144	21.0769	1.16354
Aster-03786	52.9134	61.5595	1.1634
Aster-00911	16.1739	18.8029	1.16254
Aster-05017	63.0126	73.2346	1.16222
Aster-05663	66.0484	76.7554	1.16211
Aster-01580	12.6616	14.7135	1.16205
Aster-01759	34.6654	40.273	1.16176
Aster-06559	8.42731	9.78872	1.16155
Aster-x0350	46.6584	54.1917	1.16146
Aster-00979	31.9102	37.0602	1.16139
Aster-05643	24.7381	28.726	1.16121
Aster-x1381	5.75228	6.67909	1.16112
Aster-04530	126.401	146.766	1.16111
Aster-02682	20.804	24.1554	1.16109
Aster-04876	19.4977	22.6367	1.16099
Aster-06990	112.947	131.105	1.16076
Aster-05960	16.7587	19.4501	1.1606
Aster-08194	3.47932	4.03749	1.16042
Aster-01748	140.676	163.244	1.16042
Aster-02367	77.6629	90.1166	1.16036
Aster-07402	35.4887	41.1748	1.16022
Aster-02926	53.4261	61.9793	1.16009
Aster-01459	210.788	244.487	1.15987
Aster-x0055	29.2174	33.8854	1.15977
Aster-x0181	40.2273	46.6533	1.15974
Aster-x0229	17.3314	20.0976	1.15961
Aster-03242	22.3938	25.9676	1.15959
Aster-00868	69.6712	80.7887	1.15957
Aster-05181	67.9413	78.7746	1.15945
Aster-00515	100.722	116.774	1.15937
Aster-x1500	74.6893	86.5893	1.15933
Aster-x1377	23.2986	27.007	1.15917
Aster-07662	37.2056	43.127	1.15915
Aster-06515	21.7381	25.1946	1.15901
Aster-06230	21.8898	25.3698	1.15897
Aster-04079	20.2017	23.4108	1.15885
Aster-x0729	37.4746	43.4161	1.15855
Aster-05872	55.3218	64.0876	1.15845
Aster-08402	30.4099	35.2246	1.15833
Aster-03083	7.62272	8.8289	1.15824
Aster-06164	41.9198	48.546	1.15807
Aster-00270	31.2	36.1278	1.15794
Aster-05170	27.3362	31.65	1.15781
Aster-05451	28.0163	32.4371	1.15779
Aster-01259	97.7306	113.142	1.15769
Aster-x0781	21.7984	25.2356	1.15768
Aster-08001	43.222	50.0085	1.15702
Aster-05669	44.0648	50.9816	1.15697
Aster-06284	15.1372	17.5096	1.15673
Aster-x0834	28.7404	33.2376	1.15648
Aster-x1098	43.6472	50.4757	1.15645
Aster-03291	41.408	47.8788	1.15627
Aster-06132	25.759	29.7843	1.15627
Aster-06978	92.0429	106.413	1.15612
Aster-07089	21.5991	24.9686	1.156
Aster-07885	64.8937	74.9982	1.15571
Aster-05254	16.4373	18.9929	1.15548
Aster-00529	33.4648	38.6675	1.15547
Aster-04989	49.8137	57.5418	1.15514
Aster-06684	10.3487	11.9527	1.155
Aster-00592	22.5135	26.0009	1.1549
Aster-01594	0.121767	0.14053	1.15408
Aster-05545	9.07616	10.4746	1.15408
Aster-05644	1.68562	1.94534	1.15408
Aster-x1592	0.128869	0.148725	1.15408
Aster-04964	0.262388	0.302818	1.15408
Aster-02348	1.82436	2.10546	1.15408
Aster-07185	0.302945	0.349624	1.15408
Aster-02978	0.220972	0.25502	1.15408
Aster-05282	58.0174	66.9569	1.15408
Aster-05752	0.492121	0.567948	1.15408
Aster-04899	2.32258	2.68045	1.15408
Aster-07947	2.5516	2.94476	1.15408
Aster-01045	11.2481	12.9812	1.15408
Aster-02999	6.50167	7.50347	1.15408
Aster-06093	0.0725197	0.0836938	1.15408
Aster-06291	2.52604	2.91526	1.15408
Aster-03594	0.449524	0.518788	1.15408
Aster-02983	0.248776	0.287109	1.15408
Aster-07815	36.2074	41.7864	1.15408
Aster-04257	1.31808	1.52117	1.15408
Aster-07545	25.3932	29.3059	1.15408
Aster-05910	37.3855	43.146	1.15408
Aster-01370	40.0936	46.2714	1.15408
Aster-07203	0.189604	0.218818	1.15408
Aster-02590	2.62083	3.02466	1.15408
Aster-x0744	1.49407	1.72428	1.15408
Aster-00616	41.0976	47.4227	1.1539
Aster-03261	49.5847	57.2056	1.15369
Aster-03821	50.4798	58.2296	1.15352
Aster-08352	88.5239	102.073	1.15305
Aster-01395	65.4923	75.5087	1.15294
Aster-02508	39.5007	45.5416	1.15293
Aster-02897	37.4131	43.1194	1.15252
Aster-04764	38.8707	44.7831	1.15211
Aster-00685	60.8012	70.0476	1.15207
Aster-01469	17.7313	20.4272	1.15204
Aster-04173	12.9351	14.9001	1.15191
Aster-00137	9.66081	11.1255	1.15161
Aster-06944	28.6587	32.9986	1.15144
Aster-00010	15.7834	18.1721	1.15134
Aster-02904	66.184	76.1935	1.15124
Aster-04031	57.8763	66.6283	1.15122
Aster-05927	43.6354	50.2305	1.15114
Aster-01251	4.74774	5.46471	1.15101
Aster-02497	65.5325	75.4283	1.15101
Aster-04444	6.74705	7.76376	1.15069
Aster-06722	23.0194	26.4877	1.15067
Aster-03115	92.1731	106.059	1.15065
Aster-01471	22.1284	25.4615	1.15063
Aster-06972	21.9296	25.2321	1.1506
Aster-04001	39.86	45.8579	1.15047
Aster-04442	46.074	53.0018	1.15036
Aster-01862	147.162	169.281	1.1503
Aster-06521	68.528	78.8244	1.15025
Aster-08252	54	62.1121	1.15022
Aster-x0173	33.0482	38.0085	1.15009
Aster-01515	36.5325	42.0126	1.15001
Aster-00631	31.4918	36.2144	1.14996
Aster-07224	27.179	31.2548	1.14996
Aster-04714	30.037	34.5343	1.14972
Aster-06351	56.7357	65.2219	1.14958
Aster-01588	34.4177	39.5629	1.14949
Aster-x0914	13.1744	15.1422	1.14937
Aster-03520	47.7113	54.8343	1.1493
Aster-04301	10.3069	11.8444	1.14917
Aster-06720	43.1209	49.5528	1.14916
Aster-01609	63.9525	73.4893	1.14912
Aster-01907	67.0772	77.0561	1.14877
Aster-01078	14.5239	16.6834	1.14869
Aster-05380	0.688046	0.790011	1.1482
Aster-x0146	24.5396	28.1753	1.14816
Aster-x1517	69.0484	79.2748	1.1481
Aster-07508	115.723	132.851	1.14801
Aster-06918	4.8128	5.52515	1.14801
Aster-04359	60.4449	69.39	1.14799
Aster-07283	82.8872	95.1473	1.14791
Aster-06108	150.685	172.973	1.14791
Aster-x0584	327.068	375.44	1.1479
Aster-00652	183.628	210.761	1.14776
Aster-01011	24.1396	27.7057	1.14773
Aster-07715	35.2369	40.4406	1.14768
Aster-06558	10.5634	12.1225	1.1476
Aster-01316	83.3957	95.703	1.14758
Aster-06682	36.3702	41.7344	1.14749
Aster-x0627	40.991	47.0343	1.14743
Aster-06504	78.0026	89.4982	1.14737
Aster-02657	42.6889	48.9781	1.14733
Aster-02892	10.7148	12.2926	1.14725
Aster-01307	63.8303	73.2249	1.14718
Aster-x0650	21.6522	24.8379	1.14713
Aster-03734	29.9577	34.3555	1.1468
Aster-07656	12.2573	14.0562	1.14676
Aster-05696	35.1056	40.2567	1.14673
Aster-05500	41.6801	47.796	1.14673
Aster-00471	23.1245	26.5157	1.14665
Aster-03363	91.7601	105.213	1.14661
Aster-07077	35.2031	40.3635	1.14659
Aster-01037	11.3267	12.986	1.14649
Aster-01324	61.3703	70.35	1.14632
Aster-04028	32.2129	36.9256	1.1463
Aster-05189	19.4694	22.3169	1.14625
Aster-x0470	35.0831	40.2109	1.14616
Aster-05615	22.3242	25.5869	1.14615
Aster-x0057	59.4026	68.0669	1.14586
Aster-x0695	90.236	103.394	1.14582
Aster-01810	15.7329	18.0255	1.14572
Aster-01938	64.7864	74.2191	1.1456
Aster-03596	58.5953	67.1144	1.14539
Aster-05979	1.49754	1.71499	1.14521
Aster-07121	26.1504	29.9402	1.14492
Aster-x1117	22.7526	26.0481	1.14484
Aster-01856	61.5133	70.4214	1.14482
Aster-07803	2.19928	2.51769	1.14478
Aster-02418	44.6755	51.1418	1.14474
Aster-06522	85.1478	97.4509	1.14449
Aster-05406	53.265	60.9588	1.14444
Aster-01898	43.849	50.182	1.14443
Aster-x0290	8.79503	10.0642	1.1443
Aster-x0275	56.7113	64.8902	1.14422
Aster-01117	125.217	143.231	1.14386
Aster-08157	3.64269	4.16643	1.14378
Aster-x0397	26.4745	30.2786	1.14369
Aster-05590	118.189	135.157	1.14357
Aster-04873	57.0435	65.2308	1.14353
Aster-01889	86.6272	99.0494	1.1434
Aster-08357	51.5207	58.9077	1.14338
Aster-03989	56.746	64.8769	1.14329
Aster-00047	6.84177	7.82149	1.1432
Aster-00973	288.789	330.133	1.14316
Aster-01246	73.6549	84.1879	1.14301
Aster-x1284	47.1856	53.9274	1.14288
Aster-00361	18.0804	20.6638	1.14288
Aster-08461	30.4641	34.8141	1.14279
Aster-02357	29.0642	33.2111	1.14268
Aster-05431	49.0325	56.0259	1.14263
Aster-04618	3.50749	4.00746	1.14254
Aster-00322	167.975	191.918	1.14254
Aster-02917	58.4839	66.8152	1.14246
Aster-05160	59.9832	68.5263	1.14243
Aster-x1605	23.6811	27.0525	1.14237
Aster-x0249	107.604	122.914	1.14228
Aster-06323	38.0259	43.4259	1.14201
Aster-04484	80.5964	92.0255	1.14181
Aster-02225	42.4362	48.4451	1.1416
Aster-07377	29.7921	34.0075	1.14149
Aster-02719	50.3621	57.4869	1.14147
Aster-x1372	26.0742	29.7628	1.14147
Aster-03516	43.3303	49.4559	1.14137
Aster-07611	24.6522	28.1345	1.14126
Aster-03960	3.59285	4.10037	1.14126
Aster-06054	63.1378	72.0521	1.14119
Aster-01556	70.6923	80.6702	1.14115
Aster-02476	168.868	192.703	1.14114
Aster-05410	45.8746	52.3437	1.14102
Aster-x0971	22.9046	26.1343	1.141
Aster-08356	24.2712	27.6927	1.14097
Aster-02597	38.891	44.3735	1.14097
Aster-08262	69.9933	79.8518	1.14085
Aster-06496	961.269	1096.35	1.14052
Aster-06568	42.8955	48.9211	1.14047
Aster-06606	24.8463	28.3333	1.14034
Aster-01665	62.4688	71.2304	1.14026
Aster-04967	22.8896	26.0998	1.14024
Aster-07893	17.4031	19.8397	1.14001
Aster-x0733	30.1995	34.4277	1.14001
Aster-x0533	68.4095	77.9807	1.13991
Aster-00626	47.4591	54.0958	1.13984
Aster-05921	42.7383	48.7098	1.13972
Aster-00843	20.5268	23.393	1.13963
Aster-x1211	20.1739	22.9904	1.13961
Aster-07312	75.007	85.4788	1.13961
Aster-01429	55.1693	62.8624	1.13945
Aster-02444	52.4765	59.7922	1.13941
Aster-01718	30.1174	34.3129	1.1393
Aster-x1410	72.5115	82.5981	1.1391
Aster-00744	265.279	302.163	1.13904
Aster-00569	17.569	20.0093	1.1389
Aster-02052	26.4524	30.1218	1.13872
Aster-05073	48.2145	54.9008	1.13868
Aster-01919	64.4109	73.3329	1.13852
Aster-x0210	19.8065	22.5484	1.13844
Aster-x0831	28.9811	32.9922	1.1384
Aster-00419	64.7694	73.7278	1.13831
Aster-x1170	2.79965	3.18677	1.13827
Aster-00001	22.6376	25.764	1.13811
Aster-x0414	106.156	120.81	1.13804
Aster-x0549	54.3627	61.8579	1.13787
Aster-x0445	9.80136	11.15	1.1376
Aster-06554	25.8492	29.4059	1.1376
Aster-x0390	42.8775	48.7726	1.13749
Aster-08161	140.768	160.119	1.13746
Aster-06994	36.3551	41.3497	1.13738
Aster-05874	26.1434	29.7322	1.13728
Aster-02165	202.38	230.159	1.13726
Aster-03737	9.29798	10.574	1.13724
Aster-x0670	9.70757	11.0395	1.1372
Aster-x0416	39.4811	44.8933	1.13708
Aster-01448	69.9823	79.5586	1.13684
Aster-01339	188.535	214.313	1.13673
Aster-04238	23.6124	26.8378	1.1366
Aster-01089	19.4814	22.141	1.13652
Aster-03937	89.8363	102.087	1.13637
Aster-06304	294.758	334.947	1.13634
Aster-06878	58.515	66.4891	1.13627
Aster-05386	2.95716	3.35949	1.13605
Aster-07862	1.19789	1.36087	1.13605
Aster-05349	59.9153	68.0567	1.13588
Aster-07547	35.6204	40.4592	1.13584
Aster-x1217	37.0156	42.044	1.13584
Aster-07265	158.049	179.494	1.13569
Aster-00150	100.032	113.603	1.13567
Aster-04625	30.4573	34.586	1.13555
Aster-x0300	114.031	129.482	1.1355
Aster-04370	34.5118	39.1829	1.13535
Aster-02187	46.7948	53.1232	1.13524
Aster-05322	41.5217	47.1339	1.13516
Aster-01188	59.2273	67.2252	1.13504
Aster-01283	20.7079	23.5037	1.13501
Aster-00355	27.9411	31.7089	1.13485
Aster-x0467	23.8257	27.0386	1.13485
Aster-00080	30.765	34.91	1.13473
Aster-x0469	69.9327	79.3449	1.13459
Aster-04023	31.9181	36.2128	1.13455
Aster-x0645	50.8696	57.7142	1.13455
Aster-x0256	27.4754	31.1714	1.13452
Aster-00122	210.196	238.461	1.13447
Aster-00083	34.3023	38.9118	1.13438
Aster-00811	29.6433	33.621	1.13419
Aster-03288	18.6677	21.1726	1.13419
Aster-03432	58.9799	66.8881	1.13408
Aster-01800	59.5765	67.5574	1.13396
Aster-03293	29.898	33.9017	1.13391
Aster-05568	59.6162	67.5951	1.13384
Aster-02460	78.2242	88.6921	1.13382
Aster-01403	89.1253	101.052	1.13382
Aster-04952	54.7104	62.0287	1.13377
Aster-07996	210.089	238.19	1.13376
Aster-04745	55.4578	62.8749	1.13374
Aster-01306	23.196	26.2963	1.13366
Aster-02216	28.585	32.4056	1.13366
Aster-07498	93.3793	105.86	1.13366
Aster-00250	3.03965	3.44592	1.13366
Aster-05719	29.768	33.7447	1.13359
Aster-x1004	57.6789	65.3715	1.13337
Aster-x0002	17.1608	19.4494	1.13337
Aster-00781	2.05785	2.33176	1.1331
Aster-03730	30.4442	34.4888	1.13285
Aster-05150	209.088	236.843	1.13275
Aster-03505	1.61435	1.82847	1.13263
Aster-01570	20.3827	23.0858	1.13262
Aster-01911	45.1855	51.1756	1.13257
Aster-x1154	242.458	274.572	1.13245
Aster-01979	67.9751	76.9744	1.13239
Aster-04863	27.2625	30.8687	1.13228
Aster-06641	113.453	128.447	1.13216
Aster-05948	12.6624	14.3352	1.1321
Aster-04337	32.5727	36.87	1.13193
Aster-05236	11.2264	12.707	1.13189
Aster-05283	1.37757	1.55925	1.13189
Aster-06173	0.792129	0.896603	1.13189
Aster-07123	3.35634	3.79901	1.13189
Aster-06796	11.0988	12.5626	1.13189
Aster-08265	35.6869	40.3909	1.13181
Aster-02373	41.2063	46.6331	1.1317
Aster-x0556	20.0228	22.6597	1.13169
Aster-05315	213.156	241.1	1.1311
Aster-08439	36.2852	41.0412	1.13107
Aster-05594	53.4006	60.3969	1.13102
Aster-02752	28.2749	31.979	1.131
Aster-x0145	32.1526	36.3609	1.13089
Aster-x1567	93.3629	105.572	1.13077
Aster-05351	35.6033	40.2567	1.1307
Aster-01024	64.8986	73.3803	1.13069
Aster-x0803	85.5948	96.7776	1.13065
Aster-05347	6.30591	7.12903	1.13053
Aster-05538	183.647	207.614	1.13051
Aster-07421	239.541	270.791	1.13046
Aster-01673	54.1514	61.2143	1.13043
Aster-03275	20.0982	22.7194	1.13042
Aster-08404	37.1613	42.0067	1.13039
Aster-04026	52.3835	59.2086	1.13029
Aster-01943	68.0835	76.9476	1.13019
Aster-02014	89.2005	100.808	1.13013
Aster-x0362	33.3913	37.7335	1.13004
Aster-00575	19.945	22.5371	1.12996
Aster-x1034	18.0659	20.4126	1.1299
Aster-05857	11.4582	12.9466	1.1299
Aster-06438	26.689	30.1528	1.12979
Aster-01211	77.7391	87.8184	1.12966
Aster-05058	38.3776	43.3534	1.12965
Aster-04988	47.6634	53.8421	1.12963
Aster-05221	74.9947	84.7095	1.12954
Aster-05214	8.89453	10.0466	1.12953
Aster-05492	54.8787	61.9781	1.12937
Aster-04297	39.4681	44.5735	1.12935
Aster-06834	16.4981	18.632	1.12934
Aster-02615	34.9898	39.51	1.12919
Aster-04504	40.8955	46.1783	1.12918
Aster-04983	38.3172	43.2626	1.12906
Aster-06208	17.0526	19.2523	1.12899
Aster-02551	52.5405	59.318	1.12899
Aster-00702	0.63506	0.71698	1.12899
Aster-07280	0.850812	0.960563	1.12899
Aster-05578	4.12903	4.66166	1.12899
Aster-02481	22.6517	25.5736	1.12899
Aster-02404	14.6752	16.5682	1.12899
Aster-01787	49.1329	55.4648	1.12887
Aster-07951	17.8731	20.1754	1.12882
Aster-06943	44.1754	49.8657	1.12881
Aster-03060	30.5217	34.4505	1.12872
Aster-00445	54.3627	61.3292	1.12815
Aster-x0347	69.6993	78.6107	1.12785
Aster-01315	91.1538	102.807	1.12784
Aster-x1440	10.3227	11.6406	1.12767
Aster-03138	76.1929	85.9185	1.12765
Aster-04140	31.6093	35.6378	1.12745
Aster-01650	27.0911	30.5382	1.12724
Aster-01418	8.86069	9.98817	1.12724
Aster-02510	37.5271	42.2992	1.12716
Aster-00387	35.5002	40.0068	1.12695
Aster-08061	72.3254	81.5013	1.12687
Aster-x0247	20.1963	22.7574	1.12681
Aster-01239	83.8888	94.5246	1.12678
Aster-01478	57.112	64.3338	1.12645
Aster-01927	39.328	44.3004	1.12644
Aster-x0539	57.812	65.1175	1.12637
Aster-07946	25.2641	28.4566	1.12637
Aster-01887	5.35724	6.03372	1.12627
Aster-08109	27.5447	31.0215	1.12623
Aster-03722	59.0947	66.5437	1.12605
Aster-x0966	43.3647	48.8296	1.12602
Aster-05011	39.2976	44.2478	1.12597
Aster-03389	40.3332	45.407	1.1258
Aster-01330	27.9154	31.4213	1.12559
Aster-05060	25.4095	28.6006	1.12559
Aster-06746	83.4092	93.8726	1.12545
Aster-08249	49.839	56.0876	1.12538
Aster-00109	2.20647	2.48279	1.12523
Aster-06914	19.7438	22.2164	1.12523
Aster-x0934	131.478	147.934	1.12516
Aster-07908	36.2143	40.745	1.12511
Aster-06047	58.5905	65.9198	1.12509
Aster-x0349	93.8317	105.568	1.12508
Aster-06891	55.2128	62.1145	1.125
Aster-00680	144.843	162.921	1.12481
Aster-03077	585.977	659.113	1.12481
Aster-x1226	76.4258	85.9593	1.12474
Aster-04320	83.7577	94.2044	1.12473
Aster-x1514	35.7464	40.2048	1.12472
Aster-01005	9.90384	11.1387	1.12468
Aster-x0119	23.1673	26.0544	1.12462
Aster-08072	41.3725	46.5268	1.12458
Aster-01070	19.1509	21.535	1.12449
Aster-00450	15.8984	17.8772	1.12447
Aster-03860	187.442	210.763	1.12442
Aster-03993	135.853	152.747	1.12435
Aster-07941	82.3463	92.5852	1.12434
Aster-04499	12.2331	13.7532	1.12426
Aster-01782	13.642	15.3368	1.12423
Aster-02474	28.6055	32.1532	1.12402
Aster-00778	76.5902	86.0891	1.12402
Aster-00398	32.1132	36.0933	1.12394
Aster-x0672	32.0513	36.0181	1.12376
Aster-06159	104.254	117.152	1.12371
Aster-00331	52.0326	58.4621	1.12357
Aster-08002	117.993	132.561	1.12347
Aster-x1241	90.2251	101.356	1.12337
Aster-04460	225.26	253.027	1.12327
Aster-04005	208.902	234.6	1.12301
Aster-01983	38.6817	43.4365	1.12292
Aster-06002	2.94161	3.30312	1.12289
Aster-00722	1.10049	1.23573	1.12289
Aster-03950	40.1221	45.0521	1.12288
Aster-04405	33.7567	37.9038	1.12285
Aster-00860	14.8965	16.7247	1.12272
Aster-07678	145.18	162.996	1.12272
Aster-06970	35.4165	39.762	1.1227
Aster-03118	56.8402	63.8123	1.12266
Aster-x0444	20.624	23.148	1.12238
Aster-01890	42.2245	47.3863	1.12225
Aster-01190	56.9606	63.9232	1.12224
Aster-03441	46.8365	52.5612	1.12223
Aster-00500	34.4547	38.6591	1.12203
Aster-03461	48.0265	53.87	1.12167
Aster-06917	33.1949	37.2329	1.12165
Aster-03503	25.7694	28.9023	1.12157
Aster-x0949	35.0821	39.3454	1.12153
Aster-05231	21.1765	23.7487	1.12147
Aster-06306	60.5614	67.9148	1.12142
Aster-08110	28.0843	31.4921	1.12134
Aster-03494	254.823	285.732	1.12129
Aster-00439	133.413	149.591	1.12126
Aster-05043	39.9454	44.7866	1.1212
Aster-05401	50.199	56.2766	1.12107
Aster-07703	74.174	83.1502	1.12102
Aster-06527	14.4603	16.21	1.121
Aster-05817	30.6815	34.3876	1.12079
Aster-04162	31.8193	35.6586	1.12066
Aster-01136	1062.22	1190.34	1.12061
Aster-x0513	67.7047	75.8684	1.12058
Aster-06513	38.0714	42.6616	1.12057
Aster-03244	26.7864	30.0139	1.12049
Aster-08246	113.954	127.68	1.12045
Aster-x1484	2.56856	2.87715	1.12014
Aster-07208	34.175	38.2808	1.12014
Aster-07396	32.8281	36.772	1.12014
Aster-01755	0.296063	0.331632	1.12014
Aster-03902	3.2918	3.68727	1.12014
Aster-x0396	5.83204	6.5327	1.12014
Aster-06046	43.9255	49.2027	1.12014
Aster-04266	20.4121	22.8645	1.12014
Aster-01745	464.931	520.768	1.1201
Aster-06300	43.1872	48.3671	1.11994
Aster-01171	44.4467	49.7721	1.11982
Aster-02076	116.387	130.311	1.11963
Aster-x0850	28.3864	31.7794	1.11953
Aster-07343	29.9004	33.4741	1.11952
Aster-07195	144.914	162.222	1.11944
Aster-01376	52.2248	58.4591	1.11937
Aster-03568	31.2724	35.0034	1.11931
Aster-07194	126.112	141.157	1.1193
Aster-04602	246.617	275.981	1.11907
Aster-05543	13.7605	15.3985	1.11904
Aster-04094	69.9621	78.2861	1.11898
Aster-x1359	15.1379	16.9328	1.11857
Aster-04411	5.21739	5.83603	1.11857
Aster-01620	2.53951	2.84063	1.11857
Aster-02158	80.9726	90.5719	1.11855
Aster-01348	314.521	351.77	1.11843
Aster-00679	48.9391	54.7337	1.1184
Aster-x1472	35.1658	39.3296	1.1184
Aster-02189	10.8637	12.1489	1.1183
Aster-05571	77.9464	87.1618	1.11823
Aster-01691	18.9301	21.1661	1.11812
Aster-06460	28.0203	31.329	1.11808
Aster-05575	8.34782	9.33302	1.11802
Aster-06407	39.6292	44.3062	1.11802
Aster-x0511	80.3676	89.8388	1.11785
Aster-06081	49.8205	55.6907	1.11783
Aster-x0156	28.0834	31.3874	1.11765
Aster-x0841	27.4783	30.7087	1.11756
Aster-x1612	17.0674	19.0732	1.11752
Aster-03811	48.9382	54.6889	1.11751
Aster-02370	327.483	365.965	1.11751
Aster-00453	46.9623	52.4762	1.11741
Aster-x0721	23.3321	26.0713	1.1174
Aster-x0471	26.2347	29.3114	1.11728
Aster-08107	3.80856	4.25484	1.11718
Aster-04713	56.435	63.0375	1.11699
Aster-08149	45.1858	50.4695	1.11693
Aster-07205	114.085	127.422	1.1169
Aster-06021	37.9735	42.4109	1.11686
Aster-05714	32.1438	35.8986	1.11681
Aster-01773	39.9324	44.5969	1.11681
Aster-04564	66.1034	73.8232	1.11678
Aster-04468	42.6596	47.6393	1.11673
Aster-05465	77.5737	86.6255	1.11669
Aster-07651	89.882	100.366	1.11664
Aster-03050	5.4236	6.05586	1.11658
Aster-x1474	90.5384	101.081	1.11644
Aster-01010	2.19778	2.45356	1.11638
Aster-02237	27.3479	30.5306	1.11638
Aster-00048	431.782	481.935	1.11615
Aster-03010	86.8402	96.9163	1.11603
Aster-02391	59.7101	66.6358	1.11599
Aster-x0722	24.2421	27.0525	1.11593
Aster-03843	40.6072	45.3129	1.11588
Aster-03773	46.0239	51.3571	1.11588
Aster-03140	164.412	183.46	1.11585
Aster-03489	27.7144	30.9243	1.11582
Aster-x1107	29.7629	33.2069	1.11571
Aster-x0735	102.056	113.864	1.1157
Aster-03311	7.06802	7.88518	1.11561
Aster-03753	15.809	17.6368	1.11561
Aster-03908	61.9969	69.158	1.11551
Aster-00148	66.535	74.2151	1.11543
Aster-05352	7.04052	7.85269	1.11536
Aster-07348	38.9508	43.4422	1.11531
Aster-x0771	31.6899	35.3438	1.1153
Aster-03089	102.298	114.093	1.1153
Aster-01142	27.645	30.8324	1.1153
Aster-05837	23.6775	26.4062	1.11524
Aster-00565	16.5893	18.5011	1.11524
Aster-03916	40.6614	45.3456	1.1152
Aster-06321	72.3381	80.6645	1.1151
Aster-x0848	10.6507	11.8765	1.11509
Aster-02833	3.61263	4.02794	1.11496
Aster-05560	46.0358	51.3228	1.11484
Aster-04004	33.5689	37.4236	1.11483
Aster-05716	11.168	12.4495	1.11474
Aster-05326	21.6214	24.1002	1.11465
Aster-x1427	56.7005	63.1983	1.1146
Aster-02736	59.3217	66.1139	1.1145
Aster-01514	136.329	151.938	1.11449
Aster-00255	117.203	130.618	1.11445
Aster-x0435	3.00108	3.34406	1.11429
Aster-x0338	37.3845	41.655	1.11423
Aster-05373	42.2258	47.0472	1.11418
Aster-05002	48.5458	54.0806	1.11401
Aster-x0118	50.0869	55.7974	1.11401
Aster-x1415	22.2458	24.7801	1.11392
Aster-04354	134.028	149.296	1.11392
Aster-08302	33.3268	37.1226	1.1139
Aster-02056	32.7115	36.4338	1.11379
Aster-03955	29.3499	32.6871	1.1137
Aster-07427	92.0729	102.54	1.11369
Aster-04587	54.6337	60.8447	1.11368
Aster-02731	61.1588	68.1105	1.11367
Aster-x0916	160.895	179.15	1.11346
Aster-04057	51.1864	56.9939	1.11346
Aster-x0660	27.7311	30.8761	1.11341
Aster-08167	7.34479	8.17777	1.11341
Aster-x1215	70.5645	78.5631	1.11335
Aster-02750	30.414	33.8607	1.11333
Aster-04256	108.843	121.167	1.11323
Aster-01917	238.789	265.784	1.11305
Aster-06267	108.42	120.676	1.11304
Aster-00079	41.4692	46.1568	1.11304
Aster-00311	28.7299	31.9775	1.11304
Aster-07234	52.2198	58.1221	1.11303
Aster-05034	59.2476	65.9428	1.113
Aster-04755	270.448	301.005	1.11299
Aster-03563	40.7684	45.3698	1.11287
Aster-04022	39.4435	43.8953	1.11287
Aster-05278	6.3363	7.05146	1.11287
Aster-01970	10.6044	11.8013	1.11287
Aster-01284	8.74699	9.73423	1.11287
Aster-06292	1.82609	2.03219	1.11287
Aster-05907	3.24638	3.61278	1.11287
Aster-x0701	2.40143	2.67247	1.11287
Aster-02739	64.2915	71.5456	1.11283
Aster-01056	122.626	136.457	1.11279
Aster-01071	25.5679	28.4483	1.11266
Aster-00356	24.1735	26.8942	1.11255
Aster-x0198	34.7269	38.6327	1.11247
Aster-05573	35.6916	39.7022	1.11237
Aster-06514	47.2605	52.5703	1.11235
Aster-02668	37.0139	41.1721	1.11234
Aster-08131	33.5431	37.3102	1.11231
Aster-06043	10.0447	11.1727	1.11231
Aster-01908	63.4772	70.6059	1.1123
Aster-04817	30.7803	34.2339	1.1122
Aster-03388	18.9549	21.0801	1.11212
Aster-06648	76.4147	84.9776	1.11206
Aster-x1621	16.6658	18.5326	1.11201
Aster-04595	105.029	116.789	1.11196
Aster-07239	20.9205	23.2628	1.11196
Aster-02782	60.6965	67.4861	1.11186
Aster-06158	93.0593	103.457	1.11173
Aster-07898	65.0175	72.2807	1.11171
Aster-01157	23.4296	26.042	1.1115
Aster-06138	55.0694	61.2092	1.11149
Aster-x0223	43.1958	48.0088	1.11142
Aster-07619	30.2764	33.6474	1.11134
Aster-x0994	51.355	57.0728	1.11134
Aster-00547	5.25524	5.84035	1.11134
Aster-x0127	8.34782	9.27727	1.11134
Aster-01412	3.60947	4.01135	1.11134
Aster-08319	5.10963	5.67853	1.11134
Aster-05427	36.4987	40.5606	1.11129
Aster-00662	64.3065	71.4596	1.11123
Aster-04195	52.8113	58.6813	1.11115
Aster-03706	24.4951	27.2145	1.11102
Aster-03254	34.8836	38.7516	1.11088
Aster-04487	85.4804	94.9564	1.11086
Aster-05769	62.0279	68.8909	1.11064
Aster-x1369	36.2751	40.288	1.11062
Aster-x0575	26.951	29.932	1.11061
Aster-04206	103.7	115.169	1.11059
Aster-x0459	41.7782	46.3983	1.11059
Aster-01770	35.1454	39.0314	1.11057
Aster-04900	6.82418	7.57849	1.11053
Aster-02646	76.1798	84.5956	1.11047
Aster-x1600	23.0703	25.6179	1.11043
Aster-01677	159.072	176.625	1.11034
Aster-03427	67.3306	74.7598	1.11034
Aster-06206	5761.31	6396.49	1.11025
Aster-07897	49.2411	54.6688	1.11023
Aster-08023	24.126	26.7845	1.11019
Aster-04879	3.31988	3.68566	1.11018
Aster-05859	574.12	637.221	1.10991
Aster-02804	75.3931	83.6751	1.10985
Aster-07215	79.4912	88.2166	1.10977
Aster-06581	32.7788	36.3758	1.10974
Aster-07220	1.51113	1.6769	1.1097
Aster-03652	88.1305	97.7936	1.10964
Aster-07794	15.5879	17.2959	1.10957
Aster-05733	84.6404	93.9113	1.10953
Aster-01041	103.535	114.858	1.10937
Aster-x0888	26.5469	29.4502	1.10937
Aster-x0138	25.4957	28.2825	1.1093
Aster-00622	22.6565	25.1314	1.10924
Aster-05875	77.4049	85.86	1.10923
Aster-01130	37.8552	41.9843	1.10908
Aster-04874	1244.7	1380.46	1.10907
Aster-01499	175.092	194.173	1.10897
Aster-04737	38.3873	42.5697	1.10895
Aster-x0468	15.2196	16.8775	1.10894
Aster-x0451	24.7453	27.4399	1.10889
Aster-03330	29.605	32.8247	1.10876
Aster-00005	41.2528	45.7385	1.10874
Aster-07189	19.4316	21.5445	1.10874
Aster-06941	39.8972	44.231	1.10862
Aster-08411	1022.44	1133.5	1.10862
Aster-02540	118.661	131.549	1.10861
Aster-02882	44.0497	48.8279	1.10847
Aster-x0958	28.1739	31.2291	1.10844
Aster-x0959	250.462	277.585	1.10829
Aster-05383	1.3913	1.54145	1.10792
Aster-03107	20.3275	22.5212	1.10792
Aster-08100	304.604	337.469	1.1079
Aster-01801	114.294	126.613	1.10779
Aster-x0478	16.4497	18.2204	1.10765
Aster-01949	77.3081	85.6297	1.10764
Aster-01763	37.0846	41.0762	1.10764
Aster-x0957	29.7101	32.9063	1.10758
Aster-03739	40.8547	45.2411	1.10737
Aster-07171	6.60291	7.31138	1.1073
Aster-00637	31.0347	34.3647	1.1073
Aster-08176	39.5925	43.8351	1.10716
Aster-00704	63.9724	70.8249	1.10712
Aster-06361	13.476	14.9184	1.10703
Aster-04827	27.268	30.1859	1.10701
Aster-03814	20.1671	22.322	1.10685
Aster-01389	17.2131	19.0492	1.10667
Aster-05493	39.014	43.1742	1.10663
Aster-00027	30.5817	33.8424	1.10662
Aster-02789	59.5439	65.8891	1.10656
Aster-x0406	161.773	179.008	1.10654
Aster-07980	4.33015	4.79128	1.10649
Aster-04110	35.2473	39.0003	1.10648
Aster-01947	61.7351	68.3068	1.10645
Aster-05720	25.2836	27.9718	1.10632
Aster-08258	765.211	846.567	1.10632
Aster-02423	13.3348	14.7514	1.10623
Aster-x0514	947.079	1047.64	1.10618
Aster-04858	53.8681	59.5753	1.10595
Aster-06377	24.9486	27.5885	1.10581
Aster-01597	76.7383	84.8512	1.10572
Aster-x1109	52.9766	58.5688	1.10556
Aster-x0792	29.7575	32.8976	1.10552
Aster-04419	28.2351	31.2144	1.10552
Aster-04569	71.3739	78.9032	1.10549
Aster-00991	63.298	69.9739	1.10547
Aster-06727	63.6987	70.4148	1.10544
Aster-04393	59.1562	65.3869	1.10533
Aster-05521	50.2996	55.5954	1.10529
Aster-06078	65.0127	71.8565	1.10527
Aster-05599	61.1396	67.5732	1.10523
Aster-06385	64	70.7345	1.10523
Aster-03944	87.1962	96.3611	1.10511
Aster-02002	44.4738	49.1463	1.10506
Aster-05202	64.7907	71.597	1.10505
Aster-03903	117.491	129.83	1.10502
Aster-03934	55.002	60.7758	1.10497
Aster-x1186	15.906	17.5757	1.10497
Aster-x0780	28.0032	30.9386	1.10482
Aster-02431	21.3888	23.6288	1.10473
Aster-01756	26.1648	28.9023	1.10462
Aster-06880	61.6036	68.039	1.10446
Aster-x1493	31.0761	34.3214	1.10443
Aster-x0343	72.2056	79.7449	1.10441
Aster-x1524	27.5113	30.379	1.10424
Aster-05853	80.7239	89.1275	1.1041
Aster-03513	7.05737	7.79207	1.1041
Aster-01194	170.097	187.793	1.10403
Aster-x0519	9.66244	10.6677	1.10403
Aster-06177	21.1808	23.3816	1.10391
Aster-05743	52.1005	57.5141	1.10391
Aster-07353	80.1106	88.4311	1.10386
Aster-04103	68.2469	75.3295	1.10378
Aster-x1015	24.6665	27.2241	1.10369
Aster-03700	44.175	48.7548	1.10367
Aster-01105	45.4784	50.1873	1.10354
Aster-x0442	59.6966	65.8703	1.10342
Aster-08027	147.494	162.739	1.10336
Aster-08309	6.20969	6.85149	1.10335
Aster-03059	379.826	419.083	1.10335
Aster-00409	104.119	114.866	1.10322
Aster-06421	25.78	28.4347	1.10297
Aster-x0137	32.8285	36.209	1.10297
Aster-x1205	31.7849	35.0577	1.10297
Aster-00447	19.5281	21.5379	1.10292
Aster-03328	50.9442	56.1792	1.10276
Aster-03605	69.6567	76.8118	1.10272
Aster-00559	21.4973	23.7034	1.10262
Aster-x0699	44.8779	49.4807	1.10256
Aster-x1333	67.3043	74.201	1.10247
Aster-03910	161.207	177.72	1.10243
Aster-02766	30.7862	33.9352	1.10229
Aster-02824	17.8829	19.7096	1.10215
Aster-03036	38.2554	42.1586	1.10203
Aster-04400	96.3505	106.15	1.1017
Aster-06384	1.3438	1.48036	1.10163
Aster-x0433	4.66912	5.14362	1.10163
Aster-04730	19.142	21.0873	1.10163
Aster-08087	0.200932	0.221352	1.10163
Aster-x1105	0.215554	0.23746	1.10163
Aster-00486	0.855522	0.942465	1.10163
Aster-05399	34.2761	37.7594	1.10163
Aster-00864	1.17225	1.29138	1.10163
Aster-03305	21.0825	23.225	1.10163
Aster-01662	27.8573	30.6884	1.10163
Aster-06347	46.4913	51.216	1.10163
Aster-06481	2.6236	2.89023	1.10163
Aster-07970	6.54484	7.20996	1.10163
Aster-03331	6.97413	7.68288	1.10163
Aster-07340	74.2156	81.7578	1.10163
Aster-x0797	42.9774	47.345	1.10163
Aster-05964	45.8433	50.5021	1.10163
Aster-01924	92.5671	101.962	1.10149
Aster-08254	75.8459	83.5413	1.10146
Aster-01838	41.6407	45.8585	1.10129
Aster-x1137	62.814	69.1759	1.10128
Aster-04255	134.579	148.205	1.10125
Aster-x1272	23.9785	26.4045	1.10117
Aster-03281	86.0585	94.7644	1.10116
Aster-05930	45.9208	50.5655	1.10114
Aster-00138	48.4174	53.3086	1.10102
Aster-05105	64.3975	70.894	1.10088
Aster-00093	171.642	188.955	1.10087
Aster-05919	19.6141	21.592	1.10084
Aster-07718	52.1448	57.4012	1.10081
Aster-04661	89.5121	98.5353	1.1008
Aster-05109	158.897	174.909	1.10077
Aster-05244	28.6438	31.5297	1.10075
Aster-01255	89.8851	98.9397	1.10073
Aster-08350	160.786	176.974	1.10068
Aster-04980	41.5006	45.6759	1.10061
Aster-07476	174.771	192.323	1.10043
Aster-01365	9.47392	10.4252	1.10041
Aster-02793	68.7338	75.6334	1.10038
Aster-01254	90.4896	99.5562	1.1002
Aster-04614	39.3888	43.3244	1.09992
Aster-02893	16.6956	18.3637	1.09991
Aster-05238	59.1937	65.1031	1.09983
Aster-08183	45.3078	49.8306	1.09982
Aster-07349	55.7737	61.3384	1.09977
Aster-02901	22.5391	24.7868	1.09972
Aster-01803	87.2517	95.9506	1.0997
Aster-07841	176.468	194.055	1.09966
Aster-07149	64.3457	70.7565	1.09963
Aster-06731	116.83	128.47	1.09963
Aster-03456	207.116	227.744	1.0996
Aster-00469	32.3564	35.5776	1.09956
Aster-06552	30.5236	33.5606	1.0995
Aster-08301	34.8687	38.3377	1.09949
Aster-00558	19.9027	21.8808	1.09939
Aster-03477	35.1292	38.6186	1.09933
Aster-03845	77.1001	84.7583	1.09933
Aster-06938	50.7038	55.7401	1.09933
Aster-01524	32.1581	35.3478	1.09919
Aster-07907	119.195	131.016	1.09917
Aster-07369	11.998	13.1873	1.09913
Aster-08079	25.8646	28.4285	1.09913
Aster-05430	11.9526	13.1374	1.09913
Aster-08338	19.8849	21.8548	1.09907
Aster-04293	63.2301	69.4936	1.09906
Aster-07712	60.4112	66.3939	1.09903
Aster-03976	28.4692	31.2881	1.09901
Aster-x0717	63.0682	69.3058	1.0989
Aster-02036	49.0381	53.8845	1.09883
Aster-07558	70.6236	77.6005	1.09879
Aster-05896	44.9618	49.4027	1.09877
Aster-06964	114.248	125.522	1.09868
Aster-00846	14.9725	16.4494	1.09864
Aster-07271	43.9056	48.2316	1.09853
Aster-07553	23.3701	25.6724	1.09852
Aster-x1535	51.6029	56.6848	1.09848
Aster-x1101	34.408	37.7953	1.09844
Aster-03130	34.7052	38.1202	1.0984
Aster-00374	65.4289	71.8651	1.09837
Aster-01196	17.4676	19.1855	1.09835
Aster-x0380	29.7088	32.6281	1.09826
Aster-00877	46.3282	50.8795	1.09824
Aster-01712	34.9091	38.3373	1.0982
Aster-x0707	40.4022	44.3695	1.0982
Aster-x0612	80.6364	88.5516	1.09816
Aster-04181	131.432	144.321	1.09807
Aster-07277	16.9573	18.6189	1.09798
Aster-00764	30.4272	33.4052	1.09787
Aster-01992	35.7487	39.2445	1.09779
Aster-02757	1379.73	1514.63	1.09777
Aster-06068	89.3782	98.1156	1.09776
Aster-06113	45.9208	50.4034	1.09761
Aster-05064	22.2472	24.4174	1.09755
Aster-00130	24.8809	27.307	1.09751
Aster-03416	40.8381	44.8192	1.09748
Aster-x0241	12.1951	13.383	1.09741
Aster-04911	41.3262	45.3449	1.09724
Aster-06744	51.3518	56.3448	1.09723
Aster-x1504	20.0914	22.0441	1.09719
Aster-02726	460.907	505.686	1.09715
Aster-02689	60.0279	65.8574	1.09711
Aster-00144	36.2108	39.7167	1.09682
Aster-07436	249.556	273.694	1.09672
Aster-04904	97.5097	106.938	1.09669
Aster-05631	201.921	221.444	1.09669
Aster-02741	26.8261	29.4166	1.09657
Aster-04920	77.7074	85.2063	1.0965
Aster-02742	18.163	19.9157	1.0965
Aster-02850	41.4803	45.4819	1.09647
Aster-01263	1.80602	1.98008	1.09638
Aster-06009	2.73533	2.99896	1.09638
Aster-04571	29.1203	31.9269	1.09638
Aster-x0782	8.53755	9.36039	1.09638
Aster-x0291	12.9535	14.202	1.09638
Aster-00502	38.8361	42.5769	1.09632
Aster-07126	11.3816	12.4775	1.09628
Aster-04395	131.135	143.757	1.09625
Aster-07883	12.4179	13.6119	1.09616
Aster-05713	34.1279	37.4029	1.09596
Aster-07999	168.761	184.941	1.09587
Aster-02044	194.005	212.602	1.09586
Aster-08014	10.7895	11.8237	1.09585
Aster-01204	107.35	117.638	1.09584
Aster-04302	77.2847	84.6867	1.09578
Aster-04211	43.797	47.9912	1.09577
Aster-x0766	16.3195	17.8823	1.09577
Aster-01667	40.0592	43.8931	1.09571
Aster-x1059	140.046	153.448	1.0957
Aster-08033	95.2518	104.362	1.09564
Aster-x0151	35.226	38.5893	1.09548
Aster-06906	60.1658	65.9078	1.09544
Aster-06097	27.942	30.6083	1.09542
Aster-06495	56.6479	62.0521	1.0954
Aster-06937	34.2172	37.481	1.09538
Aster-05264	620.019	679.14	1.09535
Aster-x1188	64.6597	70.823	1.09532
Aster-00986	80.0169	87.6398	1.09527
Aster-04786	73.0041	79.9584	1.09526
Aster-06883	57.8229	63.3277	1.0952
Aster-x0388	14.5395	15.9236	1.0952
Aster-05931	33.8778	37.1031	1.0952
Aster-x0838	47.7416	52.2857	1.09518
Aster-00960	53.6783	58.7852	1.09514
Aster-00189	44.963	49.2318	1.09494
Aster-05143	29.696	32.515	1.09493
Aster-07828	31.028	33.9734	1.09493
Aster-05606	58.8535	64.4248	1.09467
Aster-07383	58.3412	63.8636	1.09466
Aster-05864	83.3847	91.2754	1.09463
Aster-05825	24.5829	26.909	1.09462
Aster-01521	105.772	115.779	1.09461
Aster-x1374	42.1928	46.1808	1.09452
Aster-02767	88.7702	97.1581	1.09449
Aster-06265	25.0557	27.4212	1.09441
Aster-x1426	65.3871	71.5529	1.0943
Aster-07338	49.7117	54.3975	1.09426
Aster-01092	36.3572	39.7831	1.09423
Aster-04085	48.4232	52.9791	1.09408
Aster-04149	92.8189	101.544	1.094
Aster-06003	97.6799	106.854	1.09392
Aster-01965	154.271	168.754	1.09388
Aster-07175	5.47387	5.98756	1.09384
Aster-03676	438.356	479.457	1.09376
Aster-x0099	38.4748	42.0803	1.09371
Aster-07492	128.343	140.368	1.0937
Aster-x0928	47.8417	52.3231	1.09367
Aster-02570	90.8963	99.4084	1.09365
[truncated: 8,025 more rows]
