# Supplementary material for: The lichen symbiosis re-viewed through the genomes of Cladonia grayi and its algal partner Asterochloris glomerata
Source: BMC Genomics. 2019 Jul 23;20:605. doi: 10.1186/s12864-019-5629-x (PMC6652019; doi:10.1186/s12864-019-5629-x)
Supplement: Supplementary file 6 — In vitro culture and gene expression. (ZIP 1530 kb) [file 12864_2019_5629_MOESM6_ESM.zip › Additional file 6/Additional file 6_4.Induced fungal & algal protein groups.xlsx]

## Sheet: Induced fungal protein groups
Name	Description	GOs
	UNKNOWN AND UNIQUE 356
CLAGR_009224-RA	NA poor matches with unknowns
CLAGR_009504-RA	NA poor matches with unknowns
CLAGR_006961-RA	NA poor matches with larger and diverse unknowns
CLAGR_006834-RA	NA Unknown
CLAGR_006875-RA	NA Unknown
CLAGR_003535-RA	NA no matches
CLAGR_003734-RA	NA poor matches with larger proteins
CLAGR_007176-RA	NA poor matches with larger proteins
CLAGR_007022-RA	poor matches with larger proteins…UN
CLAGR_004411-RA	poor matches with larger proteins…UN
CLAGR_010379-RA	poor matches with larger proteins…UN
CLAGR_006128-RA	poor matches with larger proteins…UN
CLAGR_006497-RA	poor matches with larger proteins…UN
CLAGR_009863-RA	good but tiny match with larger proteins…UN
CLAGR_007691-RA	Probably secreted Poor and partial matches with several larger proteins…UN
CLAGR_008902-RA	poor matches with larger proteins…UN
CLAGR_002191-RA	poor match with larger unknowns…UN
CLAGR_005876-RA	poor matches with several different proteins…UN
CLAGR_004537-RA	perhaps SET domain protein, function unknown….UN
CLAGR_010014-RA	Poor partial similarity to larger proteins…UN
CLAGR_010948-RA	Poor partial similarity to larger proteins…UN
CLAGR_010737-RA	Poor partial similarity to different proteins…UN
CLAGR_000030-RA	NA	-
CLAGR_000036-RA	NA	-
CLAGR_000114-RA	NA	-
CLAGR_000155-RA	NA	-
CLAGR_000181-RA	NA	-
CLAGR_000211-RA	NA	-
CLAGR_000213-RA	NA	-
CLAGR_000257-RA	NA	-
CLAGR_000258-RA	NA	-
CLAGR_000261-RA	NA	-
CLAGR_000272-RA	NA	-
CLAGR_000333-RA	NA	-
CLAGR_000437-RA	NA	-
CLAGR_000468-RA	NA	-
CLAGR_000604-RA	NA	-
CLAGR_000699-RA	NA	-
CLAGR_000700-RA	NA	-
CLAGR_000775-RA	NA	-
CLAGR_000832-RA	NA	-
CLAGR_000843-RA	NA	-
CLAGR_000866-RA	NA	-
CLAGR_000880-RA	NA	-
CLAGR_000881-RA	NA	-
CLAGR_000886-RA	NA	-
CLAGR_000981-RA	NA	-
CLAGR_000983-RA	NA	-
CLAGR_001006-RA	NA	-
CLAGR_001018-RA	NA	-
CLAGR_001034-RA	NA	-
CLAGR_001156-RA	NA	-
CLAGR_001186-RA	NA	-
CLAGR_001187-RA	NA	-
CLAGR_001230-RA	NA	-
CLAGR_001231-RA	NA	-
CLAGR_001232-RA	NA	-
CLAGR_001258-RA	NA	-
CLAGR_001289-RA	NA	-
CLAGR_001325-RA	NA	-
CLAGR_001404-RA	NA	-
CLAGR_001424-RA	NA	-
CLAGR_001435-RA	NA	-
CLAGR_001447-RA	NA	-
CLAGR_001462-RA	NA	-
CLAGR_001624-RA	NA	-
CLAGR_001634-RA	NA	-
CLAGR_001688-RA	NA	-
CLAGR_001727-RA	NA	-
CLAGR_001736-RA	NA	-
CLAGR_001737-RA	NA	-
CLAGR_001769-RA	NA	-
CLAGR_001782-RA	NA	-
CLAGR_001845-RA	NA	-
CLAGR_001854-RA	NA	-
CLAGR_001948-RA	NA	-
CLAGR_002006-RA	NA	-
CLAGR_002044-RA	NA	-
CLAGR_002063-RA	NA	-
CLAGR_002073-RA	NA	-
CLAGR_002096-RA	NA	-
CLAGR_002104-RA	NA	-
CLAGR_002193-RA	NA	-
CLAGR_002201-RA	NA	-
CLAGR_002222-RA	NA	-
CLAGR_002227-RA	NA	-
CLAGR_002361-RA	NA	-
CLAGR_002399-RA	NA	-
CLAGR_002450-RA	NA	-
CLAGR_002505-RA	NA	-
CLAGR_002506-RA	NA	-
CLAGR_002509-RA	NA	-
CLAGR_002511-RA	NA	-
CLAGR_002552-RA	NA	-
CLAGR_002631-RA	NA	-
CLAGR_002648-RA	NA	-
CLAGR_002714-RA	NA	-
CLAGR_002733-RA	NA	-
CLAGR_002745-RA	NA	-
CLAGR_002753-RA	NA	-
CLAGR_002767-RA	NA	-
CLAGR_002795-RA	NA	-
CLAGR_002824-RA	NA	-
CLAGR_002839-RA	NA	-
CLAGR_002884-RA	NA	-
CLAGR_002895-RA	NA	-
CLAGR_002905-RA	NA	-
CLAGR_002911-RA	NA	-
CLAGR_002919-RA	NA	-
CLAGR_002936-RA	NA	-
CLAGR_002963-RA	NA	-
CLAGR_002975-RA	NA	-
CLAGR_002999-RA	NA	-
CLAGR_003014-RA	NA	-
CLAGR_003145-RA	NA	-
CLAGR_003148-RA	NA	-
CLAGR_003225-RA	NA	-
CLAGR_003235-RA	NA	-
CLAGR_003241-RA	NA	-
CLAGR_003242-RA	NA	-
CLAGR_003243-RA	NA	-
CLAGR_003280-RA	NA	-
CLAGR_003281-RA	NA	-
CLAGR_003325-RA	NA	-
CLAGR_003351-RA	NA	-
CLAGR_003355-RA	NA	-
CLAGR_003410-RA	NA	-
CLAGR_003454-RA	NA	-
CLAGR_003524-RA	NA	-
CLAGR_003537-RA	NA	-
CLAGR_003557-RA	NA	-
CLAGR_003733-RA	NA	-
CLAGR_003811-RA	NA	-
CLAGR_003874-RA	NA	-
CLAGR_003932-RA	NA	-
CLAGR_003947-RA	NA	-
CLAGR_003980-RA	NA	-
CLAGR_004000-RA	NA	-
CLAGR_004012-RA	NA	-
CLAGR_004065-RA	NA	-
CLAGR_004066-RA	NA	-
CLAGR_004099-RA	NA	-
CLAGR_004160-RA	NA	-
CLAGR_004197-RA	NA	-
CLAGR_004309-RA	NA	-
CLAGR_004342-RA	NA	-
CLAGR_004376-RA	NA	-
CLAGR_004455-RA	NA	-
CLAGR_004718-RA	NA	-
CLAGR_004719-RA	NA	-
CLAGR_004732-RA	NA	-
CLAGR_004752-RA	NA	-
CLAGR_004790-RA	NA	-
CLAGR_004824-RA	NA	-
CLAGR_004854-RA	NA	-
CLAGR_004857-RA	NA	-
CLAGR_004893-RA	NA	-
CLAGR_004995-RA	NA	-
CLAGR_005020-RA	NA	-
CLAGR_005054-RA	NA	-
CLAGR_005055-RA	NA	-
CLAGR_005088-RA	NA	-
CLAGR_005089-RA	NA	-
CLAGR_005195-RA	NA	-
CLAGR_005204-RA	NA	-
CLAGR_005216-RA	NA	-
CLAGR_005222-RA	NA	-
CLAGR_005242-RA	NA	-
CLAGR_005268-RA	NA	-
CLAGR_005311-RA	NA	-
CLAGR_005339-RA	NA	-
CLAGR_005341-RA	NA	-
CLAGR_005366-RA	NA	-
CLAGR_005378-RA	NA	-
CLAGR_005480-RA	NA	-
CLAGR_005487-RA	NA	-
CLAGR_005489-RA	NA	-
CLAGR_005583-RA	NA	-
CLAGR_005603-RA	NA	-
CLAGR_005633-RA	NA	-
CLAGR_005634-RA	NA	-
CLAGR_005635-RA	NA	-
CLAGR_005637-RA	NA	-
CLAGR_005640-RA	NA	-
CLAGR_005703-RA	NA	-
CLAGR_005715-RA	NA	-
CLAGR_005716-RA	NA	-
CLAGR_005860-RA	NA	-
CLAGR_005878-RA	NA	-
CLAGR_005903-RA	NA	-
CLAGR_005908-RA	NA	-
CLAGR_005927-RA	NA	-
CLAGR_005940-RA	NA	-
CLAGR_005948-RA	NA	-
CLAGR_006017-RA	NA	-
CLAGR_006023-RA	NA	-
CLAGR_006071-RA	NA	-
CLAGR_006202-RA	NA	-
CLAGR_006283-RA	NA	-
CLAGR_006445-RA	NA	-
CLAGR_006528-RA	NA	-
CLAGR_006532-RA	NA	-
CLAGR_006558-RA	NA	-
CLAGR_006592-RA	NA	-
CLAGR_006612-RA	NA	-
CLAGR_006627-RA	NA	-
CLAGR_006692-RA	NA	-
CLAGR_006739-RA	NA	-
CLAGR_006741-RA	NA	-
CLAGR_006841-RA	NA	-
CLAGR_006866-RA	NA	-
CLAGR_006880-RA	NA	-
CLAGR_006897-RA	NA	-
CLAGR_006940-RA	NA	-
CLAGR_006952-RA	NA	-
CLAGR_006953-RA	NA	-
CLAGR_006958-RA	NA	-
CLAGR_006973-RA	NA	-
CLAGR_006985-RA	NA	-
CLAGR_007046-RA	NA	-
CLAGR_007082-RA	NA	-
CLAGR_007099-RA	NA	-
CLAGR_007100-RA	NA	-
CLAGR_007128-RA	NA	-
CLAGR_007196-RA	NA	-
CLAGR_007220-RA	NA	-
CLAGR_007234-RA	NA	-
CLAGR_007276-RA	NA	-
CLAGR_007277-RA	NA	-
CLAGR_007278-RA	NA	-
CLAGR_007303-RA	NA	-
CLAGR_007309-RA	NA	-
CLAGR_007441-RA	NA	-
CLAGR_007500-RA	NA	-
CLAGR_007512-RA	NA	-
CLAGR_007532-RA	NA
CLAGR_007560-RA	NA	-
CLAGR_007581-RA	NA	-
CLAGR_007630-RA	NA	-
CLAGR_007672-RA	NA	-
CLAGR_007673-RA	NA	-
CLAGR_007697-RA	NA	-
CLAGR_007716-RA	NA	-
CLAGR_007777-RA	NA	-
CLAGR_007794-RA	NA	-
CLAGR_007798-RA	NA	-
CLAGR_007800-RA	NA	-
CLAGR_007806-RA	NA	-
CLAGR_007807-RA	NA	-
CLAGR_007815-RA	NA	-
CLAGR_007834-RA	NA	-
CLAGR_007850-RA	NA	-
CLAGR_007854-RA	NA	-
CLAGR_007855-RA	NA	-
CLAGR_007856-RA	NA	-
CLAGR_007876-RA	NA	-
CLAGR_007881-RA	NA	-
CLAGR_007885-RA	NA	-
CLAGR_007937-RA	NA	-
CLAGR_007975-RA	NA	-
CLAGR_008084-RA	NA	-
CLAGR_008196-RA	NA	-
CLAGR_008262-RA	NA	-
CLAGR_008278-RA	NA	-
CLAGR_008279-RA	NA	-
CLAGR_008281-RA	NA	-
CLAGR_008334-RA	NA	-
CLAGR_008354-RA	NA	-
CLAGR_008357-RA	NA	-
CLAGR_008370-RA	NA	-
CLAGR_008477-RA	NA	-
CLAGR_008480-RA	NA	-
CLAGR_008595-RA	NA	-
CLAGR_008600-RA	NA	-
CLAGR_008605-RA	NA	-
CLAGR_008608-RA	NA	-
CLAGR_008628-RA	NA	-
CLAGR_008629-RA	NA	-
CLAGR_008763-RA	NA	-
CLAGR_008772-RA	NA	-
CLAGR_008826-RA	NA	-
CLAGR_008841-RA	NA	-
CLAGR_008863-RA	NA	-
CLAGR_008920-RA	NA	-
CLAGR_008922-RA	NA	-
CLAGR_008967-RA	NA	-
CLAGR_009056-RA	NA	-
CLAGR_009075-RA	NA	-
CLAGR_009207-RA	NA	-
CLAGR_009222-RA	NA	-
CLAGR_009237-RA	NA	-
CLAGR_009275-RA	NA	-
CLAGR_009305-RA	NA	-
CLAGR_009354-RA	NA	-
CLAGR_009355-RA	NA	-
CLAGR_009402-RA	NA	-
CLAGR_009446-RA	NA	-
CLAGR_009448-RA	NA	-
CLAGR_009449-RA	NA	-
CLAGR_009450-RA	NA	-
CLAGR_009454-RA	NA	-
CLAGR_009486-RA	NA	-
CLAGR_009503-RA	NA	-
CLAGR_009505-RA	NA	-
CLAGR_009506-RA	NA	-
CLAGR_009525-RA	NA	-
CLAGR_009535-RA	NA	-
CLAGR_009536-RA	NA	-
CLAGR_009545-RA	NA	-
CLAGR_009552-RA	NA	-
CLAGR_009555-RA	NA	-
CLAGR_009568-RA	NA	-
CLAGR_009579-RA	NA	-
CLAGR_009586-RA	NA	-
CLAGR_009601-RA	NA	-
CLAGR_009627-RA	NA	-
CLAGR_009681-RA	NA	-
CLAGR_009717-RA	NA	-
CLAGR_009799-RA	NA	-
CLAGR_009802-RA	NA	-
CLAGR_009831-RA	NA	-
CLAGR_009979-RA	NA	-
CLAGR_009995-RA	NA	-
CLAGR_010013-RA	NA	-
CLAGR_010083-RA	NA	-
CLAGR_010086-RA	NA	-
CLAGR_010088-RA	NA	-
CLAGR_010235-RA	NA	-
CLAGR_010236-RA	NA	-
CLAGR_010237-RA	NA	-
CLAGR_010419-RA	NA	-
CLAGR_010427-RA	NA	-
CLAGR_010523-RA	NA	-
CLAGR_010622-RA	NA	-
CLAGR_010679-RA	NA	-
CLAGR_010690-RA	NA	-
CLAGR_010718-RA	NA	-
CLAGR_010740-RA	NA	-
CLAGR_010772-RA	NA	-
CLAGR_010838-RA	NA	-
CLAGR_010849-RA	NA	-
CLAGR_010907-RA	NA	-
CLAGR_010927-RA	NA	-
CLAGR_010943-RA	NA	-
CLAGR_010954-RA	NA	-
CLAGR_010997-RA	NA	-
CLAGR_011006-RA	NA	-
CLAGR_011054-RA	NA	-
CLAGR_011111-RA	NA	-
CLAGR_011124-RA	NA	-
CLAGR_011142-RA	NA	-
CLAGR_011167-RA	NA	-
CLAGR_011187-RA	NA	-
CLAGR_011212-RA	NA	-
CLAGR_011242-RA	NA	-
CLAGR_011260-RA	NA	-
	INSUFFICIENTLY DEFINED 173
CLAGR_009801-RA	matches choline dehydrogenase which is ~650 AA…ID
CLAGR_000882-RA	matches well a 65 AA unknown protein of Moniliophthora perniciosa FA553 …ID
CLAGR_006740-RA	matches poorly a 114 AA B. fuckel mitoch ribosomal protein S16 emb|CCD42510.1|…ID
CLAGR_008601-RA	Zn finger protein, RING type, more likely prot prot interaction than TF….ID
CLAGR_000399-RA	good match but partially misannotated (based on blast). Unknown membrane protein….ID
CLAGR_002141-RA	conserved but uncharacterized protein….ID
CLAGR_003452-RA	partial similarity to undefined proteinID
CLAGR_003915-RA	high similarity to an undefined (RMD1 in yeast) conserved protein “required for sporulation”….ID
CLAGR_006689-RA	aaa family atpase	F:ATP binding; F:nucleotide binding; F:nucleoside-triphosphatase activity
CLAGR_001715-RA	aaa family atpase	F:ATP binding; F:nucleotide binding; F:nucleoside-triphosphatase activity; P:proteolysis; F:serine-type endopeptidase activity; F:ATP-dependent peptidase activity
CLAGR_000217-RA	alcohol dehydrogenase	P:metabolic process; F:catalytic activity; F:binding
CLAGR_010203-RA	alcohol dehydrogenase	F:metal ion binding; P:metabolic process; F:catalytic activity
CLAGR_004828-RA	amidohydrolase 2	P:metabolic process; F:catalytic activity
CLAGR_008874-RA	ankyrin repeat protein	P:nucleoside metabolic process; F:catalytic activity; P:proteolysis; F:aspartic-type endopeptidase activity
CLAGR_000357-RA	kelch repeat protein	-
CLAGR_004184-RA	cupin 2 domain-containing protein	-
CLAGR_005868-RA	tpr (tetratricopeptide repeat) protein	C:intracellular part
CLAGR_011226-RA	tpr (tetratricopeptide repeat) protein	F:binding
CLAGR_005840-RA	nad binding rossmann fold	F:catalytic activity; P:metabolic process
CLAGR_011020-RA	nad dependent epimerase	P:cellular metabolic process; F:catalytic activity; F:coenzyme binding; F:binding; P:metabolic process
CLAGR_001886-RA	pp-loop atpase superfamily	-
CLAGR_002585-RA	4-nitrophenylphosphatase	F:hydrolase activity; P:metabolic process
CLAGR_009752-RA	flotillin domain-containing protein (unknown function associated with membrane protein complexes)	-
CLAGR_010299-RA	l-aminoadipate-semialdehyde dehydrogenase	F:cofactor binding; F:binding; F:acyl carrier activity; P:metabolic process; F:catalytic activity; F:phosphopantetheine binding
CLAGR_004534-RA	serine racemase	P:metabolic process; F:catalytic activity; F:pyridoxal phosphate binding; P:cellular amino acid metabolic process; F:lyase activity
CLAGR_002578-RA	hypothetical protein	F:nucleic acid binding; F:protein dimerization activity; F:DNA binding; P:lipid metabolic process; ; F:phospholipase C activity
CLAGR_004911-RA	duf6 domain	C:membrane
CLAGR_006302-RA	duf636 domain protein	F:carbon-sulfur lyase activity; P:metabolic process
CLAGR_004575-RA	cfem domain, in fungal extracellular membrane proteins	-
CLAGR_000463-RA	conidiation protein con-6	-
CLAGR_009907-RA	nlp p60 protein	-
CLAGR_008385-RA	umta methyltransferase family protein	F:methyltransferase activity; F:transferase activity; P:methylation
CLAGR_009026-RA	ankyrin repeat protein	-
CLAGR_001511-RA	ankyrin repeat protein	F:binding; F:identical protein binding
CLAGR_008503-RA	ankyrin repeat protein	-
CLAGR_002563-RA	leucine rich repeat protein	-
CLAGR_010835-RA	cytochrome	F:metal ion binding
CLAGR_000548-RA	methyltransferase type 11	F:methyltransferase activity; P:metabolic process; P:methylation; F:transferase activity
CLAGR_009544-RA	hypothetical protein SNOG_14322 [Phaeosphaeria nodorum SN15]	F:ATP binding; F:nucleotide binding
CLAGR_007963-RA	hypothetical protein, serine-rich	P:carbohydrate metabolic process; F:cation binding; F:catalytic activity
CLAGR_006658-RA	extracellular serine-rich protein	-
CLAGR_004625-RA	extracellular serine-threonine rich protein	-
CLAGR_008685-RA	gpi anchored	-
CLAGR_001259-RA	gpi anchored protein	-
CLAGR_001529-RA	hypothetical protein AOR_1_1608024 [Aspergillus oryzae RIB40]	P:nucleoside metabolic process; F:catalytic activity
CLAGR_001531-RA	hypothetical protein AOR_1_1608024 [Aspergillus oryzae RIB40]	P:nucleoside metabolic process; F:catalytic activity
CLAGR_008444-RA	protein isoform b	P:cellular response to hypoxia
CLAGR_004194-RA	integral membrane protein	-
CLAGR_006821-RA	integral membrane protein	-
CLAGR_007024-RA	integral membrane protein	-
CLAGR_007603-RA	integral membrane protein	-
CLAGR_009534-RA	integral membrane protein	-
CLAGR_009800-RA	integral membrane protein	-
CLAGR_011224-RA	integral membrane protein	-
CLAGR_007511-RA	Pc21g04050 [Penicillium chrysogenum Wisconsin 54-1255]	C:integral to membrane; C:cell outer membrane
CLAGR_002375-RA	hypothetical protein	-
CLAGR_003356-RA	hypothetical protein	-
CLAGR_004393-RA	hypothetical protein	-
CLAGR_006604-RA	hypothetical protein	-
CLAGR_008277-RA	hypothetical protein	-
CLAGR_009024-RA	hypothetical protein	-
CLAGR_009718-RA	hypothetical protein	-
CLAGR_009782-RA	hypothetical protein	-
CLAGR_010724-RA	hypothetical protein	-
CLAGR_010955-RA	hypothetical protein	-
CLAGR_009655-RA	hypothetical protein [Ajellomyces capsulatus NAm1]	-
CLAGR_003639-RB	hypothetical protein [Ajellomyces capsulatus NAm1]	-
CLAGR_003203-RA	hypothetical protein [Arthroderma otae CBS 113480]	-
CLAGR_009240-RA	hypothetical protein [Arthroderma otae CBS 113480]	-
CLAGR_002582-RA	hypothetical protein [Aspergillus flavus NRRL3357]	-
CLAGR_005766-RA	hypothetical protein [Aspergillus fumigatus Af293]	-
CLAGR_002959-RA	hypothetical protein [Aspergillus terreus NIH2624]	F:binding
CLAGR_005382-RA	hypothetical protein [Aspergillus terreus NIH2624]	-
CLAGR_010775-RA	hypothetical protein [Aspergillus terreus NIH2624]	-
CLAGR_001007-RA	hypothetical protein [Botryotinia fuckeliana]	F:zinc ion binding; C:intracellular
CLAGR_008096-RA	hypothetical protein [Botryotinia fuckeliana]	-
CLAGR_002866-RA	hypothetical protein [Penicillium marneffei ATCC 18224]	-
CLAGR_006944-RA	hypothetical protein [Penicillium marneffei ATCC 18224]	-
CLAGR_003332-RA	hypothetical protein [Podospora anserina S mat+]	-
CLAGR_004091-RA	hypothetical protein [Podospora anserina S mat+]	-
CLAGR_000447-RA	hypothetical protein [Podospora anserina S mat+]	-
CLAGR_000950-RA	hypothetical protein [Pyrenophora tritici-repentis Pt-1C-BFP]	-
CLAGR_007780-RA	hypothetical protein [Pyrenophora tritici-repentis Pt-1C-BFP]	F:GTP binding; C:intracellular
CLAGR_009828-RA	hypothetical protein [Pyrenophora tritici-repentis Pt-1C-BFP]	-
CLAGR_000975-RA	hypothetical protein [Sclerotinia sclerotiorum 1980]	-
CLAGR_001875-RA	hypothetical protein [Sclerotinia sclerotiorum 1980]	-
CLAGR_002082-RA	hypothetical protein [Sclerotinia sclerotiorum 1980]	-
CLAGR_002319-RA	hypothetical protein [Tuber melanosporum Mel28]	-
CLAGR_004843-RA	hypothetical protein [Tuber melanosporum Mel28]	-
CLAGR_005381-RA	hypothetical protein [Tuber melanosporum Mel28]	-
CLAGR_011194-RA	hypothetical protein [Tuber melanosporum Mel28]	-
CLAGR_001542-RA	hypothetical protein [Uncinocarpus reesii 1704]	-
CLAGR_004068-RA	hypothetical protein [Uncinocarpus reesii 1704]	-
CLAGR_004574-RA	hypothetical protein [Uncinocarpus reesii 1704]	-
CLAGR_006857-RA	hypothetical protein [Uncinocarpus reesii 1704]	-
CLAGR_008021-RA	hypothetical protein [Uncinocarpus reesii 1704]	-
CLAGR_009753-RA	hypothetical protein [Uncinocarpus reesii 1704]	-
CLAGR_001783-RA	hypothetical protein [Verticillium albo-atrum VaMs.102]	-
CLAGR_002192-RA	hypothetical protein [Verticillium albo-atrum VaMs.102]	-
CLAGR_010768-RA	hypothetical protein [Verticillium albo-atrum VaMs.102]	-
CLAGR_008410-RA	hypothetical protein AKAW_02933 [Aspergillus kawachii IFO 4308]	-
CLAGR_006081-RA	hypothetical protein AKAW_10194 [Aspergillus kawachii IFO 4308]	-
CLAGR_009669-RA	hypothetical protein AKAW_10943 [Aspergillus kawachii IFO 4308]	-
CLAGR_005785-RA	hypothetical protein AN1127.2 [Aspergillus nidulans FGSC A4]	-
CLAGR_007103-RA	hypothetical protein AN7102.2 [Aspergillus nidulans FGSC A4]	-
CLAGR_001774-RA	hypothetical protein Ao3042_02139 [Aspergillus oryzae 3.042]	-
CLAGR_000658-RA	hypothetical protein AOL_s00076g479 [Arthrobotrys oligospora ATCC 24927]	-
CLAGR_005723-RA	hypothetical protein AOL_s00076g547 [Arthrobotrys oligospora ATCC 24927]	-
CLAGR_001827-RA	hypothetical protein AOL_s00170g94 [Arthrobotrys oligospora ATCC 24927]	-
CLAGR_006201-RA	hypothetical protein AOR_1_140114 [Aspergillus oryzae RIB40]	-
CLAGR_008304-RA	hypothetical protein AOR_1_1562144 [Aspergillus oryzae RIB40]	-
CLAGR_010771-RA	hypothetical protein AOR_1_926084 [Aspergillus oryzae RIB40]	-
CLAGR_007778-RA	hypothetical protein AURANDRAFT_63027 [Aureococcus anophagefferens]	-
CLAGR_008550-RA	hypothetical protein BC1G_05195 [Botryotinia fuckeliana B05.10]	-
CLAGR_009662-RA	hypothetical protein BDDG_06204 [Ajellomyces dermatitidis ATCC 18188]	-
CLAGR_007977-RA	hypothetical protein CCM_01955 [Cordyceps militaris CM01]	-
CLAGR_002052-RA	hypothetical protein CCM_05932 [Cordyceps militaris CM01]	-
CLAGR_006533-RA	hypothetical protein CH063_04538 [Colletotrichum higginsianum]	-
CLAGR_009436-RA	hypothetical protein CIMG_01468 [Coccidioides immitis RS]	-
CLAGR_000321-RA	hypothetical protein CIMG_01854 [Coccidioides immitis RS]	-
CLAGR_002088-RA	hypothetical protein CIMG_03066 [Coccidioides immitis RS]	-
CLAGR_004694-RA	hypothetical protein CIMG_12701 [Coccidioides immitis RS]	-
CLAGR_005685-RA	hypothetical protein CPC735_052010 [Coccidioides posadasii C735 delta SOWgp]	-
CLAGR_009792-RA	hypothetical protein Dsui_0654 [Dechlorosoma suillum PS]	-
CLAGR_002370-RA	hypothetical protein FOXB_01511 [Fusarium oxysporum Fo5176]	-
CLAGR_001964-RA	hypothetical protein FOXB_16367 [Fusarium oxysporum Fo5176]	-
CLAGR_002662-RA	hypothetical protein HMPREF1120_04054 [Exophiala dermatitidis NIH/UT8656]	-
CLAGR_002439-RA	hypothetical protein HMPREF1120_08662 [Exophiala dermatitidis NIH/UT8656]	-
CLAGR_002156-RA	hypothetical protein LEMA_P124440.1 [Leptosphaeria maculans JN3]	-
CLAGR_008153-RA	hypothetical protein M7I_7769 [Glarea lozoyensis 74030]	-
CLAGR_007710-RA	hypothetical protein MGYG_05009 [Arthroderma gypseum CBS 118893]	C:cell surface
CLAGR_009553-RA	hypothetical protein MGYG_06740 [Arthroderma gypseum CBS 118893]	-
CLAGR_000890-RA	hypothetical protein MYCGRDRAFT_40712 [Mycosphaerella graminicola IPO323]	-
CLAGR_000796-RA	hypothetical protein MYCGRDRAFT_74498 [Mycosphaerella graminicola IPO323]	-
CLAGR_005296-RA	hypothetical protein MYCGRDRAFT_92094 [Mycosphaerella graminicola IPO323]	-
CLAGR_010942-RA	hypothetical protein NECHADRAFT_35677 [Nectria haematococca mpVI 77-13-4]	-
CLAGR_009703-RA	hypothetical protein NECHADRAFT_98798 [Nectria haematococca mpVI 77-13-4]	-
CLAGR_000113-RA	hypothetical protein NFIA_068090 [Neosartorya fischeri NRRL 181]	-
CLAGR_010774-RA	hypothetical protein NFIA_072720 [Neosartorya fischeri NRRL 181]	-
CLAGR_002638-RA	hypothetical protein PTT_04938 [Pyrenophora teres f. teres 0-1]	-
CLAGR_006924-RA	hypothetical protein PTT_09732 [Pyrenophora teres f. teres 0-1]	-
CLAGR_003184-RA	hypothetical protein PTT_13148 [Pyrenophora teres f. teres 0-1]	-
CLAGR_011177-RA	hypothetical protein SNOG_10288 [Phaeosphaeria nodorum SN15]	F:binding
CLAGR_005669-RA	hypothetical protein SNOG_11689 [Phaeosphaeria nodorum SN15]	-
CLAGR_008384-RA	hypothetical protein SNOG_16360 [Phaeosphaeria nodorum SN15]	-
CLAGR_004063-RA	hypothetical protein SNOG_16400 [Phaeosphaeria nodorum SN15]	-
CLAGR_004775-RA	hypothetical protein TESG_01102 [Trichophyton tonsurans CBS 112818]	-
CLAGR_001984-RA	hypothetical protein THITE_2115992 [Thielavia terrestris NRRL 8126]	-
CLAGR_006534-RA	hypothetical protein THITE_2144873 [Thielavia terrestris NRRL 8126]	-
CLAGR_009221-RA	hypothetical protein TRAVEDRAFT_129957 [Trametes versicolor FP-101664 SS1]	-
CLAGR_001520-RA	hypothetical protein TRIATDRAFT_143469 [Trichoderma atroviride IMI 206040]	-
CLAGR_005974-RA	hypothetical protein TRIATDRAFT_211484 [Trichoderma atroviride IMI 206040]	-
CLAGR_002162-RA	hypothetical protein TRIATDRAFT_288239 [Trichoderma atroviride IMI 206040]	-
CLAGR_006168-RA	hypothetical protein TRIATDRAFT_87489 [Trichoderma atroviride IMI 206040]	-
CLAGR_007064-RA	hypothetical protein TRIATDRAFT_89969 [Trichoderma atroviride IMI 206040]	-
CLAGR_006321-RA	hypothetical protein TRIVIDRAFT_161862 [Trichoderma virens Gv29-8]	-
CLAGR_001967-RA	hypothetical protein VDAG_04150 [Verticillium dahliae VdLs.17]	-
CLAGR_007127-RA	hypothetical protein similar to An02g10960 [Aspergillus kawachii IFO 4308]	-
CLAGR_005717-RA	hypothetical protein similar to Pc15g00880 [Penicillium chrysogenum Wisconsin 54-1255]	-
CLAGR_011022-RA	hypothetical protein THITE_2121526 [Thielavia terrestris NRRL 8126]	P:transcription from RNA polymerase II promoter; F:RNA polymerase II transcription factor activity; F:DNA binding
CLAGR_010529-RA	ibr finger domain protein	F:binding
CLAGR_002856-RA	ibr domain-containing protein	F:metal ion binding; F:zinc ion binding; F:nucleic acid binding
CLAGR_004080-RA	gnat family (transferred from chromatin)	F:transferase activity; P:metabolic process; F:N-acetyltransferase activity
CLAGR_007982-RA	hypothetical protein TRIATDRAFT_146839, partial [Trichoderma atroviride IMI 206040]	P:regulation of transcription, DNA-dependent; P:transcription, DNA-dependent; F:zinc ion binding; C:nucleus; F:transcription factor activity
CLAGR_001949-RA	Hypothetical protein CBG00867 [Caenorhabditis briggsae]	F:binding; C:integral to membrane; C:membrane; F:sugar binding; F:extracellular ligand-gated ion channel activity; P:ion transport; P:transport
CLAGR_002867-RA	hypothetical protein	P:transmembrane transport
CLAGR_008443-RA	hypothetical protein	F:ARF GTPase activator activity; P:regulation of ARF GTPase activity; F:zinc ion binding
CLAGR_009803-RA	pfs domain protein (nucleoside phosphorylase)	P:nucleoside metabolic process; F:catalytic activity; F:zinc ion binding; C:intracellular; F:nucleic acid binding
CLAGR_009006-RA	pfs domain protein	F:binding; P:apoptosis; F:ATP binding; P:nucleoside metabolic process; F:catalytic activity; F:transmembrane receptor activity; C:kinesin complex; F:microtubule motor activity; C:intrinsic to membrane; P:signal transduction; P:innate immune response; F:sequence-specific DNA binding; F:DNA binding
CLAGR_010709-RA	phosphatidylcholine-hydrolyzing phospholipase c (probably gene fragment for the last 100 AA of the protein based on BLAST)	-
CLAGR_007980-RA	acyl- n-acyltransferase (different from those involved in detoxyfication by acetylation of aromatic amines (http://www.ncbi.nlm.nih.gov/pubmed/19416981))	P:metabolic process; F:N-acetyltransferase activity
CLAGR_007310-RA	integral membrane protein with spurious similarity to a ribosomal subunit	F:structural constituent of ribosome; P:translation; C:ribonucleoprotein complex; C:ribosome; C:intracellular
CLAGR_002611-RA	integral membrane protein with spurious similarity to a ribosomal subunit	F:structural constituent of ribosome; P:translation; C:ribonucleoprotein complex; C:ribosome; C:intracellular
	BETTER DEFINED 265
	Metabolism 71
	Amino acid / nitrogen /prot synth
CLAGR_008735-RA	kynurenine 3-monooxygenase KEGG K00486 Tryptophan metabolism	F:monooxygenase activity; P:metabolic process
CLAGR_010476-RA	catalase KEGG K03781 Tryptophan metabolism	F:heme binding; F:catalase activity; P:oxidation reduction; P:response to oxidative stress; P:tryptophan metabolic process; P:peroxidase reaction; P:methane metabolic process
CLAGR_010039-RA	spore-specific catalase KEGG K03781 Tryptophan metabolism	P:hydrogen peroxide catabolic process; F:heme binding; F:catalase activity; P:oxidation reduction; P:tryptophan metabolic process; P:peroxidase reaction; P:methane metabolic process
CLAGR_008315-RA	asparagine synthetase	F:asparagine synthase (glutamine-hydrolyzing) activity; P:asparagine biosynthetic process; P:alanine metabolic process; P:aspartate metabolic process
CLAGR_004947-RA	branched-chain-amino-acid aminotransferase	F:branched-chain-amino-acid transaminase activity; P:isoleucine catabolic process; P:leucine catabolic process; P:valine catabolic process; P:isoleucine biosynthetic process; P:leucine biosynthetic process; P:valine biosynthetic process; P:pantothenate biosynthetic process
CLAGR_002497-RA	dihydroxy-acid dehydratase	P:isoleucine biosynthetic process; F:dihydroxy-acid dehydratase activity; P:valine biosynthetic process; P:leucine biosynthetic process; P:pantothenate biosynthetic process
CLAGR_007208-RA	glutaminase	F:hydrolase activity
CLAGR_001354-RA	phosphoserine aminotransferase	F:transferase activity
CLAGR_005230-RA	ornithine decarboxylase	P:polyamine biosynthetic process; F:ornithine decarboxylase activity; P:arginine metabolic process; P:proline metabolic process
CLAGR_008814-RA	aminotransferase family protein	F:catalytic activity
CLAGR_006440-RA	tyrosine decarboxylase	F:lyase activity
CLAGR_006536-RA	gcn5-related n-acetyltransferase	P:metabolic process; F:N-acetyltransferase activity; F:transferase activity; C:ribosome
CLAGR_009433-RA	leucyl-trna synthetase	C:cytoplasm; F:leucine-tRNA ligase activity; P:leucyl-tRNA aminoacylation; F:ATP binding; P:isoleucine biosynthetic process; P:leucine biosynthetic process; P:valine biosynthetic process
CLAGR_006460-RA	isoleucyl-trna synthetase	C:cytoplasm; P:isoleucyl-tRNA aminoacylation; F:ATP binding; F:isoleucine-tRNA ligase activity; F:zinc ion binding; P:isoleucine biosynthetic process; P:leucine biosynthetic process; P:valine biosynthetic process
CLAGR_002190-RA	translation initiation factor eif-5a	P:translational frameshifting; P:peptidyl-lysine modification to hypusine; P:translational elongation; P:translational initiation; C:cytoplasm; P:translation; F:RNA binding; P:positive regulation of translational termination; F:ribosome binding; F:translation elongation factor activity; F:translation initiation factor activity; P:positive regulation of translational elongation
CLAGR_007915-RA	arginine serine-rich splicing	F:nucleic acid binding; F:ATP binding; P:translation; F:aminoacyl-tRNA ligase activity; F:nucleotide binding
CLAGR_009050-RA	succinyl- :3-ketoacid-coenzyme a transferase	P:ketone body catabolic process; F:3-oxoacid CoA-transferase activity; P:isoleucine catabolic process; P:leucine catabolic process; P:valine catabolic process
	Lipid metabolism
CLAGR_009683-RA	fatty acid synthase alpha subunit	F:binding; F:oxidoreductase activity; F:fatty-acid synthase activity; C:fatty acid synthase complex; P:fatty acid biosynthetic process; P:acyl-carrier-protein biosynthetic process
CLAGR_010031-RA	fatty acid elongase	C:integral to membrane
CLAGR_010584-RA	acyl- desaturase	P:fatty acid biosynthetic process; F:stearoyl-CoA 9-desaturase activity; F:heme binding; P:transport; C:integral to membrane; C:endoplasmic reticulum; P:electron transport chain
CLAGR_001719-RA	oleate delta-12 desaturase	P:lipid metabolic process; P:oxidation reduction; F:oxidoreductase activity, acting on paired donors, with oxidation of a pair of donors resulting in the reduction of molecular oxygen to two molecules of water
CLAGR_007671-RA	oleate delta-12 desaturase	P:metabolic process; F:oxidoreductase activity
CLAGR_004697-RA	short chain dehydrogenase reductase family	F:oxidoreductase activity; F:binding; P:oxidation reduction
CLAGR_001575-RA	short-chain dehydrogenase reductase family	P:oxidation reduction; F:binding; F:oxidoreductase activity; P:metabolic process; F:catalytic activity
CLAGR_007513-RA	short-chain dehydrogenase reductase family	P:oxidation reduction; F:binding; F:oxidoreductase activity; P:metabolic process; F:catalytic activity
CLAGR_010999-RA	tetrahydroxynaphthalene reductase	F:oxidoreductase activity; P:oxidation reduction; F:binding
CLAGR_004262-RA	nadh oxidase - KEGG K05894 Lipid metabolism	F:FMN binding; F:oxidoreductase activity; P:oxidation reduction
CLAGR_002315-RA	cytochrome p450 family - KEGG K00493 - Lipid metabolism	F:metal ion binding; F:oxidoreductase activity
	Synthesis of enzyme cofactors FAD/FMN, TPP, Molybdenum and CoA
CLAGR_007000-RA	-dihydroxy-2-butanone 4-phosphate synthase	F:3,4-dihydroxy-2-butanone-4-phosphate synthase activity; P:riboflavin biosynthetic process; F:hydrolase activity; F:manganese ion binding; F:magnesium ion binding
CLAGR_010682-RA	thiamine pyrophosphokinase-related protein	F:kinase activity; P:phosphorylation; F:hydrolase activity
CLAGR_001406-RA	molybdenum cofactor sulfurase	F:molybdenum ion binding; P:metabolic process; F:catalytic activity; F:pyridoxal phosphate binding; P:Mo-molybdopterin cofactor biosynthetic process; F:lyase activity
CLAGR_004945-RA	phosphopantothenoylcysteine decarboxylase	F:catalytic activity; P:metabolic process
CLAGR_009430-RA	Is an NRPS-single gene with 009431	P:biosynthetic process; F:cofactor binding; F:acyl carrier activity; F:hydrolase activity, acting on ester bonds; P:metabolic process; F:catalytic activity; F:phosphopantetheine binding; F:monooxygenase activity
CLAGR_009431-RA	Originally misannotated, it is part of a much larger NRPSs, 009430, also induced.
CLAGR_007507-RA	cyclohexanone monooxygenase	P:oxidation reduction; F:flavin-containing monooxygenase activity; F:NADP or NADPH binding; F:FAD binding; F:monooxygenase activity
CLAGR_008009-RA	cyclopentanone -monooxygenase	F:FAD binding; P:oxidation reduction; F:NADP or NADPH binding; F:flavin-containing monooxygenase activity
CLAGR_001595-RA	cytochrome p450 - terpenoids and polyketide metabolism	F:metal ion binding
CLAGR_007073-RA	cytochrome p450 - terpenoids and polyketide metabolism	P:metabolic process; F:oxidoreductase activity; F:iron ion binding
CLAGR_008428-RA	cytochrome p450 - terpenoids and polyketide metabolism	F:heme binding; P:methylation; F:iron ion binding; F:electron carrier activity; F:methyltransferase activity; P:oxidation reduction; F:oxidoreductase activity; F:metal ion binding; F:monooxygenase activity
CLAGR_001053-RA	(S)-2-hydroxy-acid oxidase	F:FMN binding; P:oxidation reduction; F:(S)-2-hydroxy-acid oxidase activity; P:glyoxylate metabolic process
CLAGR_007188-RA	fad binding domain protein	F:FAD binding; F:oxidoreductase activity; P:oxidation reduction
CLAGR_007510-RA	fad binding domain protein	P:oxidation reduction; F:oxidoreductase activity; F:catalytic activity; F:FAD binding
CLAGR_004242-RA	fad binding domain-containing protein	P:oxidation reduction; F:oxidoreductase activity; P:metabolic process; F:monooxygenase activity; F:metal ion binding
CLAGR_008921-RB	fad binding domain-containing protein	P:oxidation reduction; F:oxidoreductase activity; F:catalytic activity; F:FAD binding
CLAGR_007567-RA	fad dependent	F:oxidoreductase activity
CLAGR_000502-RA	fad dependent oxidoreductase	F:2 iron, 2 sulfur cluster binding; F:metal ion binding; F:oxidoreductase activity; P:oxidation reduction
CLAGR_000400-RA	citrinin biosynthesis oxygenase	P:oxidation reduction; F:oxidoreductase activity; F:iron ion binding
CLAGR_002579-RA	integral membrane protein	F:oxidoreductase activity, acting on CH-OH group of donors; F:FAD binding
CLAGR_003378-RA	integral membrane protein	F:oxidoreductase activity, acting on CH-OH group of donors; F:FAD binding
CLAGR_006556-RA	integral membrane protein (more than 100 BLAST hits in the Cladonia genome-but not much more)	F:oxidoreductase activity, acting on CH-OH group of donors; F:FAD binding
CLAGR_007065-RA	integral membrane protein	F:oxidoreductase activity, acting on CH-OH group of donors; F:FAD binding
CLAGR_001649-RA	nadp-dependent leukotriene b4 12-hydroxydehydrogenase	P:metabolic process; F:binding; F:catalytic activity
CLAGR_000209-RA	oxidoreductase domain containing protein	P:oxidation reduction; F:oxidoreductase activity, acting on paired donors, with incorporation or reduction of molecular oxygen; F:iron ion binding; F:L-ascorbic acid binding
CLAGR_002603-RA	salicylate hydroxylase - Xenobiotics biodegradation and metabolism	P:oxidation reduction; F:monooxygenase activity
CLAGR_009118-RA	taurine catabolism dioxygenase	P:oxidation reduction; F:oxidoreductase activity, acting on single donors with incorporation of molecular oxygen, incorporation of two atoms of oxygen
CLAGR_009661-RA	d-xylose reductase	P:oxidation reduction; P:D-xylose metabolic process; F:D-xylose 1-dehydrogenase activity
CLAGR_006527-RA	extracellular dihydrogeodin oxidase laccase	F:metal ion binding
CLAGR_000047-RA	hypothetical protein	P:oxidation reduction; F:oxidoreductase activity; F:ureidoglycolate dehydrogenase activity
CLAGR_006945-RA	hypothetical protein [Aspergillus flavus NRRL3357]	P:oxidation reduction; F:oxidoreductase activity; P:metabolic process; F:monooxygenase activity
CLAGR_003083-RA	hypothetical protein [Trichoderma reesei QM6a]	F:metal ion binding; P:oxidation reduction; F:oxidoreductase activity; P:metabolic process
CLAGR_000336-RA	laccase-1 precursor	F:metal ion binding; P:oxidation reduction; F:oxidoreductase activity; F:copper ion binding
CLAGR_006793-RA	prenylcysteine lyase	P:oxidation reduction; F:oxidoreductase activity, acting on sulfur group of donors, oxygen as acceptor; P:prenylcysteine catabolic process; F:lyase activity
CLAGR_006335-RA	alpha-ketoglutarate-dependent (sulfonate) dioxygenase	P:oxidation reduction; F:oxidoreductase activity, acting on single donors with incorporation of molecular oxygen, incorporation of two atoms of oxygen
CLAGR_001601-RA	alpha-ketoglutarate-dependent (taurine) dioxygenase	F:oxidoreductase activity, acting on single donors with incorporation of molecular oxygen, incorporation of two atoms of oxygen
CLAGR_003122-RA	alpha-ketoglutarate-dependent (taurine) dioxygenase	P:oxidation reduction; F:taurine dioxygenase activity; F:oxidoreductase activity, acting on single donors with incorporation of molecular oxygen, incorporation of two atoms of oxygen
CLAGR_007568-RA	alpha-ketoglutarate-dependent (taurine) dioxygenase	P:oxidation reduction; F:oxidoreductase activity, acting on single donors with incorporation of molecular oxygen, incorporation of two atoms of oxygen
CLAGR_010154-RA	conidial pigment biosynthesis scytalone dehydratase arp1	P:anatomical structure formation involved in morphogenesis; F:lyase activity; P:sporulation
CLAGR_010337-RA	nonribosomal peptide synthase	F:catalytic activity; F:binding
CLAGR_005968-RA	norsolorinic acid reductase (after the PKS)	P:oxidation reduction; F:oxidoreductase activity
CLAGR_009396-RA	nrps-like enzyme	F:cofactor binding; F:binding; F:acyl carrier activity; P:metabolic process; F:catalytic activity; F:phosphopantetheine binding
CLAGR_009784-RA	polyketide synthase (putative Lovastatin nonaketide synthase) mostly on scaffold 104 but missing a piece on scaffold 220)	P:metabolic process; F:catalytic activity; F:binding
CLAGR_002316-RA	trichothecene 3-o-acetyltransferase (may detoxify compound http://mic.sgmjournals.org/content/151/2/509.full)	F:transferase activity, transferring acyl groups other than amino-acyl groups; F:transferase activity; F:acyltransferase activity
	Membrane transport 38
CLAGR_002187-RA	(519 AA), Co/Mo = 5.229251552, good annotation, highly similar to MFS transporter
CLAGR_010713-RA	misannotated as smaller protein. Membrane monocarboxylate transporter (Membrane transport)
CLAGR_006923-RA	amino acid permease	F:amino acid transmembrane transporter activity; P:amino acid transport; C:integral to membrane; C:membrane; P:transmembrane transport; P:amino acid transmembrane transport; P:transport
CLAGR_008280-RA	amino acid permease	C:membrane; P:amino acid transport; P:transmembrane transport
CLAGR_006922-RA	amino acid permease	P:transport
CLAGR_009861-RA	amino acid permease	C:membrane; P:amino acid transport; P:transmembrane transport
CLAGR_010098-RA	abc a-pheromone efflux pump	F:ATPase activity, coupled to transmembrane movement of substances; C:integral to membrane; P:transport; P:ATP catabolic process; F:nucleotide binding; F:nucleoside-triphosphatase activity; F:ATP binding; F:ATPase activity; P:transmembrane transport
CLAGR_001423-RA	gaba permease	C:membrane; P:amino acid transport; P:transmembrane transport
CLAGR_001448-RA	high affinity methionine permease	F:amino acid transmembrane transporter activity; P:amino acid transport; C:integral to membrane; C:membrane; P:transmembrane transport; P:amino acid transmembrane transport; P:transport
CLAGR_008793-RA	high-affinity methionine permease	F:amino acid transmembrane transporter activity; P:amino acid transport; C:integral to membrane; C:membrane; P:transmembrane transport; P:amino acid transmembrane transport; P:transport
CLAGR_002486-RA	inorganic phosphate transporter	C:Golgi apparatus; P:transport; C:endoplasmic reticulum
CLAGR_005835-RA	inorganic phosphate transporter	C:Golgi apparatus; P:transport; C:endoplasmic reticulum
CLAGR_001550-RA	iron transport multicopper oxidase fet3 precursor	F:metal ion binding; F:oxidoreductase activity
CLAGR_006325-RA	major facilitator superfamily transporter	P:nitrogen compound metabolic process; F:hydrolase activity, acting on carbon-nitrogen (but not peptide) bonds
CLAGR_001054-RA	metabolite transport	P:transmembrane transport; C:integral to membrane; F:transporter activity
CLAGR_002143-RA	mfs efflux	P:transmembrane transport
CLAGR_000236-RA	mfs monocarboxylate transporter	P:transmembrane transport
CLAGR_007030-RA	mfs multidrug transporter	P:transmembrane transport
CLAGR_007556-RA	mfs multidrug transporter	P:transmembrane transport
CLAGR_003863-RA	mfs sugar	F:substrate-specific transmembrane transporter activity; C:integral to membrane; P:transmembrane transport; P:carbohydrate transport
CLAGR_004844-RA	mfs sugar	P:carbohydrate transport; F:substrate-specific transmembrane transporter activity; C:integral to membrane; C:membrane; P:transmembrane transport; P:transport; F:transporter activity
CLAGR_005401-RA	mfs transporter	P:transmembrane transport
CLAGR_009119-RA	mfs transporter	P:transmembrane transport
CLAGR_010937-RA	mfs transporter of unkown specificity	P:transport
CLAGR_009038-RA	monocarboxylate permease-like protein	P:transmembrane transport
CLAGR_009356-RA	multidrug resistance protein	P:transport
CLAGR_002389-RA	na+ h+	P:transport
CLAGR_003420-RA	plasma membrane atpase	F:hydrogen-exporting ATPase activity, phosphorylative mechanism; C:integral to membrane; F:metal ion binding; P:ATP catabolic process; P:ATP biosynthetic process; F:ATP binding; P:proton transport; C:plasma membrane; P:oxidative phosphorylation
CLAGR_001551-RA	plasma membrane iron permease	P:transmembrane transport; C:membrane
CLAGR_001318-RA	purine nucleoside permease	P:transmembrane transport
CLAGR_008980-RA	sugar transporter stl1	F:substrate-specific transmembrane transporter activity; C:integral to membrane; P:transmembrane transport; P:carbohydrate transport
CLAGR_010596-RA	sulfate permease ii	C:integral to membrane; F:secondary active sulfate transmembrane transporter activity; P:sulfate transport; P:transmembrane transport
CLAGR_005380-RA	tpa: iron-regulated (afu_orthologue afua_5g12920)	F:iron ion transmembrane transporter activity; C:integral to membrane; P:iron ion transport; P:iron ion transmembrane transport; C:small-subunit processome; P:rRNA processing
CLAGR_006083-RA	urea transporter	C:integral to membrane; P:sodium ion transport; P:transmembrane transport; F:transporter activity
CLAGR_002538-RA	hypothetical protein	P:transport
CLAGR_005116-RA	gpr1 fun34 membrane protein (possible transporter sensitive to acetic acid)	C:membrane
CLAGR_007805-RA	ca2+-modulated nonselective cation channel polycystin	-
CLAGR_009906-RA	ca2+-modulated nonselective cation channel polycystin	-
	Transcription 34
CLAGR_006882-RA	partial similarity to lysine-specific histone demethylase fom A. terreus ref|XP_001217983.1| (Transcription)
CLAGR_004275-RA	bzip transcription factor	F:transcription factor activity; F:sequence-specific DNA binding; F:protein dimerization activity; P:regulation of transcription, DNA-dependent; C:transcription factor complex; P:regulation of transcription
CLAGR_000273-RA	c2h2 finger domain	F:nucleic acid binding; C:intracellular
CLAGR_003508-RA	c2h2 transcription	F:nucleic acid binding; F:zinc ion binding; C:intracellular
CLAGR_003102-RA	c6 transcription	P:regulation of transcription, DNA-dependent; P:transcription, DNA-dependent; F:zinc ion binding; C:nucleus; F:transcription factor activity; F:signal transducer activity; P:signal transduction; F:DNA binding
CLAGR_009040-RA	c6 transcription	F:binding
CLAGR_004503-RA	c6 transcription factor	F:binding
CLAGR_002823-RA	c6 transcription factor 2	P:transcription, DNA-dependent
CLAGR_003955-RA	c6 zinc finger domain-containing protein	P:regulation of transcription, DNA-dependent; P:transcription, DNA-dependent; F:zinc ion binding; C:nucleus; F:transcription factor activity
CLAGR_007359-RA	dna methyltransferase dim-2	P:DNA methylation; F:methyltransferase activity; F:transferase activity; P:C-5 methylation of cytosine; F:DNA (cytosine-5-)-methyltransferase activity; P:methylation; F:DNA binding
CLAGR_001755-RA	epstein-barr nuclear antigen 2	-
CLAGR_002993-RA	homeobox and c2h2 transcription	F:zinc ion binding; C:intracellular; F:DNA binding; F:sequence-specific DNA binding; F:transcription factor activity; C:nucleus; F:nucleic acid binding; P:regulation of transcription, DNA-dependent; P:transcription, DNA-dependent
CLAGR_002327-RA	hypothetical protein [Ajellomyces capsulatus H143]	F:nucleic acid binding; F:zinc ion binding; C:intracellular
CLAGR_009808-RA	hypothetical protein	F:binding; F:DNA binding
CLAGR_002503-RA	hypothetical protein [Talaromyces stipitatus ATCC 10500]	F:DNA binding
CLAGR_001530-RA	hypothetical protein AOR_1_1610024 [Aspergillus oryzae RIB40]	F:nucleic acid binding; F:zinc ion binding; C:intracellular; F:DNA binding
CLAGR_007098-RA	isoform cra_a	F:transcription factor activity; F:DNA binding; C:nucleus; F:nucleic acid binding; F:zinc ion binding; F:RNA binding; P:regulation of transcription, DNA-dependent; C:intracellular; P:transcription, DNA-dependent; F:metal ion binding; C:nucleoplasm; P:rRNA transcription; P:transcription from RNA polymerase III promoter; F:protein binding
CLAGR_002136-RA	iswi chromatin-remodeling complex atpase isw2	F:metal ion binding; F:nucleic acid binding
CLAGR_011203-RA	pogo transposable	F:nucleic acid binding; F:DNA binding
CLAGR_006020-RA	protein kinase domain containing protein	F:zinc ion binding; C:intracellular; P:regulation of transcription, DNA-dependent; P:transcription, DNA-dependent; C:nucleus; F:transcription factor activity; F:nucleic acid binding; F:binding; F:kinase activity; F:ATP binding; F:protein kinase activity; P:phosphorylation; P:protein amino acid phosphorylation; F:protein serine/threonine kinase activity
CLAGR_009786-RA	protein kinase subdomain-containing protein	P:phosphorylation; F:transcription factor activity; F:DNA binding; C:nucleus; F:zinc ion binding; F:kinase activity; P:regulation of transcription, DNA-dependent; F:metal ion binding; P:transcription, DNA-dependent
CLAGR_005861-RA	protein kinase subdomain-containing protein pkl	F:phosphotransferase activity, alcohol group as acceptor; F:kinase activity; P:phosphorylation; F:sequence-specific DNA binding; F:DNA binding; C:nucleus; C:intracellular; F:phosphoprotein phosphatase activity
CLAGR_004705-RA	rna polymerase rpb1 c-terminal repeat domain-containing protein	-
CLAGR_010560-RA	rna-directed rna	F:RNA-directed RNA polymerase activity; F:nucleotidyltransferase activity; F:transferase activity
CLAGR_000021-RA	transcriptional activator srcap-like protein	-
CLAGR_008811-RA	transcriptional regulator medusa	-
CLAGR_007096-RA	zinc finger protein	F:zinc ion binding; C:intracellular; F:nucleic acid binding
CLAGR_003082-RA	zinc finger protein zpr1	F:zinc ion binding; P:regulation of transcription, DNA-dependent; P:signal transduction
CLAGR_008981-RA	zinc knuckle transcription factor	F:metal ion binding; F:nucleic acid binding; F:zinc ion binding
CLAGR_000242-RA	zn 2cys6 transcription factor	F:metal ion binding; P:regulation of transcription, DNA-dependent; P:transcription, DNA-dependent; F:zinc ion binding; C:nucleus; F:transcription factor activity; F:DNA binding
CLAGR_005440-RA	deacetylase complex subunit sds3	-
CLAGR_006943-RA	snoRNA binding protein	-
CLAGR_006106-RA	tam domain methyltransferase (similar to Aspergillus LaeA, nuclear regulator of PK metabolism and development; the closer Lae homolog is one of the hits, CLAGR_009284-RA)	F:methyltransferase activity; F:transferase activity; P:methylation
CLAGR_004410-RA	krab-a domain-containing protein 2	F:binding
	Hydrolases 32
CLAGR_003702-RA	(624 AA), Co/Mo = 3.149195014, good annotation highly similar to alpha-1,3-glucanase/mutanase, putative. Secretion signal. Glycoside hydrolase family 71; cd11577
CLAGR_005065-RA	aspartic endopeptidase pep1	C:extracellular region; P:proteolysis; F:aspartic-type endopeptidase activity
CLAGR_008690-RA	aspartyl protease	P:proteolysis; F:hydrolase activity; F:aspartic-type endopeptidase activity; F:peptidase activity
CLAGR_001923-RA	aspartyl protease 3	P:proteolysis; F:hydrolase activity; F:aspartic-type endopeptidase activity; F:peptidase activity; C:extracellular region; P:pathogenesis
CLAGR_010987-RA	atp-dependent zn protease	F:ATP binding; F:nucleotide binding; F:nucleoside-triphosphatase activity; F:peptidase activity; C:proteasome complex
CLAGR_007678-RA	carboxypeptidase 2, probable	F:serine-type carboxypeptidase activity; P:proteolysis
CLAGR_000035-RA	carboxypeptidase cpds	F:carboxypeptidase activity
CLAGR_006084-RA	carboxypeptidase s1	F:serine-type carboxypeptidase activity; P:proteolysis
CLAGR_002869-RA	dienelactone hydrolase family protein	F:hydrolase activity
CLAGR_001817-RA	esterase family protein	F:hydrolase activity
CLAGR_007659-RA	extracellular	P:lipid metabolic process; F:hydrolase activity; P:lipid catabolic process; F:triglyceride lipase activity; F:carboxylesterase activity
CLAGR_002463-RA	extracellular serine-threonine rich protein	F:hydrolase activity
CLAGR_009556-RA	glycoside hydrolase	P:carbohydrate metabolic process; F:cation binding; F:catalytic activity
CLAGR_005800-RA	glycoside hydrolase family 43 protein	P:xylan catabolic process; F:hydrolase activity, hydrolyzing O-glycosyl compounds; P:carbohydrate metabolic process; F:hydrolase activity
CLAGR_002041-RA	glycoside hydrolase family 45 protein	F:hydrolase activity, hydrolyzing O-glycosyl compounds; F:cellulose binding; F:cellulase activity; P:carbohydrate metabolic process; C:extracellular region; P:cellulose catabolic process; F:hydrolase activity; P:polysaccharide catabolic process; P:metabolic process; F:hydrolase activity, acting on glycosyl bonds
CLAGR_005430-RA	glycoside hydrolase family 5	F:hydrolase activity, acting on glycosyl bonds
CLAGR_008703-RA	glycosyl hydrolase 53 domain-containing protein	P:carbohydrate metabolic process; F:cation binding; F:catalytic activity; F:hydrolase activity
CLAGR_001818-RA	hypothetical protein	F:hydrolase activity, hydrolyzing O-glycosyl compounds; P:carbohydrate metabolic process; F:cation binding; F:catalytic activity; P:cell wall macromolecule catabolic process
CLAGR_005016-RA	hypothetical protein [Aspergillus clavatus NRRL 1]	F:metallopeptidase activity; F:zinc ion binding
CLAGR_007822-RA	hypothetical protein DAPPUDRAFT_321961 [Daphnia pulex]	F:cation binding; F:chitinase activity; F:hydrolase activity; F:chitin binding; P:carbohydrate metabolic process; F:catalytic activity; F:hydrolase activity, hydrolyzing O-glycosyl compounds; P:metabolic process; P:chitin catabolic process; F:hydrolase activity, acting on glycosyl bonds
CLAGR_010249-RA	isochorismatase family	F:hydrolase activity; P:metabolic process; F:catalytic activity; F:nicotinamidase activity
CLAGR_005834-RA	nucleoside hydrolase	F:hydrolase activity
CLAGR_007853-RA	organophosphate acid anhydrase	F:hydrolase activity, acting on carbon-nitrogen (but not peptide) bonds; F:hydrolase activity
CLAGR_007245-RA	patatin-like serine hydrolase	P:lipid metabolic process; F:hydrolase activity; P:metabolic process; F:GTP binding
CLAGR_002580-RA	secretory	P:lipid catabolic process; F:triglyceride lipase activity; F:hydrolase activity
CLAGR_004090-RA	ser thr protein phosphatase family protein	F:hydrolase activity
CLAGR_010000-RA	subtilisin-like protein	F:peptidase activity
CLAGR_003954-RA	tripeptidyl peptidase	F:peptidase activity
CLAGR_008391-RA	bone morphogenetic protein 1-like (extracellular protease)	-
CLAGR_002151-RA	papilin-like; (secreted glycoprotein, possibly a peptidase http://www.biomyn.de/index.php?mid=89932&ispc=Entrez&o=domain)	-
CLAGR_006628-RA	hypothetical protein NECHADRAFT_76965 [Nectria haematococca mpVI 77-13-4]; endopeptidase
CLAGR_011272-RA	retrotransposon unclassified (endopeptidase)transferred from chromatin	F:binding
	Signal transduction/kinases 21
CLAGR_002380-RA	adp-ribosylation factor family protein	C:intracellular; F:GTP binding; P:small GTPase mediated signal transduction
CLAGR_002710-RA	dual specificity phosphatase	P:dephosphorylation; F:phosphatase activity / frequentry signal transduction (also expanded in Cladonia)
CLAGR_008109-RA	interferon-induced gtp-binding protein	F:GTP binding; F:GTPase activity; P:GTP catabolic process; F:nucleotide binding
CLAGR_008676-RA	phosducin-like (associates with G-proteins in signal transduction)	P:signal transduction
CLAGR_002910-RA	regulator of g protein signaling superfamily	P:signal transduction
CLAGR_011186-RA	small g-protein gpa2	F:guanyl nucleotide binding; P:signal transduction
CLAGR_003837-RA	hypothetical protein CHGG_02575 [Chaetomium globosum CBS 148.51]	F:GTP binding; C:intracellular; F:GTPase activity; P:GTP catabolic process
CLAGR_003836-RA	hypothetical protein NECHADRAFT_54135 [Nectria haematococca mpVI 77-13-4]	F:GTP binding; C:intracellular; F:GTPase activity; P:GTP catabolic process
CLAGR_007271-RA	dual specificity mitogen-activated protein kinase kinase 1(probably misassembled)	F:ATP binding; F:protein kinase activity; P:protein amino acid phosphorylation; F:protein serine/threonine kinase activity; F:kinase activity; P:phosphorylation; F:zinc ion binding; C:intracellular
CLAGR_006326-RA	arrestin (or s-antigen) n-terminal domain protein	-
CLAGR_009865-RA	protein kinase activator	F:kinase activity; P:phosphorylation
CLAGR_002868-RA	protein kinase domain containing protein(possibly misassembled or mis-annotated)	F:binding
CLAGR_003821-RA	protein kinase domain-containing protein (complete NCBI BLAST similarity only to Endocarpon pusillum hypothetical protein/kinase presumably in unpublished genome http://www.ncbi.nlm.nih.gov/protein/539430862?report=genbank&log$=protalign&blast_rank=1&RID=4NW358CN01R)	F:kinase activity; F:ATP binding; F:protein kinase activity; P:phosphorylation; P:protein amino acid phosphorylation
CLAGR_010765-RA	protein kinase-like domain (too short: probably mis-annotated)	F:phosphotransferase activity, alcohol group as acceptor
CLAGR_001256-RA	serine threonine protein kinase	F:ATP binding; F:protein kinase activity; F:binding; P:protein amino acid phosphorylation; F:protein serine/threonine kinase activity; F:zinc ion binding; F:kinase activity; P:phosphorylation
CLAGR_008432-RA	serine threonine-protein kinase	F:kinase activity; F:ATP binding; F:protein kinase activity; P:phosphorylation; F:nucleotide binding; P:protein amino acid phosphorylation; F:protein serine/threonine kinase activity; F:transferase activity
CLAGR_004889-RA	hypothetical protein CH063_05998 [Colletotrichum higginsianum]	F:ATP binding; F:protein kinase activity; P:protein amino acid phosphorylation; F:protein tyrosine kinase activity
CLAGR_001924-RA	nacht and ankyrin domain protein (moved from "hydrolases")	P:proteolysis; F:aspartic-type endopeptidase activity; F:kinase activity; P:nucleoside metabolic process; P:phosphorylation; F:catalytic activity
CLAGR_007161-RA	nacht and ankyrin domain protein (moved from "hydrolases")	F:ATP binding; F:protein kinase activity; F:nucleotide binding; P:protein amino acid phosphorylation; F:protein serine/threonine kinase activity; P:proteolysis; F:aspartic-type endopeptidase activity; F:zinc ion binding; P:nucleoside metabolic process; F:catalytic activity; F:kinase activity; P:phosphorylation
CLAGR_001255-RA	Kinase (Top hit Endocarpon, but other fungi good similarity as well http://www.ncbi.nlm.nih.gov/protein/539432932?report=genbank&log$=protalign&blast_rank=1&RID=4NX8TJN1014)	F:ATP binding; F:protein kinase activity; P:protein amino acid phosphorylation; F:transferase activity
CLAGR_001189-RA	vegetative incompatibility protein 4 (moved from stress, defense)	F:kinase activity; P:phosphorylation
	Het genes/stress/defense 21
CLAGR_009616-RA	hsp70 family protein	-
CLAGR_002769-RA	heat shock protein 16	-
CLAGR_004054-RA	30 kda heat shock protein	P:response to stress
CLAGR_007985-RA	ankyrin and het domain-containing protein(from wall proteins)	P:extracellular polysaccharide biosynthetic process; F:binding; P:metabolic process; F:catalytic activity; F:dTDP-4-dehydrorhamnose reductase activity
CLAGR_009459-RA	ankyrin and het domain protein	-
CLAGR_009596-RA	het domain containing protein	-
CLAGR_002320-RB	het domain-containing protein	-
CLAGR_005883-RA	het domain-containing protein	F:zinc ion binding
CLAGR_010440-RA	het domain-containing protein	F:ATP binding
CLAGR_010731-RA	het domain-containing protein	-
CLAGR_005987-RA	het-domain-containing protein	-
CLAGR_009104-RA	het-domain-containing protein	-
CLAGR_002163-RA	heterokaryon incompatibility	P:rRNA processing; C:nucleoplasm; P:cell proliferation; P:ribosome biogenesis; C:nucleolus; C:nucleus; C:intracellular; F:ATP binding
CLAGR_008871-RA	heterokaryon incompatibility	P:rRNA processing; C:nucleoplasm; P:cell proliferation; P:ribosome biogenesis; C:nucleolus; C:nucleus; C:intracellular; F:ATP binding
CLAGR_000081-RA	heterokaryon incompatibility protein	P:rRNA processing; C:nucleoplasm; P:cell proliferation; P:ribosome biogenesis; C:nucleolus; C:nucleus; C:intracellular; F:ATP binding
CLAGR_006605-RA	heterokaryon incompatibility protein	F:ATP binding
CLAGR_007696-RA	hypothetical protein FOXB_11886 [Fusarium oxysporum Fo5176] (overwhelmingly a HET protein-I moved it from hydrolases)	F:calcium ion binding; C:membrane; F:mannosyl-oligosaccharide 1,2-alpha-mannosidase activity
CLAGR_001257-RA	nacht nucleoside triphosphatase	-
CLAGR_010764-RA	killer kp4 (possibly Ca channel blocker-secreted according to Olaf)	C:extracellular region; P:pathogenesis
CLAGR_009860-RA	killer kp4 not secreted, membrane bound (2 TM regions)-may be secreted (JGI)	C:extracellular region; P:pathogenesis
CLAGR_007677-RA	glutathione s-transferase (detoxyfying attachment of GTH to previously oxydized xenobiotics for defense (http://www.hindawi.com/journals/ijeb/2011/938308/) )	C:cytoplasm; F:glutathione transferase activity; P:glutathione metabolic process; P:glutathione conjugation reaction
	Cell Wall 17
CLAGR_009790-RA	b-(1-6) glucan synthase	P:carbohydrate metabolic process; F:cation binding; F:catalytic activity
CLAGR_005171-RA	chitin synthase 2	P:chitin biosynthetic process; F:chitin synthase activity; F:monooxygenase activity; P:oxidation reduction
CLAGR_005612-RA	glyoxal oxidase (http://www.springerlink.com/content/2xt0p8qy7pmtrqch/fulltext.html )	F:chitin binding (and degradation: http://fungicyc.broadinstitute.org:1555/MG8/NEW-IMAGE?type=ENZYME-IN-RXN-DISPLAY&object=G52-6864-MONOMER)
CLAGR_010294-RA	gram-positive signal ysirk family	-
CLAGR_010783-RA	plp-dependent enzyme possibly involved in cell wall biogenesis	P:oxidation reduction; F:binding; F:oxidoreductase activity; P:metabolic process; F:catalytic activity; F:pyridoxal phosphate binding; F:transferase activity
CLAGR_007845-RA	structural constituent of cell wall protein	-
CLAGR_004392-RA	mannose-6-phosphate isomerase (http://www.ncbi.nlm.nih.gov/pubmed/19574302)	F:isomerase activity
CLAGR_007551-RA	glycosyl transferase (secreted and chromatin regulation/seems nonsense; I don't get any chromatin function by Blast)	F:transferase activity; F:chromatin binding; C:chromatin; P:chromatin assembly or disassembly; C:nucleus
CLAGR_003431-RA	bacteriodes thetaiotaomicron symbiotic chitinase	F:chitinase activity; F:cation binding; P:chitin catabolic process; P:cell wall macromolecule catabolic process
CLAGR_000126-RA	cell wall glucanase	F:hydrolase activity, acting on glycosyl bonds; P:metabolic process
CLAGR_001703-RA	class iii chitinase 1	F:hydrolase activity; P:metabolic process
CLAGR_005675-RA	endoglucanase ii	F:hydrolase activity, hydrolyzing O-glycosyl compounds; F:binding; P:polysaccharide catabolic process
CLAGR_004129-RA	endoglucanase v-like protein	-
CLAGR_004213-RA	endoglucanase v-like protein	-
CLAGR_006999-RA	endoglucanase v-like protein	-
CLAGR_010901-RA	extracellular cell wall glucanase crf1 allergen asp f9	C:cell part; F:hydrolase activity
CLAGR_004990-RA	glucanase b	F:carbohydrate binding
	DNA processes 15
CLAGR_001754-RA	resembles cytoskeleton binding and chromosome segregation prots like gb|EMC99994.1| (DNA processes)
CLAGR_006150-RA	atp-dependent dna helicase mer3	F:helicase activity; F:nucleic acid binding; F:ATP binding; F:hydrolase activity; F:ATP-dependent helicase activity; F:sugar:hydrogen symporter activity; C:integral to membrane; C:membrane; P:carbohydrate transport; C:Golgi membrane; P:transport; F:nucleotide-sugar transmembrane transporter activity; P:nucleotide-sugar transport
CLAGR_006978-RA	dna nad-dependent	-
CLAGR_007352-RA	dna repair and recombination protein rad54	F:ATP binding; F:DNA binding; F:ATP-dependent helicase activity
CLAGR_008037-RA	dna repair helicase	F:helicase activity; F:nucleic acid binding; F:ATP binding; F:DNA binding
CLAGR_008367-RA	helicase a859l	-
CLAGR_008552-RA	helicase a859l	-
CLAGR_001731-RA	ku family dna	F:helicase activity; C:chromosome; F:nucleotide binding; P:DNA repair
CLAGR_001732-RA	ku family dna	P:double-strand break repair via nonhomologous end joining; F:DNA binding; F:ATP-dependent DNA helicase activity; C:chromosome, telomeric region; F:ATP binding; C:nucleus; P:DNA recombination; C:replication fork
CLAGR_002405-RA	meiotic recombination protein dmc1	F:double-stranded DNA binding; P:ATP catabolic process; F:ATP binding; F:ATPase activity; F:recombinase activity; F:single-stranded DNA binding; P:DNA recombination
CLAGR_002800-RA	topoisomerase 1-associated factor 1	P:DNA metabolic process; P:cell cycle; P:response to DNA damage stimulus
CLAGR_002417-RA	kinesin family protein	F:nucleotide binding
CLAGR_009082-RA	kinesin light	F:nucleic acid binding; C:kinesin complex; F:binding; F:microtubule motor activity; F:identical protein binding; P:nucleoside metabolic process; F:catalytic activity; P:apoptosis; F:ATP binding; F:hydrolase activity, acting on ester bonds; P:GPI anchor metabolic process; C:intrinsic to endoplasmic reticulum membrane; P:intracellular protein transport
CLAGR_004717-RA	kinesin light chain 1	F:binding; P:apoptosis; F:nucleotide binding; F:nucleoside-triphosphatase activity; F:ATP binding; C:kinesin complex; F:microtubule motor activity; F:catalytic activity; P:nucleoside metabolic process; F:identical protein binding
CLAGR_006134-RA	cyclin	P:regulation of cell division; F:protein kinase binding; P:regulation of cyclin-dependent protein kinase activity
	Protein turnover, formerly Ubiquitin process 10
CLAGR_007159-RA	misannotated. With 007158 (backwards) it is a likely Fructosamine kinase (protein deglycation:preservation-protein turnover)
CLAGR_008875-RA	ubiquitin c-terminal hydrolase	F:metal ion binding; F:peptidase activity, acting on L-amino acid peptides
CLAGR_000929-RA	btb poz domain containing protein	-
CLAGR_000484-RA	btb poz domain protein	-
CLAGR_005899-RA	f-box domain containing protein	-
CLAGR_002998-RA	f-box domain protein	-
CLAGR_007578-RA	cop9 signalosome complex subunit 5	F:metal ion binding; C:cytoplasm; F:metallopeptidase activity; C:signalosome
CLAGR_008368-RA	ring finger domain containing protein	F:metal ion binding; F:zinc ion binding
CLAGR_003853-RB	ring finger domain-containing protein	F:metal ion binding; F:zinc ion binding
CLAGR_002500-RA	tpa: btb poz domain protein (afu_orthologue afua_3g02175)	-
	"OTHER" 6
	Protein trafficking 4
CLAGR_000603-RA	alpha- -mannosyltransferase	F:transferase activity
CLAGR_003079-RA	alpha- -mannosyltransferase	F:catalytic activity
CLAGR_001188-RA	nacht and wd domain protein	F:hydrolase activity, acting on ester bonds; P:GPI anchor metabolic process; C:intrinsic to endoplasmic reticulum membrane; P:intracellular protein transport
CLAGR_005294-RA	vacuolar protein sorting-associated protein 62	-
	Lectins 2
CLAGR_010932-RA	fucose-specific lectin may have sig peptide according to JGI	F:sugar binding
CLAGR_008646-RA	lecf_aleau ame: full=fucose-specific lectin ame: full=aleuria aurantia lectin short=aal	F:sugar binding

## Sheet: Induced algal protein groups
Name	Description	GOs	Enzyme Codes	InterProScan
	UNKNOWN AND UNIQUE 92
Aster-01623	(187 AA) Unknown (chloroplast import signal according to Target P, nothing from SignalP or Phobius))
Aster-07551	(96 AA) Unknown
Aster-04861	(97 AA), unknown
Aster-07995	(128 AA) Unknown
Aster-00291	(192 AA) Unknown
Aster-02196	(617 AA) Unknown. (Secreted for SignalP and mitochondrial for Target P, also Phobius +)
Aster-05186	(142 AA) Unknown (chloroplast import signal according to Target P, nothing from SignalP or Phobius)
Aster-06398	---NA---			no IPS match
Aster-02276	---NA---	-		seg (SEG)
Aster-07998	---NA---	-		seg (SEG)	SignalP-NN(euk) (SIGNALP)
Aster-04994	---NA---	-		PS51257 (PROFILE)	seg (SEG)	SignalP-NN(euk) (SIGNALP)
Aster-03174	---NA---	-		seg (SEG)
Aster-06491	---NA---	-		no IPS match
Aster-07804	---NA---	-		no IPS match
Aster-08488	---NA---	-		seg (SEG)
Aster-04137	---NA---	-		coil (COIL)	seg (SEG)	SignalP-NN(euk) (SIGNALP)
Aster-05546	---NA---	-		no IPS match
Aster-08437	---NA---	-		no IPS match
Aster-05328	---NA---	-		no IPS match
Aster-01094	---NA---	-		no IPS match
Aster-04999	---NA---	-		seg (SEG)
Aster-05834	---NA---	-		no IPS match
Aster-07959	---NA---	-		no IPS match
Aster-08380	---NA---	-		seg (SEG)
Aster-05194	---NA---	-		seg (SEG)	SignalP-NN(euk) (SIGNALP)
Aster-03938	---NA---	-		no IPS match
Aster-07381	---NA---	-		seg (SEG)	SignalP-NN(euk) (SIGNALP)
Aster-00874	---NA---	-		seg (SEG)	SignalP-NN(euk) (SIGNALP)
Aster-06979	---NA---	-		seg (SEG)	SignalP-NN(euk) (SIGNALP)
Aster-00230	---NA---	-		seg (SEG)
Aster-03660	---NA---	-		seg (SEG)	tmhmm (TMHMM)
Aster-05141	---NA---	-		coil (COIL)	seg (SEG)
Aster-03014	---NA---	F:protein binding	-	IPR002110; IPR020683; coil (COIL)	PTHR24125 (PANTHER)	seg (SEG)
Aster-02692	---NA---	-		no IPS match
Aster-07464	---NA---	-		seg (SEG)	SignalP-NN(euk) (SIGNALP)
Aster-08471	---NA---	-		seg (SEG)
Aster-07889	---NA---	-		no IPS match
Aster-08353	---NA---	-		G3DSA:3.40.50.1100 (GENE3D)	PTHR10314 (PANTHER)	PTHR10314:SF51 (PANTHER)	seg (SEG)
Aster-08446	---NA---	-		no IPS match
Aster-04640	---NA---	-		seg (SEG)
Aster-03830	---NA---	-		PTHR24420 (PANTHER)	seg (SEG)	SignalP-NN(euk) (SIGNALP)	tmhmm (TMHMM)
Aster-00998	---NA---	-		coil (COIL)	seg (SEG)
Aster-05047	---NA---	-		coil (COIL)	seg (SEG)
Aster-05991	---NA---	-		no IPS match
Aster-06478	---NA---	-		seg (SEG)	SignalP-NN(euk) (SIGNALP)	tmhmm (TMHMM)
Aster-07007	---NA---	-		seg (SEG)
Aster-07504	---NA---	-		seg (SEG)
Aster-07785	---NA---	-		no IPS match
Aster-01428	---NA---	-		seg (SEG)	SignalP-NN(euk) (SIGNALP)	tmhmm (TMHMM)
Aster-01931	---NA---	-		seg (SEG)	SignalP-NN(euk) (SIGNALP)	tmhmm (TMHMM)
Aster-01834	---NA---	-		no IPS match
Aster-05748	---NA---	-		no IPS match
Aster-05362	---NA---	-		coil (COIL)	seg (SEG)
Aster-07408	---NA---	-		coil (COIL)	seg (SEG)
Aster-07784	---NA---	-		no IPS match
Aster-08318	---NA---	-		seg (SEG)
Aster-05980	---NA---	-		seg (SEG)
Aster-x1513	---NA---	-		IPR013246
Aster-06465	---NA---	-		no IPS match
Aster-02967	---NA---	-		no IPS match
Aster-04639	---NA---	-		seg (SEG)
Aster-06507	---NA---	-		seg (SEG)	SignalP-NN(euk) (SIGNALP)
Aster-07131	---NA---	F:catalytic activity	-	IPR015902; PTHR10357:SF64 (PANTHER)
Aster-00533	---NA---	-		no IPS match
Aster-01285	---NA---	-		no IPS match
Aster-00034	---NA---	-		seg (SEG)
Aster-01563	---NA---	-		SignalP-NN(euk) (SIGNALP)
Aster-03595	---NA---	-		no IPS match
Aster-06849	---NA---	-		no IPS match
Aster-00779	---NA---	-		tmhmm (TMHMM)
Aster-07207	---NA---	-		seg (SEG)
Aster-02231	---NA---	-		seg (SEG)
Aster-00243	---NA---	-		seg (SEG)	SignalP-NN(euk) (SIGNALP)
Aster-07888	---NA---	-		seg (SEG)
Aster-08487	---NA---	-		coil (COIL)	seg (SEG)
Aster-00158	---NA---	-		coil (COIL)	seg (SEG)	tmhmm (TMHMM)
Aster-08134	---NA---	-		seg (SEG)
Aster-01421	---NA---	-		no IPS match
Aster-01207	---NA---	-		coil (COIL)	seg (SEG)
Aster-03884	---NA---	-		seg (SEG)
Aster-01656	---NA---	-		coil (COIL)	seg (SEG)	SignalP-NN(euk) (SIGNALP)
Aster-05732	---NA---	-		seg (SEG)	SignalP-NN(euk) (SIGNALP)
Aster-05791	---NA---	-		no IPS match
Aster-01455	---NA---	-		no IPS match
Aster-03313	---NA---	-		seg (SEG)
Aster-02549	---NA---	-		coil (COIL)	seg (SEG)	SignalP-NN(euk) (SIGNALP)
Aster-04274	---NA---	-		no IPS match
Aster-06445	---NA---	-		coil (COIL)	seg (SEG)
Aster-08296	---NA---	-		no IPS match
Aster-02666	---NA---	and		coil (COIL)	seg (SEG)
Aster-06467	---NA---	-		seg (SEG)
Aster-05233	---NA---	-		seg (SEG)
	INSUFFICIENTLY DEFINED 136
Aster-08454	(1036 AA) Annotation unclear because best match has low similarity to only a 400 AA segment of 970 AA Coccomyxa unknown protein ref|XP_005648204.1|
Aster-x0605	(183 AA) Poor similarity to different things.
Aster-x0758	(206 AA). Unclear if misannotated. Pretty similar to generally but not always larger reverse transcriptases (viral?)-
Aster-x1526	(220 AA). About 1/3 of the protein shows similarity to EC 2.1.2.3 - phosphoribosylaminoimidazolecarboxamide formyltransferase, a protein involved in purine metabolism (DNA synthesis?).
Aster-x1315	(169 AA) High similarity to second half of hypothetical protein ATCVBr0604L_169R [Acanthocystis turfacea Chlorella virus Br0604L]Sequence ID: gb|AGE49070.1|Length: 374. Insufficiently defined
Aster-04132	(97 AA) Although not top hit, best length match is 99AA leucine rich repeat protein ref|XP_002500898.1| from Micromonas sp. RCC299, insufficiently defined (secreted only according to TargetP, but NOT SignalP or Phobius)
Aster-05967	(98 AA) Third top hit is 424 AA protein ref|XP_002950370.1| from Volvox. Insufficiently defined (mitochondrial import signal according to Target P but no secretion for Signal P or Phobius)
Aster-04336	(89 AA) Top hits 140-160 AA proteins from Volvox, Micromonas, Chlorella. Insufficiently defined (SignalP+, TargetP+, Phobius+)
Aster-01550	(71 AA) Low similarity to first 65 AA of very long (1166 AA) bacterial type IV secretion protein IcmF. Insufficiently defined (SignalP+, TargetP mito, Phobius signal+ and transmembrane)
Aster-08425	(147 AA) Low and partial similarity to mid section of 223 AA Claudin-3-like vertebrate proteins. Unknown, insufficiently defined
Aster-04497	(186 AA) some similarity to much larger (1100-1500 AA) calmoduling binding transcriptional regulators from Coccomyxa to Arabidopsis. Insufficiently defined
Aster-x0518	(283 AA) Closest to a 91 AA unknown protein from Coccomyxa(ref|XP_005646526.1|), insufficiently defined
Aster-04832	(323 AA) Similar to uncharacterized Chlamy and Volvox proteins, insufficiently defined (mitochondrial import signal according to Target P, weak signal peptide from Phobius)
Aster-01717	(328 AA) Similar to uncharacterized Chlamy and Volvox proteins, insufficiently defined (chloroplast import signal according to Target P, nothing from Phobius)
Aster-x0702	(365 AA) Similar to uncharacterized Micromonas pusilla virus protein, insufficiently defined
Aster-02287	(409 AA) Some low similarity to a turtle galectin, but not enough to get excited about. Insufficiently defined
Aster-04136	(1566 AA)No similarity by regular Blast. Delta-Blast indicates some similarity to bacterial proteins containing SMC_prok_B domains, DNA binding domains found in Structural Maintenance of Chromosome proteins from bacteria, archaea and eukaryotes. However, this large protein is clearly secreted according to SignalP, TargetP and Phobius, and so it's unlikely to be really chromosomal (unless it goes …
Aster-04511	hypothetical protein COCSUDRAFT_62111 [Coccomyxa subellipsoidea C-169]	-		no IPS match
Aster-06679	nucleoside-diphosphate-sugar epimerase	F:catalytic activity; P:cellular metabolic process; F:coenzyme binding; F:nucleotide binding	-	IPR001509; IPR016040; PTHR10366 (PANTHER)	PTHR10366:SF10 (PANTHER)	SSF51735 (SUPERFAMILY)
Aster-x0893	5-azacytidine induced gene 1	P:cell differentiation; C:intracellular membrane-bounded organelle; P:multicellular organismal development; C:cytosol; C:microtubule cytoskeleton; P:spermatogenesis; C:centrosome		coil (COIL)	PTHR31540 (PANTHER)	seg (SEG)
Aster-03496	protein	-		IPR025659; tmhmm (TMHMM)
Aster-04119	protein	C:plastid; F:molecular_function; P:biological_process; C:plasma membrane		seg (SEG)
Aster-05377	protein	F:nucleic acid binding; F:nucleotide binding	-	IPR000504; IPR012677; IPR017334; IPR024675; SSF54928 (SUPERFAMILY)
Aster-x0006	predicted protein [Chlamydomonas reinhardtii]	-		coil (COIL)	seg (SEG)	SignalP-NN(euk) (SIGNALP)
Aster-07921	protein	F:protein binding	-	IPR011990; IPR013026; IPR019734; PTHR10098 (PANTHER)	PF13424 (PFAM)	SSF48452 (SUPERFAMILY)
Aster-04716	hypothetical protein CHLREDRAFT_187524 [Chlamydomonas reinhardtii]	-		no IPS match
Aster-07631	nudix hydrolase	F:hydrolase activity	-	IPR000086; IPR015797; IPR020476; PTHR22769 (PANTHER)	PTHR22769:SF0 (PANTHER)
Aster-x0844	af451868_1 integrase	P:DNA integration; F:nucleic acid binding	-	IPR001584; IPR012337; coil (COIL)	G3DSA:3.30.420.10 (GENE3D)	PTHR10178 (PANTHER)	seg (SEG)
Aster-03616	protein	F:microtubule motor activity; F:ATP binding; P:microtubule-based movement	-	IPR001752; IPR019821; coil (COIL)	PTHR24115 (PANTHER)	PTHR24115:SF81 (PANTHER)	SSF52540 (SUPERFAMILY)
Aster-02584	pentatricopeptide repeat-containing protein	F:binding; P:embryonic development ending in seed dormancy; C:nucleus		IPR002885; PTHR24015 (PANTHER)	seg (SEG)	SSF48452 (SUPERFAMILY)
Aster-x0357	protocatechuate dioxygenase/ aromatic compounds degradation http://www.brenda-enzymes.org/php/result_flat.php4?ecno=1.13.11.3&Suchword=&organism[]=&show_tm=0	F:iron ion binding; P:oxidation reduction	-	IPR015889; seg (SEG)
Aster-04349	ef-hand calcium-binding domain-containing protein 11	F:calcium ion binding	-	IPR002048; IPR011992; IPR018247; IPR018249; PTHR10891 (PANTHER)	PTHR10891:SF4 (PANTHER)	PF13499 (PFAM)	SSF47473 (SUPERFAMILY)
Aster-07046	protein	-		IPR001646; PTHR14136 (PANTHER)	PTHR14136:SF0 (PANTHER)	seg (SEG)	SignalP-NN(euk) (SIGNALP)	tmhmm (TMHMM)	SSF141571 (SUPERFAMILY)
Aster-00305	predicted protein [Chlamydomonas reinhardtii]	-		coil (COIL)	seg (SEG)
Aster-x1332	viral a-type inclusion protein repeat containing protein	-		PD968187 (PRODOM)	coil (COIL)	seg (SEG)
Aster-03240	duf563 domain protein	-		IPR007657; PTHR20961 (PANTHER)	seg (SEG)
Aster-02218	hypothetical protein COCSUDRAFT_52098 [Coccomyxa subellipsoidea C-169]	-		IPR021255; seg (SEG)
Aster-01374	hypothetical protein COCSUDRAFT_19282 [Coccomyxa subellipsoidea C-169]	C:plastid; C:chloroplast stroma; C:chloroplast; F:protein binding		seg (SEG)
Aster-04409	hypothetical protein COCSUDRAFT_48597 [Coccomyxa subellipsoidea C-169]	-		seg (SEG)	SignalP-NN(euk) (SIGNALP)
Aster-04475	hypothetical protein COCSUDRAFT_43037 [Coccomyxa subellipsoidea C-169]	-		coil (COIL)	seg (SEG)
Aster-02462	hypothetical protein COCSUDRAFT_52073 [Coccomyxa subellipsoidea C-169]	C:membrane		seg (SEG)	SignalP-NN(euk) (SIGNALP)	tmhmm (TMHMM)
Aster-04710	predicted protein [Phaeodactylum tricornutum CCAP 1055/1]	C:intrinsic to endoplasmic reticulum membrane	-	IPR015338; SSF53448 (SUPERFAMILY)
Aster-05850	protein	C:nucleus	-	IPR001748
Aster-01264	hypothetical protein COCSUDRAFT_62367 [Coccomyxa subellipsoidea C-169]	-		seg (SEG)	tmhmm (TMHMM)
Aster-x1168	hypothetical protein CHLNCDRAFT_135735 [Chlorella variabilis]	-		no IPS match
Aster-x0177	protein	F:protein binding	-	IPR000270; PTHR31066 (PANTHER)	PTHR31066:SF0 (PANTHER)	SSF54277 (SUPERFAMILY)
Aster-02853	protein	F:calcium ion binding	-	IPR011992; IPR018247; IPR018249; PF13499 (PFAM)	SSF47473 (SUPERFAMILY)
Aster-04164	protein	F:molecular_function; P:biological_process; C:plastid; F:methyltransferase activity; P:metabolic process; P:methylation		IPR014812; coil (COIL)	PTHR15954 (PANTHER)	PTHR15954:SF4 (PANTHER)	seg (SEG)
Aster-06168	protein	F:protein binding	-	IPR002885; IPR011990; PTHR24015 (PANTHER)	seg (SEG)
Aster-05959	kinesin heavy chain /Kinesin motor domain, kinesin heavy chain (KHC) or KIF5-like subgroup. Members of this group have been associated with organelle transport.	F:microtubule motor activity; F:ATP binding; P:microtubule-based movement	-	IPR001752; IPR019821; PTHR24115 (PANTHER)	SSF52540 (SUPERFAMILY)
Aster-x0583	ef-hand 3	F:calcium ion binding	-	IPR011992; IPR018249; PTHR24349 (PANTHER)	PF13833 (PFAM)	SSF47473 (SUPERFAMILY)
Aster-x1180	Leucine-rich repeat protein	-		IPR006553; G3DSA:3.80.10.10 (GENE3D)	PTHR23125 (PANTHER)	PF13516 (PFAM)	PF13855 (PFAM)	seg (SEG)	SSF52047 (SUPERFAMILY)
Aster-02366	ankyrin repeat domain-containing protein 50-like	F:protein binding	-	IPR002110; IPR020683; PTHR24198 (PANTHER)	seg (SEG)
Aster-x0984	meckel type 1	F:protein binding	-	IPR003598; IPR003599; IPR007110; IPR010796; IPR013098; IPR013783; PTHR10489 (PANTHER)	SSF48726 (SUPERFAMILY)
Aster-06056	protein	C:mitochondrion		IPR005612; PTHR12455 (PANTHER)	PTHR12455:SF0 (PANTHER)	seg (SEG)
Aster-03426	hypothetical protein COCSUDRAFT_48850 [Coccomyxa subellipsoidea C-169]	-		seg (SEG)	SignalP-NN(euk) (SIGNALP)
Aster-06798	protein	F:cofactor binding; P:oxidation reduction; F:nucleotide binding	-	IPR006140; IPR016040; PTHR10996 (PANTHER)	PTHR10996:SF7 (PANTHER)	SignalP-NN(euk) (SIGNALP)	tmhmm (TMHMM)	SSF51735 (SUPERFAMILY)
Aster-08029	protein	F:binding; C:extracellular region		IPR007112; IPR009009; IPR014733; seg (SEG)
Aster-04275	protein	F:protein binding; F:motor activity; F:ATP binding; C:myosin complex	-	IPR000048; IPR001609; PTHR13140 (PANTHER)	seg (SEG)	SSF52540 (SUPERFAMILY)
Aster-x0622	rna binding protein	F:RNA binding	-	IPR008395; seg (SEG)
Aster-03425	hypothetical protein COCSUDRAFT_58210 [Coccomyxa subellipsoidea C-169]	-		IPR011050; IPR012334; seg (SEG)
Aster-00951	leucine rich repeat family protein	F:protein binding	-	IPR001611; IPR025875; G3DSA:3.80.10.10 (GENE3D)	PTHR18849 (PANTHER)	PF13516 (PFAM)	SSF52058 (SUPERFAMILY)
Aster-03750	hypothetical protein CHLNCDRAFT_55239 [Chlorella variabilis]	-		seg (SEG)
Aster-06870	conserved unknown protein [Ectocarpus siliculosus]	F:DNA binding		coil (COIL)	PTHR15720 (PANTHER)	PTHR15720:SF1 (PANTHER)	seg (SEG)
Aster-03808	protein	P:biological_process		coil (COIL)	PTHR16151 (PANTHER)	seg (SEG)	SignalP-NN(euk) (SIGNALP)	tmhmm (TMHMM)
Aster-04286	uncharacterized conserved protein			PTHR13457 (PANTHER)	PTHR13457:SF0 (PANTHER)
Aster-03957	hypothetical protein CHLNCDRAFT_138367 [Chlorella variabilis]	-		seg (SEG)	tmhmm (TMHMM)
Aster-05800	hypothetical protein COCSUDRAFT_66031 [Coccomyxa subellipsoidea C-169]	-		seg (SEG)	SignalP-NN(euk) (SIGNALP)
Aster-07537	hypothetical protein RO3G_10822 [Rhizopus oryzae RA 99-880]	-		no IPS match
Aster-x0227	dyslexia susceptibility 1 candidate 1	F:protein binding	-	IPR011990; IPR013026; IPR019734; coil (COIL)	PTHR22904 (PANTHER)	PF13414 (PFAM)	seg (SEG)	SSF48452 (SUPERFAMILY)
Aster-07702	hypothetical protein COCSUDRAFT_44811 [Coccomyxa subellipsoidea C-169]	P:microtubule-based movement; P:microtubule-based process; P:protein polymerization; P:GTP catabolic process; C:microtubule; F:nucleotide binding; C:cytoplasm; F:GTP binding; C:protein complex; F:GTPase activity; F:structural molecule activity; C:cytoskeleton		IPR022036
Aster-03997	hypothetical protein COCSUDRAFT_67484 [Coccomyxa subellipsoidea C-169]	-		seg (SEG)	SignalP-NN(euk) (SIGNALP)
Aster-x1239	conserved hypothetical protein [Phytophthora infestans T30-4]	F:metal ion binding; F:zinc ion binding		PTHR21540 (PANTHER)	PTHR21540:SF0 (PANTHER)	seg (SEG)
Aster-x0341	hypothetical protein COCSUDRAFT_49363 [Coccomyxa subellipsoidea C-169]	P:protein localization		seg (SEG)
Aster-01180	protein	F:nucleic acid binding; F:nucleotide binding	-	IPR000504; IPR012677; PTHR18806 (PANTHER)	SSF54928 (SUPERFAMILY)
Aster-05466	ring finger protein	F:protein binding; F:zinc ion binding	-	IPR000048; IPR001841; IPR011009; IPR013083; coil (COIL)	G3DSA:1.10.510.10 (GENE3D)	PTHR14991 (PANTHER)	PTHR14991:SF0 (PANTHER)	seg (SEG)	SSF57850 (SUPERFAMILY)
Aster-x1596	hypothetical protein COCSUDRAFT_83690 [Coccomyxa subellipsoidea C-169]	-		seg (SEG)
Aster-05515	pinus taeda anonymous locus 0_8445_01 genomic sequence/predicted protein	F:protein binding; F:zinc ion binding	-	IPR001841; IPR013083; PTHR22763 (PANTHER)	seg (SEG)	SSF57850 (SUPERFAMILY)
Aster-05711	Function unknown, viral origin?	F:protein binding; F:nucleoside-triphosphatase activity; F:ATP binding	EC:3.6.1.15	IPR001611; IPR003593; IPR003959; IPR003960; IPR025875; coil (COIL)	G3DSA:3.40.50.300 (GENE3D)	G3DSA:3.80.10.10 (GENE3D)	PTHR23070 (PANTHER)	PTHR23070:SF2 (PANTHER)	seg (SEG)	SSF52058 (SUPERFAMILY)	SSF52540 (SUPERFAMILY)
Aster-06654	hypothetical protein COCSUDRAFT_61838 [Coccomyxa subellipsoidea C-169]	-		seg (SEG)
Aster-03998	hypothetical protein COCSUDRAFT_67484 [Coccomyxa subellipsoidea C-169]	-		seg (SEG)
Aster-x1176	polymorphic outer membrane protein	F:protein binding	-	IPR001611; IPR003591; IPR006626; IPR011050; G3DSA:3.80.10.10 (GENE3D)	PTHR24420 (PANTHER)	seg (SEG)	SignalP-NN(euk) (SIGNALP)	tmhmm (TMHMM)	SSF52058 (SUPERFAMILY)
Aster-x0405	hypothetical protein COCSUDRAFT_49186 [Coccomyxa subellipsoidea C-169]	-		coil (COIL)	seg (SEG)
Aster-00550	protein	F:ATP binding; P:protein amino acid phosphorylation; F:protein serine/threonine kinase activity	EC:2.7.11.0	IPR000719; IPR002290; IPR008271; IPR011009; G3DSA:1.10.510.10 (GENE3D)	PTHR11584 (PANTHER)	PTHR11584:SF316 (PANTHER)	seg (SEG)
Aster-x0737	protein	F:nucleotide binding	-	IPR012677; PTHR13018 (PANTHER)	seg (SEG)	tmhmm (TMHMM)
Aster-02251	protein	F:microtubule motor activity; F:ATP binding; P:microtubule-based movement	-	IPR001752; IPR019821; PTHR24115 (PANTHER)	seg (SEG)	SSF52540 (SUPERFAMILY)
Aster-07521	hypothetical protein [Paramecium bursaria Chlorella virus 1]	-		seg (SEG)
Aster-x0059	hypothetical protein COCSUDRAFT_56022 [Coccomyxa subellipsoidea C-169]	-		seg (SEG)	SignalP-NN(euk) (SIGNALP)
Aster-06170	kinesin-like protein kif9 isoform 2 / Kinesin motor domain, KIF9-like subgroup; might play a role in cell shape remodeling	F:microtubule motor activity; F:ATP binding; P:microtubule-based movement	-	IPR001752; IPR019821; PTHR24115 (PANTHER)	PTHR24115:SF191 (PANTHER)	seg (SEG)	SignalP-NN(euk) (SIGNALP)	SSF52540 (SUPERFAMILY)
Aster-02160	hypothetical protein COCSUDRAFT_36258 [Coccomyxa subellipsoidea C-169]	-		seg (SEG)	SignalP-NN(euk) (SIGNALP)	tmhmm (TMHMM)
Aster-x0298	hypothetical protein VOLCADRAFT_104802 [Volvox carteri f. nagariensis]	F:protein binding	-	IPR001810; G3DSA:1.20.1280.50 (GENE3D)	seg (SEG)
Aster-06610	protein	-		seg (SEG)	tmhmm (TMHMM)
Aster-02583	protein	F:binding; C:nucleus		IPR002885; PTHR24015 (PANTHER)	PTHR24015:SF0 (PANTHER)	seg (SEG)	SSF48452 (SUPERFAMILY)
Aster-x0351	hypothetical protein COCSUDRAFT_65194 [Coccomyxa subellipsoidea C-169]	-		no IPS match
Aster-00904	nucleic acid binding protein	P:asparagine biosynthetic process; F:asparagine synthase (glutamine-hydrolyzing) activity		no IPS match
Aster-07520	hypothetical protein AR158_c775R [Paramecium bursaria Chlorella virus AR158]	-		seg (SEG)
Aster-04697	hypothetical protein COCSUDRAFT_67882 [Coccomyxa subellipsoidea C-169]	-		seg (SEG)
Aster-00772	hypothetical protein RO3G_10822 [Rhizopus oryzae RA 99-880]	-		no IPS match
Aster-07202	protein	F:microtubule motor activity; F:ATP binding; P:microtubule-based movement	-	IPR001752; IPR019821; PTHR24115 (PANTHER)	seg (SEG)	SSF52540 (SUPERFAMILY)
Aster-x0122	hypothetical protein COCSUDRAFT_38960 [Coccomyxa subellipsoidea C-169]	-		coil (COIL)	seg (SEG)
Aster-01701	protein	F:DNA binding	-	IPR001005; IPR009057; IPR017930; PTHR10641 (PANTHER)	PTHR10641:SF40 (PANTHER)	PF13921 (PFAM)
Aster-x0302	hypothetical protein COCSUDRAFT_63567 [Coccomyxa subellipsoidea C-169]	-		seg (SEG)	SignalP-NN(euk) (SIGNALP)
Aster-01636	hypothetical protein COCSUDRAFT_60160 [Coccomyxa subellipsoidea C-169]	-		IPR004988; seg (SEG)
Aster-01761	hypothetical protein COCSUDRAFT_63560 [Coccomyxa subellipsoidea C-169]	F:binding	-	IPR011989; IPR016024; seg (SEG)	tmhmm (TMHMM)
Aster-00928	hypothetical protein VOLCADRAFT_92001 [Volvox carteri f. nagariensis]	-		seg (SEG)	SignalP-NN(euk) (SIGNALP)
Aster-01940	protein	F:nucleotide binding	-	IPR004130; G3DSA:3.40.50.300 (GENE3D)	PTHR21231 (PANTHER)	PTHR21231:SF1 (PANTHER)	seg (SEG)	SSF52540 (SUPERFAMILY)
Aster-x0987	protein	-		tmhmm (TMHMM)
Aster-05879	hypothetical protein VOLCADRAFT_104245 [Volvox carteri f. nagariensis]	-		seg (SEG)	tmhmm (TMHMM)
Aster-01153	hypothetical protein COCSUDRAFT_45164 [Coccomyxa subellipsoidea C-169]	-		IPR022021; coil (COIL)	PTHR14326 (PANTHER)	seg (SEG)
Aster-01872	mbr like protein	C:integral to membrane	-	IPR004307; PTHR10057:SF0 (PANTHER)	SignalP-NN(euk) (SIGNALP)	tmhmm (TMHMM)
Aster-x0149	hypothetical protein COCSUDRAFT_83694 [Coccomyxa subellipsoidea C-169]	-		seg (SEG)
Aster-x1190	fibronectin type-iii domain-containing protein 3a-like	F:protein binding	-	IPR003961; IPR013783; PR00014 (PRINTS)	seg (SEG)
Aster-x0061	hypothetical protein COCSUDRAFT_55530 [Coccomyxa subellipsoidea C-169]	-		coil (COIL)	PTHR10331 (PANTHER)	PTHR10331:SF6 (PANTHER)	seg (SEG)
Aster-x0982	hypothetical protein COCSUDRAFT_67826 [Coccomyxa subellipsoidea C-169]	-		seg (SEG)
Aster-x0016	hypothetical protein COCSUDRAFT_39960 [Coccomyxa subellipsoidea C-169]	-		coil (COIL)	seg (SEG)
Aster-06601	protein	-		no IPS match
Aster-x0653	hypothetical protein CHLNCDRAFT_138211 [Chlorella variabilis]	F:protein binding; F:calcium ion binding	-	IPR000261; IPR011992; PTHR11216 (PANTHER)	seg (SEG)	SSF47473 (SUPERFAMILY)
Aster-x1183	hypothetical protein COCSUDRAFT_48484 [Coccomyxa subellipsoidea C-169]	-		IPR013763; seg (SEG)
Aster-x1477	hypothetical protein CHLNCDRAFT_136987 [Chlorella variabilis]	F:ATPase activity; F:ATP binding; F:nucleotide binding; C:membrane; F:nucleoside-triphosphatase activity; P:ATP catabolic process		seg (SEG)	SignalP-NN(euk) (SIGNALP)
Aster-x0592	tetratricopeptide tpr_2 repeat protein	F:calcium ion binding	-	IPR011992; IPR018249; coil (COIL)	PTHR23050 (PANTHER)	PTHR23050:SF88 (PANTHER)	seg (SEG)	SSF47473 (SUPERFAMILY)	SSF48452 (SUPERFAMILY)
Aster-06603	protein	-		coil (COIL)	seg (SEG)	SignalP-NN(euk) (SIGNALP)
Aster-06611	protein	-		PTHR10811 (PANTHER)	PTHR10811:SF5 (PANTHER)	seg (SEG)
Aster-00660	tpr (tetratricopeptide) domain containing protein	F:protein binding	-	IPR011990; IPR013026; IPR013105; IPR019734; coil (COIL)	PTHR22904 (PANTHER)	PTHR22904:SF88 (PANTHER)	PF13414 (PFAM)	seg (SEG)	SSF48452 (SUPERFAMILY)
Aster-03139	protein	F:molecular_function; P:biological_process		IPR001378; IPR023370; PTHR12818 (PANTHER)	seg (SEG)
Aster-07968	hypothetical protein VOLCADRAFT_107693 [Volvox carteri f. nagariensis]	-		IPR006668; coil (COIL)	G3DSA:1.25.60.10 (GENE3D)	seg (SEG)
Aster-x0126	conserved domain protein	-		IPR007361
Aster-01509	hypothetical protein COCSUDRAFT_45008 [Coccomyxa subellipsoidea C-169]	-		G3DSA:3.90.660.10 (GENE3D)
Aster-07103	hypothetical protein COCSUDRAFT_66327 [Coccomyxa subellipsoidea C-169]	F:DNA binding	-	IPR009044; seg (SEG)
Aster-06007	tubulin polyglutamylase ttll5/catalyzes the post-translational C-terminal tyrosination of α-tubulin. Tyrosination regulates recruitment of microtubule-interacting proteins	F:tubulin-tyrosine ligase activity; P:protein modification process	EC:6.3.2.25	IPR004344; PTHR12241 (PANTHER)	seg (SEG)	SSF56059 (SUPERFAMILY)
Aster-03695	erd4-related membrane protein	C:membrane	-	IPR003864; coil (COIL)	PTHR13018 (PANTHER)	PTHR13018:SF5 (PANTHER)	PF13967 (PFAM)	seg (SEG)	SignalP-NN(euk) (SIGNALP)	tmhmm (TMHMM)
Aster-08314	pa14 domain-containing protein	-		IPR011658; G3DSA:3.90.182.10 (GENE3D)	seg (SEG)	SSF56988 (SUPERFAMILY)
Aster-x1160	hypothetical protein COCSUDRAFT_55034 [Coccomyxa subellipsoidea C-169]	-		seg (SEG)	SignalP-NN(euk) (SIGNALP)
Aster-07330	protein	C:membrane; F:transferase activity	transferring phosphorus-containing groups; C:chloroplast; F:structural molecule activity		coil (COIL)	seg (SEG)
Aster-02102	SCP_bacterial: SCP-like extracellular protein domain, as found in bacteria and archaea. The wider family of SCP containing proteins includes plant pathogenesis-related protein 1 (PR-1), CRISPs, mammalian cysteine-rich secretory proteins, and allergen 5 from vespid venom. It has been proposed that SCP domains may function as endopeptidases. Little is known about the biological roles of the bacteri…
Aster-00436	unknown protein with leucine-rich repeat
Aster-07842	prolyl endopeptidase and also peroxydase (unclear process identity)	F:peroxidase activity; P:response to oxidative stress; F:heme binding; P:oxidation reduction; F:serine-type endopeptidase activity; P:proteolysis; F:serine-type exopeptidase activity	EC:1.11.1.7; EC:3.4.21.0; EC:3.4.21.0	IPR001621; IPR002016; IPR002470; IPR004106; IPR010255; IPR019794; IPR023302; G3DSA:1.10.420.10 (GENE3D)	G3DSA:1.10.520.10 (GENE3D)	PTHR11757:SF2 (PANTHER)	seg (SEG)
	BETTER DEFINED 243
	Signal Transduction/protein phospho-dephosphorylation 40
Aster-00539	(681 AA) Similar to proteins in Micromonas, Chlorella, Coccomyxa etc, labeled in other taxa as regulator of cyclin-dependent kinase 5 activity. This protein has also been reported to modify RNA by adding a methylthio-group and may thus have a dual function as an RNA methylthiotransferase and as an inhibitor of cyclin-dependent kinase 5 activity. Signal transduction?
Aster-05127	3 5 -cyclic nucleotide phosphodiesterase	P:signal transduction; F:phosphoric diester hydrolase activity	EC:3.1.4.0	IPR002073; IPR003607; IPR023088; IPR023174; PTHR11347 (PANTHER)	seg (SEG)	SSF109604 (SUPERFAMILY)
Aster-x0985	meckel type 1	F:ATP binding; F:protein kinase activity; P:protein amino acid phosphorylation; P:dorsal convergence; F:molecular_function; C:cellular_component		IPR010796; PTHR12968 (PANTHER)	seg (SEG)
Aster-00541	kinase-like protein	F:protein kinase activity; F:ATP binding; P:protein amino acid phosphorylation	-	IPR000719; IPR001245; IPR002290; IPR011009; G3DSA:1.10.510.10 (GENE3D)	PTHR23257 (PANTHER)
Aster-07199	peptidyl-prolyl cis-trans isomerase-like protein	P:protein folding	-	IPR001179; IPR023566; G3DSA:3.10.50.40 (GENE3D)	PTHR10516:SF179 (PANTHER)	SSF54534 (SUPERFAMILY)
Aster-05598	protein	F:ATP binding; P:protein amino acid phosphorylation; F:protein serine/threonine kinase activity; F:protein tyrosine kinase activity	EC:2.7.11.0; EC:2.7.10.0	IPR000719; IPR002290; IPR008271; IPR011009; IPR017441; IPR020635; coil (COIL)	G3DSA:1.10.510.10 (GENE3D)	G3DSA:3.30.200.20 (GENE3D)	PTHR24361 (PANTHER)	PTHR24361:SF1 (PANTHER)	seg (SEG)
Aster-x1594	cAMP specific phosphodiesterase	F:protein binding	-	IPR003018; G3DSA:3.30.450.40 (GENE3D)	PTHR11347 (PANTHER)	PTHR11347:SF2 (PANTHER)	seg (SEG)	SSF55781 (SUPERFAMILY)
Aster-02946	propyzamide-htpersensitive 1	F:phosphatase activity; P:dephosphorylation; P:protein amino acid dephosphorylation; F:protein tyrosine/serine/threonine phosphatase activity; F:phosphotransferase activity	alcohol group as acceptor; F:zinc ion binding; C:intracellular; F:protein tyrosine phosphatase activity; F:hydrolase activity; P:peptidyl-tyrosine dephosphorylation		IPR000403; IPR011009; IPR015275; seg (SEG)
Aster-00345	mycbp-associated protein	F:phosphoglycerate kinase activity; P:glycolysis; P:synaptic transmission; P:cell differentiation; C:cytoplasm; P:multicellular organismal development; C:membrane; P:sensory perception of sound; P:spermatogenesis; F:protein binding		coil (COIL)	seg (SEG)
Aster-01279	cAMP-dependent protein kinase catalytic subunit alpha	F:ATP binding; P:protein amino acid phosphorylation; F:protein serine/threonine kinase activity; F:protein tyrosine kinase activity	EC:2.7.11.0; EC:2.7.10.0	IPR000719; IPR000961; IPR002290; IPR008271; IPR011009; IPR017441; IPR020635; G3DSA:1.10.510.10 (GENE3D)	G3DSA:3.30.200.20 (GENE3D)	PTHR24353 (PANTHER)	seg (SEG)
Aster-x1179	serine threonine-protein phosphatase 6 regulatory ankyrin repeat subunit a-like	F:protein binding	-	IPR002110; IPR020683; PTHR24188 (PANTHER)	PF13857 (PFAM)
Aster-02317	protein	F:ATP binding; P:protein amino acid phosphorylation; P:cyclic nucleotide biosynthetic process; F:phosphorus-oxygen lyase activity; ; F:protein tyrosine kinase activity	EC:2.7.10.0	IPR000719; IPR001054; IPR001245; IPR002290; IPR011009; IPR020635; G3DSA:1.10.510.10 (GENE3D)	PTHR11920 (PANTHER)
Aster-04993	possible non-specific serine threonine protein kinase	F:protein kinase activity; F:ATP binding; P:protein amino acid phosphorylation	-	IPR000719; IPR002290; IPR011009; coil (COIL)	G3DSA:1.10.510.10 (GENE3D)	PTHR24345 (PANTHER)	PTHR24345:SF20 (PANTHER)
Aster-x0804	protein	F:ATP binding; P:protein amino acid phosphorylation; F:protein serine/threonine kinase activity	EC:2.7.11.0	IPR000719; IPR008271; IPR011009; G3DSA:1.10.510.10 (GENE3D)	PTHR23257 (PANTHER)
Aster-00540	diguanylate cyclase with gaf sensor	F:protein binding	-	IPR003018; G3DSA:3.30.450.40 (GENE3D)	SSF55781 (SUPERFAMILY)
Aster-05981	3 -cyclic-nucleotide phosphodiesterase	P:signal transduction; F:phosphoric diester hydrolase activity	EC:3.1.4.0	IPR002073; IPR023088; PTHR11347 (PANTHER)	PTHR11347:SF39 (PANTHER)	seg (SEG)	SSF109604 (SUPERFAMILY)
Aster-05116	peptidyl-prolyl cis-trans isomerase nima-interacting 1-like	F:protein binding; F:isomerase activity	-	IPR000253; IPR000297; IPR008984; G3DSA:3.10.50.40 (GENE3D)	PTHR10657 (PANTHER)	seg (SEG)	SSF54534 (SUPERFAMILY)
Aster-03422	cyclic gmp phosphodiesterase	P:signal transduction; F:phosphoric diester hydrolase activity	EC:3.1.4.0	IPR002073; IPR023088; IPR023174; PTHR11347 (PANTHER)	SSF109604 (SUPERFAMILY)
Aster-01141	protein	F:hydrolase activity; P:biological_process; F:protein serine/threonine phosphatase activity; C:cellular_component; C:membrane; C:endoplasmic reticulum		seg (SEG)	SignalP-NN(euk) (SIGNALP)	tmhmm (TMHMM)
Aster-05374	protein	F:ATP binding; F:protein kinase activity; P:protein amino acid phosphorylation; F:protein serine/threonine kinase activity		IPR020683
Aster-00033	response regulator receiver wd40 domain fusion protein	F:two-component response regulator activity; P:two-component signal transduction system (phosphorelay)	-	IPR001789; IPR011006; G3DSA:3.40.50.2300 (GENE3D)	PTHR24423 (PANTHER)
Aster-00498	histidine kinase	F:two-component sensor activity; P:two-component signal transduction system (phosphorelay)	-	IPR000014; IPR000700; IPR001610; G3DSA:3.30.450.20 (GENE3D)	PTHR23244 (PANTHER)	PTHR23244:SF1 (PANTHER)	PF13426 (PFAM)	SSF55785 (SUPERFAMILY)
Aster-08285	kinase-like protein	F:ATP binding; P:protein amino acid phosphorylation; F:protein serine/threonine kinase activity; F:protein tyrosine kinase activity	EC:2.7.11.0; EC:2.7.10.0	IPR000719; IPR001245; IPR008271; IPR011009; IPR020635; G3DSA:1.10.510.10 (GENE3D)	PTHR23257 (PANTHER)	PTHR23257:SF99 (PANTHER)
Aster-05685	protein	F:ATP binding; F:protein kinase activity; P:protein amino acid phosphorylation; F:protein serine/threonine kinase activity; F:nucleotide binding; F:kinase activity; P:phosphorylation; C:perinuclear region of cytoplasm; C:cytoplasm; F:transferase activity	transferring phosphorus-containing groups; C:outer kinetochore of condensed chromosome; P:mitotic metaphase/anaphase transition; P:protein localization to kinetochore		IPR013212; IPR015661; PTHR14030:SF0 (PANTHER)
Aster-05636	protein kinase domain-containing protein	F:ATP binding; P:protein amino acid phosphorylation; F:protein serine/threonine kinase activity; F:protein tyrosine kinase activity	EC:2.7.11.0; EC:2.7.10.0	IPR000719; IPR002290; IPR008271; IPR011009; IPR020635; G3DSA:1.10.510.10 (GENE3D)	G3DSA:3.30.200.20 (GENE3D)	PTHR24058 (PANTHER)	PTHR24058:SF23 (PANTHER)
Aster-06073	protein kinase	F:ATP binding; P:protein amino acid phosphorylation; F:protein tyrosine kinase activity	EC:2.7.10.0	IPR000719; IPR001245; IPR002290; IPR011009; IPR020635; coil (COIL)	G3DSA:1.10.510.10 (GENE3D)	G3DSA:3.30.200.20 (GENE3D)	PTHR24361 (PANTHER)	PTHR24361:SF159 (PANTHER)
Aster-03622	hypothetical protein VOLCADRAFT_119835 [Volvox carteri f. nagariensis]	F:ATP binding; F:protein kinase activity; P:protein amino acid phosphorylation		IPR003590; G3DSA:3.80.10.10 (GENE3D)	PTHR24106 (PANTHER)	PF13516 (PFAM)	seg (SEG)	SignalP-NN(euk) (SIGNALP)	SSF52047 (SUPERFAMILY)
Aster-x0805	atp binding protein	F:protein kinase activity; F:ATP binding; P:protein amino acid phosphorylation	-	IPR000719; IPR001245; IPR011009; G3DSA:1.10.510.10 (GENE3D)	PTHR23257 (PANTHER)	seg (SEG)
Aster-07899	surface antigen-like protein	F:ATP binding; F:protein kinase activity; F:nucleotide binding; P:protein amino acid phosphorylation; F:protein serine/threonine kinase activity; C:nucleus; F:DNA binding		IPR003591; G3DSA:3.80.10.10 (GENE3D)	PTHR24420 (PANTHER)	seg (SEG)	SignalP-NN(euk) (SIGNALP)	tmhmm (TMHMM)	SSF52058 (SUPERFAMILY)
Aster-01728	protein	F:ATP binding; F:protein kinase activity; P:protein amino acid phosphorylation; F:protein serine/threonine kinase activity		no IPS match
Aster-00736	3 -cyclic-nucleotide phosphodiesterase	P:signal transduction; F:phosphoric diester hydrolase activity	EC:3.1.4.0	IPR002073; IPR023088; IPR023174; PTHR11347 (PANTHER)	SSF109604 (SUPERFAMILY)
Aster-08205	calcium calmodulin dependent protein kinase kinase 2	F:ATP binding; P:protein amino acid phosphorylation; F:protein tyrosine kinase activity	EC:2.7.10.0	IPR000719; IPR002290; IPR011009; IPR017441; IPR020635; G3DSA:1.10.510.10 (GENE3D)	G3DSA:3.30.200.20 (GENE3D)	PTHR24347 (PANTHER)	PTHR24347:SF1 (PANTHER)	seg (SEG)
Aster-07641	dual-specificity phosphatase 3	P:protein amino acid dephosphorylation; F:protein tyrosine/serine/threonine phosphatase activity	-	IPR000340; IPR000387; IPR020422; IPR024950; G3DSA:3.90.190.10 (GENE3D)	PTHR10159:SF121 (PANTHER)	tmhmm (TMHMM)	SSF52799 (SUPERFAMILY)
Aster-00566	kinase-like protein	F:ATP binding; F:protein kinase activity; F:signal transducer activity; P:protein amino acid phosphorylation; P:signal transduction; P:phosphorylation; F:nucleotide binding; F:kinase activity; F:protein tyrosine kinase activity; ; P:cyclic nucleotide biosynthetic process; F:phosphorus-oxygen lyase activity; F:transferase activity; C:membrane; F:protein histidine kinase activity; P:peptidyl-histid…	transferring phosphorus-containing groups; P:regulation of transcription	DNA-dependent; F:two-component response regulator activity		G3DSA:3.30.450.40 (GENE3D)	seg (SEG)	SSF55781 (SUPERFAMILY)
Aster-00135	serine threonine-protein phosphatase 6 regulatory subunit 3-like	F:binding; P:biological_process; C:cellular_component		IPR007587; PTHR12634:SF8 (PANTHER)	seg (SEG)
Aster-00762	serine threonine protein kinase nek9	F:metal ion binding; F:zinc ion binding		IPR000408; IPR009091; PTHR22870 (PANTHER)
Aster-x0348	kinase-like protein	F:protein kinase activity; F:ATP binding; P:protein amino acid phosphorylation	-	IPR000719; IPR001245; IPR011009; G3DSA:3.30.200.20 (GENE3D)
Aster-08322	serine threonine-protein kinase nek2/involved in mitosis	F:ATP binding; P:protein amino acid phosphorylation; F:protein serine/threonine kinase activity; F:protein tyrosine kinase activity	EC:2.7.11.0; EC:2.7.10.0	IPR000719; IPR002290; IPR008271; IPR011009; IPR017441; IPR020635; G3DSA:1.10.510.10 (GENE3D)	G3DSA:3.30.200.20 (GENE3D)	PTHR24362 (PANTHER)	PTHR24362:SF76 (PANTHER)
Aster-05230	serine threonine-protein kinase plk4/centriole duplication	F:ATP binding; P:protein amino acid phosphorylation; F:protein serine/threonine kinase activity; F:protein tyrosine kinase activity	EC:2.7.11.0; EC:2.7.10.0	IPR000719; IPR002290; IPR008271; IPR011009; IPR017441; IPR020635; G3DSA:1.10.510.10 (GENE3D)	G3DSA:3.30.200.20 (GENE3D)	PTHR24345 (PANTHER)	seg (SEG)
Aster-x0304	dna-dependent protein kinase	F:DNA-dependent protein kinase activity; P:phosphorylation; F:DNA binding; C:nucleus; F:ATP binding; P:double-strand break repair via nonhomologous end joining; F:kinase activity; F:phosphotransferase activity	alcohol group as acceptor; F:binding		IPR007296
	Cell division DNA replication-repair, chromatin 36
Aster-08199	(130 AA) Top hit Chlorella, Coccomyxa, Volvox core histone H2A (~130 AA)
Aster-02934	(130 AA) Top hit Chlorella, Coccomyxa, Volvox core histone H2A (~130 AA)
Aster-07543	(268 AA) Identical to Aster-07544 (except for the first 20 AA)! Similar to the second half of a Coccomyxa ~500AA protein which contains a SANT_TRF[cd11660], telomere repeat DNA binding domain characteristic of telomere repeat binding factors.(chloroplast import signal according to Target P, but nothing from SignalP or Phobius)
Aster-07544	(268 AA) Identical to Aster-07543 (except for the first 20 AA)! telomere repeat binding factor (like 07543, chloroplast import signal according to Target P, but nothing from SignalP or Phobius)
Aster-04223	kinesin-like protein /chromosome segregation protein SMC, common bacterial type; SMC (structural maintenance of chromosomes)	F:microtubule motor activity; F:ATP binding; P:microtubule-based movement	-	IPR001752; coil (COIL)	seg (SEG)	SSF52540 (SUPERFAMILY)
Aster-01625	kinesin-like protein kif3b-like / chromosomes	F:microtubule motor activity; F:ATP binding; P:microtubule-based movement	-	IPR001752; IPR019821; PTHR24115 (PANTHER)	seg (SEG)	SSF52540 (SUPERFAMILY)
Aster-08478	histone h3	C:nucleosome; F:DNA binding; P:nucleosome assembly	-	IPR000164; IPR007125; IPR009072
Aster-00043	jumonji domain containing protein 5 / KOG chromatin structure and dynamics	F:protein binding	-	IPR003347; IPR014710; PTHR12461 (PANTHER)	PF13621 (PFAM)	SSF51197 (SUPERFAMILY)
Aster-00376	protein/spindle pole body protein [Chlamydomonas reinhardtii]	KOG class Cell cycle control, cell division, chromosome partitioning		coil (COIL)	seg (SEG)
Aster-07942	atpase splayed	F:DNA binding; F:ATP binding; F:helicase activity	-	IPR000330; IPR001650; IPR014001; G3DSA:3.40.50.300 (GENE3D)	PTHR10799 (PANTHER)	PTHR10799:SF209 (PANTHER)	seg (SEG)	SSF52540 (SUPERFAMILY)
Aster-04287	histone h4	C:nucleosome; F:DNA binding; C:nucleus; P:nucleosome assembly	-	IPR001951; IPR007125; IPR009072
Aster-02933	histone h2b	C:nucleosome; F:DNA binding; C:nucleus; P:nucleosome assembly	-	IPR000558; IPR007125; IPR009072; seg (SEG)
Aster-04840	component of smc5 6 dna repair complex	F:molecular_function; P:biological_process; C:cellular_component		IPR014854; coil (COIL)	PTHR16140:SF0 (PANTHER)	seg (SEG)
Aster-08417	histone h4	C:nucleosome; F:DNA binding; C:nucleus; P:nucleosome assembly	-	IPR001951; IPR007125; IPR009072; IPR019809; seg (SEG)
Aster-07961	poxvirus d5 protein	F:helicase activity; P:DNA replication	synthesis of RNA primer; F:DNA primase activity		SSF52540 (SUPERFAMILY)
Aster-02932	histone h3	C:nucleosome; F:DNA binding; P:nucleosome assembly	-	IPR000164; IPR007125; IPR009072
Aster-02269	phage/plasmid primase p4 family	F:ATP binding; F:hydrolase activity; F:nucleotide binding; P:DNA replication; F:zinc ion binding; F:DNA primase activity; F:DNA binding		no IPS match
Aster-x1619	protein downstream neighbor of son homolog/nuclear protein involved in cell division	C:plastid (??); F:binding; F:molecular_function; C:cytoplasm; P:S phase of mitotic cell cycle; P:cell proliferation; P:DNA amplification; C:nucleus		IPR024861
Aster-01256	dna polymerase delta subunit 1	F:nucleotide binding; F:DNA binding; F:DNA-directed DNA polymerase activity; P:DNA replication	EC:2.7.7.7	IPR004578; IPR006133; IPR006134; IPR006172; IPR012337; IPR017964; IPR023211; IPR025687; G3DSA:3.30.420.10 (GENE3D)	PTHR10322 (PANTHER)	PTHR10322:SF11 (PANTHER)	seg (SEG)	SSF56672 (SUPERFAMILY)
Aster-04371	kar3 type kinesin / mitosis	F:microtubule motor activity; F:ATP binding; P:microtubule-based movement	-	IPR001752; coil (COIL)	PTHR24115 (PANTHER)	PTHR24115:SF184 (PANTHER)	SSF52540 (SUPERFAMILY)
Aster-05604	dna polymerase alpha catalytic subunit	F:nucleotide binding; F:DNA binding; F:DNA-directed DNA polymerase activity; P:DNA replication; F:nucleoside binding	EC:2.7.7.7	IPR004578; IPR006133; IPR006134; IPR006172; IPR012337; IPR015088; IPR017964; IPR023211; G3DSA:3.30.420.10 (GENE3D)	PTHR10322 (PANTHER)	PTHR10322:SF3 (PANTHER)	seg (SEG)	SSF56672 (SUPERFAMILY)
Aster-08191	swr1 complex snf2 family dna-dependent atpase	F:DNA binding; F:ATP binding; F:helicase activity	-	IPR000330; IPR001650; IPR006562; IPR013999; IPR014001; IPR014012; coil (COIL)	G3DSA:3.40.50.300 (GENE3D)	PTHR10799 (PANTHER)	PTHR10799:SF75 (PANTHER)	seg (SEG)	SSF52540 (SUPERFAMILY)
Aster-x1260	gnat family expressed/ contains a Methyl-CpG binding domain; Methyl-CpG binding domain, also known as the TAM (TTF-IIP5, ARBP, MeCP1) domain	F:DNA binding; C:nucleus	-	IPR001739; PTHR24098 (PANTHER)	PTHR24098:SF1 (PANTHER)	seg (SEG)	SignalP-NN(euk) (SIGNALP)
Aster-03744	hypothetical protein COCSUDRAFT_58930 [Coccomyxa subellipsoidea C-169]	C:nucleus; P:regulation of cell cycle	-	IPR002719; IPR013763; SignalP-NN(euk) (SIGNALP)	tmhmm (TMHMM)
Aster-x0254	dna2-like helicase-like	F:DNA binding; F:ATP-dependent DNA helicase activity; F:ATP binding; P:DNA replication	-	IPR014808; PTHR10887 (PANTHER)	PTHR10887:SF14 (PANTHER)	seg (SEG)
Aster-x0487	atp-dependent dna helicase	F:DNA binding; F:ATP-dependent DNA helicase activity; F:ATP binding	-	IPR000212; IPR014016; G3DSA:3.40.50.300 (GENE3D)	SSF52540 (SUPERFAMILY)
Aster-06666	dna glycosylase	P:base-excision repair; F:catalytic activity	-	IPR003265; IPR011257; PTHR15074 (PANTHER)	seg (SEG)	SignalP-NN(euk) (SIGNALP)
Aster-x0617	kinetochore protein spc25	P:mitotic sister chromatid segregation; C:chromosome; C:Ndc80 complex; C:condensed nuclear chromosome kinetochore; P:mitosis; C:nucleus; C:condensed chromosome kinetochore; C:spindle pole body; C:kinetochore; C:chromosome	centromeric region; P:cell division; C:NMS complex; P:attachment of spindle microtubules to kinetochore involved in homologous chromosome segregation; F:protein binding; P:cell cycle; P:meiosis; P:chromosome segregation; P:mitotic spindle organization		IPR013255; coil (COIL)	PTHR14281 (PANTHER)	seg (SEG)
Aster-02477	origin recognition complex subunit 3-like	F:DNA binding; C:nuclear origin of replication recognition complex; P:DNA replication	-	IPR020795; PTHR12748:SF0 (PANTHER)	seg (SEG)
Aster-05235	dna damage-binding partial	F:nucleic acid binding; C:nucleus; C:plastid; C:chloroplast; P:biological_process		PF10433 (PFAM)	seg (SEG)
Aster-05265	protein	P:DNA repair; F:nuclease activity; C:intracellular		PTHR20208 (PANTHER)
Aster-05266	protein	P:DNA repair; F:nuclease activity; C:intracellular		PTHR20208 (PANTHER)
Aster-x0364	hypothetical protein VOLCADRAFT_90657 [Volvox carteri f. nagariensis]	F:damaged DNA binding; F:DNA-directed DNA polymerase activity; P:DNA repair	EC:2.7.7.7	IPR001126; G3DSA:3.30.70.270 (GENE3D)	PTHR11076 (PANTHER)	SSF56672 (SUPERFAMILY)
Aster-06851	dna-binding horma domain-containing protein	P:mitosis; P:tyrosine biosynthetic process; F:binding; P:metabolic process; F:catalytic activity; F:prephenate dehydrogenase (NADP+) activity; F:DNA binding; F:protein binding		IPR003511; PTHR11842 (PANTHER)	PTHR11842:SF11 (PANTHER)
Aster-05276	protein	F:single-stranded DNA binding; F:endonuclease activity; C:nucleus; P:nucleotide-excision repair	-	IPR001044; IPR006084; IPR006085; IPR019974; G3DSA:3.40.50.1010 (GENE3D)	seg (SEG)	SSF88723 (SUPERFAMILY)
Aster-04390	brca1 brca2-containing complex subunit 3	F:protein binding	-	IPR000555; G3DSA:3.40.140.10 (GENE3D)	PTHR10410 (PANTHER)	PTHR10410:SF2 (PANTHER)	SSF102712 (SUPERFAMILY)
	metabolism 34
Aster-01640	(486 AA) top hit high similarity to Chlamy hypothetical protein XP_001696738.1. And Chlorella ref|XP_005847488.1| . Probably good annotation. Chlamy Adrenodoxin reductase. Ferredoxin (flavodoxin)-NADP(H) reductases (FNRs) are ubiquitous flavoenzymes that deliver NADPH or low potential one-electron donors (ferredoxin, flavodoxin, adrenodoxin- a mitochondrial iron-sulfur protein) to redox-based met…
Aster-02435	(273 AA) Top hits high similarity to Coccomyxa/Chlorella vitamin B6, pyridoxal biosynthesis biosynthesis protein. Probably good annotation. In Chlamy,Vit B6 plays an important role in amino acid and carbohydrate metabolism and has recently been implicated in singlet oxygen resistance in phytopathogens [Daub00]
Aster-06699	(438 AA) Probably good annotation. Coccomyxa ATP-NAD kinase. Turns NAD into NADP. Involved in the chemical reactions and pathways resulting in the formation of nicotinamide-adenine dinucleotide phosphate, a coenzyme involved in many redox and biosynthetic reactions; biosynthesis may be of either the oxidized form, NADP, or the reduced form, NADPH. The shift from NAD to NADP suggests a push toward…
Aster-x0121	(146 AA) Annotation possibly OK. Similarity to other small algal proteins labeled cytochrome c oxydase assembly protein Cox 19 (assembly of respiratory chain?)
Aster-07568	(379 AA) Highly similar to Chlorella, Coccomyxa, and plant cytoplasmic fructose diphosphate aldolase, a glycolysis or gluconeogenesis enzyme
Aster-01009	(391 AA) Similar to the first half of a ~800AA plant GPI ethanolamine phosphate transferase. Ethanolamine phosphate transferase involved in glycosylphosphatidylinositol-anchor biosynthesis. Transfers ethanolamine phosphate to the first alpha-1,4-linked mannose of the glycosylphosphatidylinositol precursor of GPI-anchor By similarity. May act as suppressor of replication stress and chromosome miss…
Aster-05966	2-dehydro-3-deoxyphosphooctonate aldolase (Lipopolysaccharide synthesis)	P:biosynthetic process; C:cytoplasm; F:3-deoxy-8-phosphooctulonate synthase activity	EC:2.5.1.55	IPR006218; IPR006269; IPR013785; PTHR21057 (PANTHER)	seg (SEG)	SSF51569 (SUPERFAMILY)
Aster-05447	3-hydroxyisobutyryl- mitochondrial	F:catalytic activity; P:metabolic process	-	IPR001753; G3DSA:3.90.226.10 (GENE3D)	PTHR11941 (PANTHER)	PTHR11941:SF9 (PANTHER)	PF13766 (PFAM)	seg (SEG)	SignalP-NN(euk) (SIGNALP)	tmhmm (TMHMM)	SSF52096 (SUPERFAMILY)
Aster-03375	gdsl esterase lipase at5g62930-like	P:lipid metabolic process; F:hydrolase activity	-	IPR001087; IPR013830; IPR013831; PTHR32130 (PANTHER)	PTHR32130:SF0 (PANTHER)	SignalP-NN(euk) (SIGNALP)
Aster-01559	protein	P:glycerol metabolic process; F:glycerophosphodiester phosphodiesterase activity; P:lipid metabolic process	EC:3.1.4.46	IPR004129; IPR017946; PTHR22958 (PANTHER)	seg (SEG)
Aster-03429	squalene synthase 1	F:protein binding; F:phospholipid binding; F:GTPase activity; F:GTP binding; F:farnesyl-diphosphate farnesyltransferase activity; P:lipid biosynthetic process; C:integral to membrane	EC:2.5.1.21	IPR001849; IPR002060; IPR003130; IPR006449; IPR008949; IPR011993; IPR019845; IPR020850; coil (COIL)	PTHR11626 (PANTHER)	PTHR11626:SF0 (PANTHER)	seg (SEG)	tmhmm (TMHMM)	SSF50729 (SUPERFAMILY)
Aster-x1550	diacylglycerol o-acyltransferase 2-like 6	F:transferase activity	transferring acyl groups other than amino-acyl groups; C:endoplasmic reticulum membrane; P:lipid biosynthetic process; F:transferase activity; F:acyltransferase activity; C:integral to membrane; C:membrane; C:endoplasmic reticulum; F:diacylglycerol O-acyltransferase activity; P:glycerol metabolic process; P:diacylglycerol biosynthetic process; C:membrane fraction; F:2-acylglycerol O-acyltransfera…		IPR007130; seg (SEG)	tmhmm (TMHMM)
Aster-05446	3-hydroxyisobutyryl- mitochondrial	F:catalytic activity; P:metabolic process	-	IPR001753; G3DSA:3.90.226.10 (GENE3D)	PTHR11941 (PANTHER)	PTHR11941:SF9 (PANTHER)	PF13766 (PFAM)	seg (SEG)	SignalP-NN(euk) (SIGNALP)	tmhmm (TMHMM)	SSF52096 (SUPERFAMILY)
Aster-07229	cytochrome b5 domain-containing protein 1-like	F:heme binding	-	IPR001199; PTHR21281 (PANTHER)
Aster-06995	omega-6-FAD chloroplast isoform	P:lipid metabolic process	-	IPR005804; PTHR19353 (PANTHER)	seg (SEG)	tmhmm (TMHMM)
Aster-05901	3-isopropylmalate small subunit (leucine metabolism)	F:3-isopropylmalate dehydratase activity; P:leucine biosynthetic process; C:3-isopropylmalate dehydratase complex	EC:4.2.1.33	IPR004431; IPR015928; IPR015937
Aster-05682	Cysteine desulfurase (SufS)-like. This family belongs to the pyridoxal phosphate (PLP)-dependent aspartate aminotransferase superfamily (fold I).	P:metabolic process; F:catalytic activity; F:pyridoxal phosphate binding	-	IPR000192; IPR015421; IPR015422; IPR015424; IPR020578; PTHR11601 (PANTHER)
Aster-01959	pyrroline-5-carboxylate reductase	F:pyrroline-5-carboxylate reductase activity; P:proline biosynthetic process; P:oxidation reduction; F:nucleotide binding	EC:1.5.1.2	IPR000304; IPR004455; IPR008927; IPR016040; seg (SEG)	SSF51735 (SUPERFAMILY)
Aster-04732	fumarylacetoacetate hydrolase / aromatic aa metabolism	F:catalytic activity; P:metabolic process	-	IPR002529; IPR011234; PTHR11820 (PANTHER)	PTHR11820:SF59 (PANTHER)
Aster-07801	agmatine deiminase (produces ammonia)	P:putrescine biosynthetic process; F:agmatine deiminase activity; F:hydrolase activity		IPR007466; G3DSA:3.75.10.10 (GENE3D)	PTHR31377 (PANTHER)	PTHR31377:SF0 (PANTHER)	SignalP-NN(euk) (SIGNALP)	SSF55909 (SUPERFAMILY)
Aster-00315	aspartate aminotransferase	P:cellular amino acid metabolic process; F:transaminase activity; P:biosynthetic process; F:pyridoxal phosphate binding	EC:2.6.1.0	IPR000796; IPR004838; IPR004839; IPR015421; IPR015424; PTHR11879:SF0 (PANTHER)
Aster-00886	methyltransferase-like protein 13-like / transmembrane/Amino acid transport and metabolism	F:methyltransferase activity; P:metabolic process; P:methylation; F:transferase activity; F:catalytic activity		IPR000595; G3DSA:3.40.50.150 (GENE3D)	PTHR12176 (PANTHER)	PTHR12176:SF9 (PANTHER)	seg (SEG)	tmhmm (TMHMM)	SSF53335 (SUPERFAMILY)
Aster-02705	succinate-semialdehyde dehydrogenase/ http://ecocyc.org/CHLAMY/NEW-IMAGE?type=PATHWAY&object=PWY-4321	F:oxidoreductase activity; P:oxidation reduction	-	IPR015590; IPR016160; IPR016161; IPR016162; IPR016163; PTHR11699 (PANTHER)	PTHR11699:SF49 (PANTHER)	seg (SEG)
Aster-08019	protein	C:cytoplasm; P:cysteine biosynthetic process from serine; F:serine O-acetyltransferase activity	EC:2.3.1.30	IPR001451; IPR005881; IPR010493; IPR011004; IPR018357; G3DSA:1.10.3130.10 (GENE3D)	G3DSA:2.160.10.10 (GENE3D)	PTHR23416 (PANTHER)	PTHR23416:SF12 (PANTHER)	seg (SEG)
Aster-04872	glyoxal oxidase / produces hydrogen peroxyde	F:chitin binding		IPR009880; IPR011043; IPR013783; IPR014756; IPR015202; IPR015916; PTHR32208 (PANTHER)	PTHR32208:SF0 (PANTHER)	seg (SEG)
Aster-x0790	cytochrome p450	F:electron carrier activity; F:heme binding; P:oxidation reduction	-	IPR001128; IPR002401; PTHR24286 (PANTHER)
Aster-05473	short chain dehydrogenase	P:metabolic process; F:oxidoreductase activity; F:nucleotide binding	-	IPR002198; IPR002347; IPR016040; PTHR24320 (PANTHER)	seg (SEG)	SSF51735 (SUPERFAMILY)
Aster-05823	nad(p)binding protein	P:metabolic process; F:oxidoreductase activity; F:nucleotide binding	-	IPR002198; IPR016040; PTHR24322 (PANTHER)	PTHR24322:SF57 (PANTHER)	SSF51735 (SUPERFAMILY)
Aster-01216	short-chain dehydrogenase reductase sdr	P:metabolic process; F:oxidoreductase activity; F:nucleotide binding	-	IPR002198; IPR002347; IPR016040; PTHR24322 (PANTHER)	seg (SEG)	SSF51735 (SUPERFAMILY)
Aster-00231	protein	F:NAD or NADH binding; P:oxidation reduction	-	IPR006139; IPR006140; IPR016040; PTHR10996 (PANTHER)	PTHR10996:SF12 (PANTHER)	seg (SEG)	SSF51735 (SUPERFAMILY)	SSF52283 (SUPERFAMILY)
Aster-06408	phosphoglycerate mutase family/glycolysis (to metab from carb)	-		IPR022234; seg (SEG)	SignalP-NN(euk) (SIGNALP)
Aster-04066	isocitrate lyase / glyoxylate cycle >> carb synthesis	F:isocitrate lyase activity; P:carboxylic acid metabolic process	EC:4.1.3.1	IPR000918; IPR006254; IPR015813; IPR018523; PTHR21631 (PANTHER)	PF13714 (PFAM)	seg (SEG)
Aster-03054	beta- partial	F:catalytic activity; P:carbohydrate metabolic process; F:cation binding	-	IPR013781; IPR017853; seg (SEG)
Aster-07368	hypothetical protein COCSUDRAFT_42358 [Coccomyxa subellipsoidea C-169]	F:metal ion binding; F:binding; F:zinc ion binding; P:carbohydrate metabolic process; F:cation binding; F:catalytic activity		PTHR21704 (PANTHER)	seg (SEG)
	protein trafficking 23
Aster-x0398	mannosyl-oligosaccharide -alpha-mannosidase	F:calcium ion binding; C:membrane	-	IPR001382
Aster-02553	vac8p /http://www.ncbi.nlm.nih.gov/pubmed/16824055	F:protein binding	-	IPR000225; IPR011989; IPR016024; PTHR23315 (PANTHER)	seg (SEG)	SignalP-NN(euk) (SIGNALP)
Aster-03423	protein/Biological Process: vesicle-mediated transport; intracellular protein transport;	F:ARF GTPase activator activity; F:zinc ion binding; P:regulation of ARF GTPase activity	-	IPR001164; PTHR23180 (PANTHER)	seg (SEG)
Aster-02898	dynein light chain	C:microtubule associated complex; P:microtubule-based process	-	IPR001372; PTHR11886:SF20 (PANTHER)
Aster-x0147	enth-domain-containing protein/clathrin vescicles	F:ARF GTPase activator activity; P:regulation of ARF GTPase activity; F:zinc ion binding; F:phospholipid binding; C:Golgi apparatus; F:protein binding; F:clathrin binding; F:binding; C:vacuolar membrane; C:plasma membrane		IPR001026; IPR008942; IPR013809; PTHR12276 (PANTHER)
Aster-04958	serine proteinase/ vacuolar	F:serine-type endopeptidase activity; P:proteolysis	EC:3.4.21.0	IPR000209; IPR015500; IPR022398; IPR023828; PTHR10795:SF32 (PANTHER)	seg (SEG)
Aster-03447	adp-ribosylation factor-like protein 6	F:GTP binding; P:small GTPase mediated signal transduction; C:intracellular; P:intracellular protein transport; F:GTPase activity; P:GTP catabolic process; C:membrane	-	IPR003579; IPR005225; IPR006687; IPR006689; IPR020849; IPR024156; G3DSA:3.40.50.300 (GENE3D)	PTHR11711 (PANTHER)	PTHR11711:SF21 (PANTHER)	SSF52540 (SUPERFAMILY)
Aster-00235	protein	C:signal peptidase complex; P:signal peptide processing; F:peptidase activity; C:integral to membrane	-	IPR009582; PTHR13085 (PANTHER)	PTHR13085:SF0 (PANTHER)	seg (SEG)	tmhmm (TMHMM)
Aster-x0723	phosphatidylinositol n-acetylglucosaminyltransferase subunit h-like	F:phosphatidylinositol N-acetylglucosaminyltransferase activity	EC:2.4.1.198	IPR019328; PTHR15231 (PANTHER)	SignalP-NN(euk) (SIGNALP)	tmhmm (TMHMM)
Aster-x1329	phosphatidylinositol n-acetylglucosaminyltransferase subunit p	F:transferase activity; F:transferase activity	transferring glycosyl groups; C:integral to membrane; F:phosphatidylinositol N-acetylglucosaminyltransferase activity; C:membrane; C:glycosylphosphatidylinositol-N-acetylglucosaminyltransferase (GPI-GnT) complex; P:preassembly of GPI anchor in ER membrane; P:GPI anchor biosynthetic process; C:endoplasmic reticulum; P:C-terminal protein lipidation; P:cellular protein metabolic process; F:molecular…		IPR013717; PTHR21726 (PANTHER)	seg (SEG)	tmhmm (TMHMM)
Aster-x0238	ring zinc finger-containing protein/Vacuolar assembly/sorting protein VPS8 (ISS) [Ostreococcus tauri]	F:metal ion binding; F:zinc ion binding		PTHR12616 (PANTHER)	PTHR12616:SF0 (PANTHER)	seg (SEG)
Aster-x0960	gpi transamidase component gpi16 subunit-like protein	C:GPI-anchor transamidase complex	-	IPR007245; PTHR12959:SF11 (PANTHER)	seg (SEG)
Aster-x1590	protein	F:sialyltransferase activity; P:protein amino acid glycosylation; C:integral to Golgi membrane		seg (SEG)
Aster-01520	methyltransferase type 12 / Nucleotide-diphospho-sugar transferases superfamily	F:transferase activity; F:transferase activity	transferring glycosyl groups; F:methyltransferase activity; P:methylation		G3DSA:3.90.550.10 (GENE3D)	seg (SEG)	SignalP-NN(euk) (SIGNALP)	SSF53448 (SUPERFAMILY)
Aster-08288	protein casp	P:intra-Golgi vesicle-mediated transport; C:integral to Golgi membrane	-	IPR012955; coil (COIL)	PTHR14043 (PANTHER)	PTHR14043:SF2 (PANTHER)	seg (SEG)
Aster-x0066	probable exocyst complex component 4-like	P:vesicle docking during exocytosis; C:exocyst; P:protein transport; P:pollen tube growth; P:pollen germination; C:cytosol; P:mucilage biosynthetic process during seed coat development; C:plasma membrane		PTHR14146 (PANTHER)
Aster-06280	udp-sugar pyrophosphorylase	P:metabolic process; F:nucleotidyltransferase activity	EC:2.7.7.0	IPR002618; G3DSA:3.90.550.10 (GENE3D)	PTHR11952:SF2 (PANTHER)	seg (SEG)	SSF53448 (SUPERFAMILY)
Aster-07240	Galactosyltransferase; This family includes the galactosyltransferases UDP-galactose:2-acetamido-2-deoxy-D-glucose3beta-galactosyltransferase and UDP-Gal:beta-GlcNAc beta 1,3-galactosyltranferase. Specific galactosyltransferases transfer galactose to GlcNAc terminal chains in the synthesis of the lacto-series oligosaccharides types 1 and 2.methyltransferase family	P:protein amino acid glycosylation; F:galactosyltransferase activity; C:membrane	-	IPR002659; IPR006342; IPR011042; G3DSA:3.40.50.150 (GENE3D)	seg (SEG)	SSF82171 (SUPERFAMILY)
Aster-02243	endoplasmic reticulum mannosyl-oligosaccharide -alpha-mannosidase	F:calcium ion binding; C:membrane	-	IPR001382; PTHR11742:SF7 (PANTHER)	seg (SEG)
Aster-02642	s-formylglutathione hydrolase	F:carboxylesterase activity; C:cytoplasmic membrane-bounded vesicle; F:S-formylglutathione hydrolase activity	EC:3.1.1.1; EC:3.1.2.12	IPR000801; IPR014186; G3DSA:3.40.50.1820 (GENE3D)	SSF53474 (SUPERFAMILY)
Aster-01607	type i inositol polyphosphate 5-phosphatase /KOG Intracellular trafficking, secretion, and vesicular transport	P:phosphoinositide phosphorylation	-	IPR000300; IPR005135; G3DSA:3.60.10.10 (GENE3D)	PTHR11200 (PANTHER)	PTHR11200:SF29 (PANTHER)	seg (SEG)
Aster-x0305	component of oligomeric golgi complex 1	-		PTHR31658 (PANTHER)	PTHR31658:SF0 (PANTHER)	seg (SEG)
Aster-05049	epsin 2-like protein	-		IPR001026; IPR008942; IPR013809; coil (COIL)	PTHR12276 (PANTHER)
	Flagellum 21
Aster-x0279	central pair complex 1	F:ATP binding; P:nucleobase	nucleoside	nucleotide and nucleic acid metabolic process; F:adenylate kinase activity	EC:2.7.4.3	IPR000850; IPR007862; coil (COIL)	G3DSA:3.40.50.300 (GENE3D)	PTHR14919 (PANTHER)	PTHR14919:SF0 (PANTHER)	seg (SEG)	SSF52540 (SUPERFAMILY)
Aster-02669	flagellar associated protein	F:protein binding	-	IPR011990; PTHR12298 (PANTHER)	PTHR12298:SF14 (PANTHER)	seg (SEG)
Aster-02737	flagellar outer arm dynein 14 kda light chain lc5	P:glycerol ether metabolic process; F:electron carrier activity; F:protein disulfide oxidoreductase activity; P:cell redox homeostasis	-	IPR005746; IPR012336; IPR013766; IPR017937; PTHR10438:SF49 (PANTHER)
Aster-04680	intraflagellar transport protein 172	F:protein binding	-	IPR001680; IPR011990; IPR015943; IPR017986; PTHR15722 (PANTHER)	PTHR15722:SF2 (PANTHER)	seg (SEG)	SSF48452 (SUPERFAMILY)	SSF69322 (SUPERFAMILY)
Aster-01584	bardet-biedl syndrome 1	P:Kupffer's vesicle development; P:convergent extension involved in gastrulation; P:convergent extension; P:determination of left/right symmetry; P:pectoral fin development; P:melanosome transport; P:cilium assembly; F:molecular_function; C:cellular_component; P:photoreceptor cell morphogenesis; P:cerebral cortex development; P:olfactory behavior; P:fertilization; C:motile secondary cilium; P:sen…		PTHR20870 (PANTHER)	PTHR20870:SF0 (PANTHER)	seg (SEG)
Aster-01485	intraflagellar transport protein 27 homolog	F:GTP binding; P:small GTPase mediated signal transduction; P:protein transport; F:GTPase activity; P:GTP catabolic process; C:membrane	-	IPR001806; IPR003579; IPR020849; G3DSA:3.40.50.300 (GENE3D)	PTHR24073 (PANTHER)	PTHR24073:SF276 (PANTHER)	PS51419 (PROFILE)	SSF52540 (SUPERFAMILY)
Aster-07304	centrin	F:calcium ion binding	-	IPR002048; IPR011992; IPR018247; IPR018249; PTHR10891 (PANTHER)	PTHR10891:SF41 (PANTHER)	PF13499 (PFAM)	SSF47473 (SUPERFAMILY)
Aster-05226	coiled-coil domain-containing protein 40-like	-		IPR009053; coil (COIL)	PTHR32104 (PANTHER)	PTHR32104:SF0 (PANTHER)	seg (SEG)
Aster-06742	flagellar associated protein	F:calcium ion binding	-	IPR011992; IPR018249; PTHR10891 (PANTHER)	PTHR10891:SF320 (PANTHER)	PF13405 (PFAM)	seg (SEG)	SignalP-NN(euk) (SIGNALP)	SSF47473 (SUPERFAMILY)
Aster-x0541	flagellar associated protein	P:oxidation reduction; F:oxidoreductase activity; P:metabolic process; C:flagellum		coil (COIL)	seg (SEG)
Aster-x1069	flagellar associated protein	C:flagellum; C:membrane; F:calcium ion binding		coil (COIL)	PTHR24274 (PANTHER)	PTHR24274:SF0 (PANTHER)	seg (SEG)
Aster-04775	bardet-biedl syndrome 9	C:cilium; P:fat cell differentiation; C:nucleus; C:microtubule organizing center; C:cytoplasm; P:response to stimulus; F:molecular_function; C:nucleolus; F:protein binding; C:cilium membrane; C:BBSome; C:plasma membrane; P:visual perception; C:cytoskeleton; C:membrane; C:cell projection		PTHR20991 (PANTHER)	PTHR20991:SF0 (PANTHER)	seg (SEG)
Aster-06715	flagellar associated protein	F:protein binding	-	IPR001611; IPR025875; coil (COIL)	G3DSA:3.80.10.10 (GENE3D)	PTHR10588 (PANTHER)	PTHR10588:SF32 (PANTHER)	SM00365 (SMART)	seg (SEG)	SSF52058 (SUPERFAMILY)
Aster-06748	flagellar outer dynein arm heavy chain gamma	P:microtubule-based movement; P:ATP catabolic process; F:nucleotide binding; F:nucleoside-triphosphatase activity; F:ATP binding; F:microtubule motor activity; F:ATPase activity; C:dynein complex; C:flagellum; C:cilium; P:cell projection organization; C:cell projection; C:microtubule; C:cytoplasm; F:motor activity; C:flagellar axoneme; C:cytoskeleton; F:binding; F:molecular_function; C:cellular_c…		coil (COIL)	G3DSA:3.40.50.300 (GENE3D)	PTHR10676 (PANTHER)	PTHR10676:SF35 (PANTHER)	PF12775 (PFAM)	seg (SEG)
Aster-05423	intraflagellar transport protein 43 homolog isoform 2	C:flagellum; P:cilium morphogenesis;		seg (SEG)
Aster-00325	flagellar basal body protein	C:flagellum		coil (COIL)	PTHR14845 (PANTHER)	seg (SEG)
Aster-03041	deflagellation inducible protein, Chalamydomonas	C:flagellum; C:nucleus		PD968187 (PRODOM)	coil (COIL)
Aster-08282	flagellar associated protein	C:flagellum; F:molecular_function; P:biological_process; C:cellular_component		coil (COIL)	PTHR32083 (PANTHER)	PTHR32083:SF0 (PANTHER)	seg (SEG)
Aster-08368	radial spoke protein 10	C:flagellum; F:kinase activity; P:phosphorylation		IPR003409; G3DSA:2.20.110.10 (GENE3D)	PTHR23084 (PANTHER)	PTHR23084:SF78 (PANTHER)	SSF82185 (SUPERFAMILY)
Aster-07307	flagellar basal body protein	C:flagellum		seg (SEG)
Aster-07879	flagellar flavodoxin	F:FMN binding; F:oxidoreductase activity; P:Golgi organization; P:protein transport; C:membrane	-	IPR005025; IPR008254; IPR009316; IPR010089; IPR024602; IPR024603; coil (COIL)	G3DSA:3.40.50.360 (GENE3D)	seg (SEG)	SSF52218 (SUPERFAMILY)
	Transcription, regulation, RNA turnover 22
Aster-01209	(193 AA) With regular BLAST, first 36 AA are higly similar to a ~200AA plant serine/arginine rich splicing factor, but no similarity after that. With Delta-Blast, similarity extends and reveals a Medicago truncatula 491 AA glycine-rich RNA binding protein (ref|XP_003593133.1|)
Aster-00865	(239 AA) Top hits Coccomyxa and other plant similar length proteins labeled as "probable RNA methyltransferases" (mitochondrial import signal according to Target P)
Aster-x0135	(289 AA) Protein with a GATA transcription factor Zn finger DNA binding domain (only region with similarity) Top hits:plant GATA TFs.
Aster-07389	sas10 utp3 c1d family	C:nucleus; P:gene silencing	-	IPR007146; IPR018972; coil (COIL)	PTHR13237 (PANTHER)	seg (SEG)
Aster-04451	5 -3 exoribonuclease 1	F:nucleic acid binding; F:exonuclease activity; C:intracellular	-	IPR004859; PTHR12341:SF7 (PANTHER)	SignalP-NN(euk) (SIGNALP)	tmhmm (TMHMM)
Aster-01788	phosphatase subunit g4-1/possibly involved in transcriptional control http://www.ncbi.nlm.nih.gov/pubmed/20925653	F:calcium ion binding	-	IPR011992; PTHR12085 (PANTHER)	PTHR12085:SF3 (PANTHER)	SSF47473 (SUPERFAMILY)
Aster-00714	pre-mRNA splicing factor	F:RNA binding; C:nucleus; P:mRNA processing; F:nucleotide binding	-	IPR000504; IPR006509; IPR012677; coil (COIL)	PTHR24012 (PANTHER)	PTHR24012:SF39 (PANTHER)	seg (SEG)	SignalP-NN(euk) (SIGNALP)	SSF54928 (SUPERFAMILY)
Aster-03983	u2 snrnp auxiliary large subunit/RNA splicing	F:nucleic acid binding; F:nucleotide binding	-	IPR000504; IPR012677; PTHR23139 (PANTHER)	PTHR23139:SF9 (PANTHER)	PF14259 (PFAM)	seg (SEG)	SSF54928 (SUPERFAMILY)
Aster-04452	5 -3 exoribonuclease 1	F:nucleic acid binding; F:exonuclease activity; C:intracellular	-	IPR004859; PTHR12341:SF7 (PANTHER)	SignalP-NN(euk) (SIGNALP)	tmhmm (TMHMM)
Aster-03959	pre-mrna-processing factor 40 homolog b-like	F:protein binding	-	IPR001202; IPR002713; coil (COIL)	PTHR11864 (PANTHER)	PTHR11864:SF0 (PANTHER)	seg (SEG)
Aster-08011	5 -3 exoribonuclease 2	F:nucleic acid binding; F:exonuclease activity; C:intracellular	-	IPR004859; PTHR12341:SF7 (PANTHER)	seg (SEG)
Aster-06475	rna-binding protein 45	F:nucleic acid binding; F:nucleotide binding	-	IPR000504; IPR012677; PTHR24012 (PANTHER)	PTHR24012:SF152 (PANTHER)	PF13893 (PFAM)	SSF54928 (SUPERFAMILY)
Aster-03841	gata transcription	F:transcription factor activity; F:zinc ion binding; F:sequence-specific DNA binding	-	IPR000679; IPR013088; PTHR10071 (PANTHER)	PTHR10071:SF125 (PANTHER)	SSF57716 (SUPERFAMILY)
Aster-x0112	---NA---	F:transcription factor activity; F:DNA binding	-	IPR001471; IPR016177; PTHR32467 (PANTHER)	seg (SEG)
Aster-00731	ap2-like protein	F:transcription factor activity; F:DNA binding	-	IPR001471; IPR016177; PTHR32467 (PANTHER)
Aster-00976	chromosome 11 open reading frame 65; transcription regulator	F:molecular_function; P:biological_process; C:cellular_component		seg (SEG)
Aster-07900	silencing group b protein/similar to yeast ARD1, an acetyl transferase involved in gene silencing	F:N-acetyltransferase activity	-	IPR000182; IPR016181; PTHR23091 (PANTHER)	PTHR23091:SF5 (PANTHER)
Aster-07212	aintegumenta-like protein	F:transcription factor activity; F:DNA binding	-	IPR001471; IPR016177; PTHR32467 (PANTHER)	seg (SEG)
Aster-x0189	tata-binding protein-associated factor 172	F:binding	-	IPR011989; IPR016024; PTHR10799 (PANTHER)	PTHR10799:SF225 (PANTHER)	PF13513 (PFAM)	seg (SEG)
Aster-01573	lin-54-like protein	F:protein binding; F:transcription factor activity; C:cellular_component		IPR005172; PTHR12446 (PANTHER)	seg (SEG)
Aster-01608	---NA---	F:transcription factor activity; F:sequence-specific DNA binding; F:protein dimerization activity	-	IPR004827; IPR011616; G3DSA:1.20.5.170 (GENE3D)	seg (SEG)	SignalP-NN(euk) (SIGNALP)
Aster-x0037	leafy cotyledon 2 /TF	F:DNA binding	-	IPR003340; IPR015300; seg (SEG)
	Transmembrane transport 16
Aster-05735	proton phosphate symporter	C:integral to membrane; F:transmembrane transporter activity; P:transmembrane transport	-	IPR005828; IPR016196; G3DSA:1.20.1250.20 (GENE3D)	PTHR24064 (PANTHER)	PTHR24064:SF0 (PANTHER)	seg (SEG)	tmhmm (TMHMM)
Aster-07292	vacuolar-type proton atpase subunit c	P:ATP hydrolysis coupled proton transport	-	IPR004907; coil (COIL)	G3DSA:1.20.1460.10 (GENE3D)	G3DSA:3.30.70.100 (GENE3D)	PTHR10137:SF0 (PANTHER)	seg (SEG)	SSF118203 (SUPERFAMILY)
Aster-02542	drug metabolite transporter superfamily/triose-phosphate translocator/phosphate antiporter (chloroplast)	C:integral to membrane; C:membrane		IPR004853; PTHR11132 (PANTHER)	seg (SEG)	SignalP-NN(euk) (SIGNALP)	tmhmm (TMHMM)
Aster-x1273	n-alpha-acetyltransferase auxiliary subunit-like / poly-beta-1,6 N-acetyl-D-glucosamine export porin PgaA; Members of this protein family are the poly-beta-1,6 N-acetyl-D-glucosamine (PGA) export porin PgaA of Gram-negative bacteria.	F:protein binding	-	IPR011990; PTHR22767 (PANTHER)	PTHR22767:SF3 (PANTHER)	SSF48452 (SUPERFAMILY)
Aster-03649	inosine-uridine preferring nucleoside hydrolase/transmembrane, nucleotide transport and metabolism	F:hydrolase activity; F:aminoacyl-tRNA ligase activity; F:hydrolase activity	hydrolyzing N-glycosyl compounds; P:metabolic process; F:hydrolase activity	acting on glycosyl bonds; F:purine nucleosidase activity; F:uridine nucleosidase activity		IPR001910; IPR023186; seg (SEG)
Aster-06169	protein oscp1/Organic solute carrier protein 1, or Oscp1, is a family of proteins conserved from plants to humans.	C:membrane; C:plasma membrane; P:transport; C:basal plasma membrane		IPR019332; PTHR21439 (PANTHER)	SignalP-NN(euk) (SIGNALP)
Aster-00921	voltage-gated ion channel superfamily (Ca++)	F:ion channel activity; P:ion transport; C:membrane; P:transmembrane transport	-	IPR005821; G3DSA:1.20.120.350 (GENE3D)	PTHR10037 (PANTHER)	PTHR10037:SF138 (PANTHER)	seg (SEG)	SignalP-NN(euk) (SIGNALP)	tmhmm (TMHMM)	SSF81324 (SUPERFAMILY)
Aster-06835	potassium efflux antiporter	P:potassium ion transport; F:solute:hydrogen antiporter activity; C:integral to membrane; P:transmembrane transport; F:nucleotide binding	-	IPR003148; IPR006153; IPR016040; PTHR16254 (PANTHER)	seg (SEG)	SignalP-NN(euk) (SIGNALP)	tmhmm (TMHMM)	SSF51735 (SUPERFAMILY)
Aster-05191	potassium channel tetramerisation domain containing 15	F:protein binding; P:protein homooligomerization	-	IPR000210; IPR003131; IPR011333; coil (COIL)	PTHR14499 (PANTHER)	seg (SEG)
Aster-05958	zip4-like protein	F:copper ion transmembrane transporter activity; F:cation transmembrane transporter activity; P:cation transport; P:female meiosis; P:male meiosis; P:resolution of meiotic recombination intermediates; F:protein binding; F:zinc ion transmembrane transporter activity; C:chloroplast; F:binding		IPR013940; seg (SEG)	SSF48452 (SUPERFAMILY)
Aster-x1439	protein	C:membrane; P:transmembrane transport; P:metal ion transport; F:metal ion transmembrane transporter activity; F:binding		coil (COIL)	seg (SEG)
Aster-00759	drug transporter/antiporter/efflux	P:drug transmembrane transport; F:drug transmembrane transporter activity; F:antiporter activity; C:membrane	-	IPR002528; PTHR11206 (PANTHER)	PTHR11206:SF21 (PANTHER)	tmhmm (TMHMM)
Aster-07403	plastidic atp adp transporter	F:ATP:ADP antiporter activity; F:ATP binding; P:transport; C:integral to membrane	-	IPR004667; PTHR31187 (PANTHER)	PTHR31187:SF0 (PANTHER)	seg (SEG)	SignalP-NN(euk) (SIGNALP)	tmhmm (TMHMM)
Aster-01381	proton phosphate symporter	C:integral to membrane; F:transmembrane transporter activity; P:transmembrane transport	-	IPR005828; IPR005829; IPR016196; IPR020846; G3DSA:1.20.1250.20 (GENE3D)	PTHR24064 (PANTHER)	PTHR24064:SF0 (PANTHER)	seg (SEG)	SignalP-NN(euk) (SIGNALP)	tmhmm (TMHMM)
Aster-03312	glycerol transport activity	F:transporter activity; P:transport; C:membrane	-	IPR000425; IPR023271; seg (SEG)	SignalP-NN(euk) (SIGNALP)	tmhmm (TMHMM)
Aster-04482	phosphate/sugar translocator plastidic?	C:integral to membrane; C:membrane; F:organic anion transmembrane transporter activity; C:endomembrane system		IPR004853; PTHR11132 (PANTHER)	PTHR11132:SF14 (PANTHER)	seg (SEG)	SignalP-NN(euk) (SIGNALP)	tmhmm (TMHMM)	SSF103481 (SUPERFAMILY)
	Proteasome, ubiquitin, protein turnover, chaperones 14
Aster-03771	(217 AA) Similarity to the last 217 AA of a ~380 AA long DNAJ chaperone (HSP40) from Chlamydomonas and Volvox.
Aster-00978	ubiquitin-like domain-containing ctd phosphatase	F:protein binding; F:phosphoprotein phosphatase activity; C:nucleus	EC:3.1.3.16	IPR004274; IPR011943; IPR019955; IPR023214; G3DSA:3.10.20.90 (GENE3D)	PTHR32054 (PANTHER)	PTHR32054:SF1 (PANTHER)	SSF54236 (SUPERFAMILY)
Aster-02038	atp-dependent clp protease atp-binding subunit	F:ATP binding; P:protein folding; F:unfolded protein binding	-	IPR004487; IPR013093; IPR019489; G3DSA:1.10.8.60 (GENE3D)	G3DSA:3.40.50.300 (GENE3D)	PTHR11262 (PANTHER)	seg (SEG)	SSF52540 (SUPERFAMILY)
Aster-00188	papilin isoform 1/ transmembrane, KOG: Posttranslational modification, protein turnover, chaperones	F:protein binding; C:proteinaceous extracellular matrix; F:metallopeptidase activity; F:zinc ion binding	-	IPR000742; IPR000884; IPR013032; IPR013273; G3DSA:2.20.100.10 (GENE3D)	PTHR13723 (PANTHER)	PTHR13723:SF20 (PANTHER)	seg (SEG)	SSF57196 (SUPERFAMILY)
Aster-05136	chaperone protein dnaj 10-like	F:unfolded protein binding; P:protein folding; F:heat shock protein binding; C:mitochondrion		IPR013326; coil (COIL)	PF14308 (PFAM)	seg (SEG)	tmhmm (TMHMM)	SSF47162 (SUPERFAMILY)
Aster-04676	26s proteasome non-atpase regulatory subunit 14-like	F:protein binding	-	IPR000555; IPR024969; G3DSA:3.40.140.10 (GENE3D)	PTHR10410 (PANTHER)	PTHR10410:SF5 (PANTHER)	seg (SEG)	SSF102712 (SUPERFAMILY)
Aster-02758	fkbp-type peptidyl-prolyl cis-trans isomerase	P:protein folding	-	IPR001179; IPR023566; G3DSA:3.10.50.40 (GENE3D)	SSF54534 (SUPERFAMILY)
Aster-x0176	dnaj homolog subfamily c member 13-like	F:binding; F:receptor activity; F:heat shock protein binding; P:response to stress; P:positive gravitropism; P:cell division; C:vacuolar membrane; C:vacuole; P:vacuole organization; C:late endosome; P:endosome organization; C:trans-Golgi network; P:embryonic development ending in seed dormancy; P:endocytosis; C:endoplasmic reticulum; P:response to starvation; C:microsome; P:protein folding; P:amy…		PTHR24078 (PANTHER)	PTHR24078:SF25 (PANTHER)
Aster-00995	ubiquitin carboxyl-terminal hydrolase	F:zinc ion binding	-	IPR001607; IPR011422; IPR013083; PTHR24007 (PANTHER)
Aster-04677	26s proteasome non-atpase regulatory subunit 14-like	F:protein binding	-	IPR000555; IPR024969; G3DSA:3.40.140.10 (GENE3D)	PTHR10410 (PANTHER)	PTHR10410:SF5 (PANTHER)	seg (SEG)	SSF102712 (SUPERFAMILY)
Aster-01039	7-dehydrocholesterol reductase	P:ubiquitin-dependent protein catabolic process; C:membrane; F:threonine-type endopeptidase activity; C:proteasome core complex; P:oxidation reduction	EC:3.4.25.0	IPR000426; IPR001171; IPR001353; IPR018083; IPR023332; G3DSA:3.60.20.10 (GENE3D)	PTHR21257 (PANTHER)	PTHR21257:SF22 (PANTHER)	seg (SEG)	tmhmm (TMHMM)	SSF56235 (SUPERFAMILY)
Aster-06703	proteasome subunit beta type 7-a precursor	C:proteasome core complex; P:proteolysis involved in cellular protein catabolic process; F:threonine-type endopeptidase activity	EC:3.4.25.0	IPR000243; IPR001353; IPR016050; IPR023333; G3DSA:3.60.20.10 (GENE3D)	PTHR11599 (PANTHER)	PTHR11599:SF1 (PANTHER)	SSF56235 (SUPERFAMILY)
Aster-00035	spa1-related 4 protein/in Arabidopsis: repressor of photomorphogenesis in the light. Probably part of the COP1/SPA E3 ubiquitin-protein ligase complex.	F:protein binding	-	IPR001680; IPR015943; IPR017986; IPR019775; IPR020472; PTHR22847 (PANTHER)	PTHR22847:SF14 (PANTHER)
Aster-x0753	ubiquitin carboxyl-terminal hydrolase 22-like	F:ubiquitin thiolesterase activity; P:ubiquitin-dependent protein catabolic process	EC:3.1.2.15	IPR001394; IPR018200; PTHR24006 (PANTHER)	PTHR24006:SF122 (PANTHER)	seg (SEG)	SSF54001 (SUPERFAMILY)
	Cell wall 11
Aster-05836	(273 AA) Probably good annotation. Similar to Chlamy Prolyl-4 Hydroxylase Type I. Prolyl 4-hydroxylases (P4Hs) catalyze formation of 4-hydroxyproline (4Hyp), which is found in many plant glycoproteins. (http://www.ncbi.nlm.nih.gov/pmc/articles/PMC1820956/ ) that are the major structural components of cell walls (for reviews, see Cassab, 1998; Kieliszewski and Shpak, 2001)
Aster-x1412	glycoside hydrolase family 5 (similar to endoglucanase)*cell wall	F:hydrolase activity; carbohydrate metabolic process	-	IPR013830; IPR013831; PF13472 (PFAM)	seg (SEG)	SignalP-NN(euk) (SIGNALP)
Aster-01842	glycoside hydrolase family 5 (similar to endoglucanase)*cell wall	P:cellulose catabolic process; F:cation binding; P:lipid metabolic process; F:hydrolase activity	acting on ester bonds; F:hydrolase activity; P:polysaccharide catabolic process; P:carbohydrate metabolic process; F:catalytic activity; F:hydrolase activity	hydrolyzing O-glycosyl compounds; P:metabolic process; F:cellulase activity; F:hydrolase activity	acting on glycosyl bonds		seg (SEG)
Aster-04608	glycoside hydrolase family 5 (similar to endoglucanase)*cell wall	P:carbohydrate metabolic process; F:catalytic activity; F:cation binding	-	IPR001547; IPR013781; IPR017853; seg (SEG)	SignalP-NN(euk) (SIGNALP)
Aster-07468	glycoside hydrolase (mannan hydrolase, wall component)* cell wall	P:carbohydrate metabolic process; F:catalytic activity; F:cation binding	-	IPR001547; IPR013781; IPR017853; PTHR31451 (PANTHER)	seg (SEG)	SignalP-NN(euk) (SIGNALP)	tmhmm (TMHMM)
Aster-x1423	glycoside hydrolase (cellulase, endo glucanase) *cell wall	F:catalytic activity; P:carbohydrate metabolic process; F:cation binding	-	IPR013781; IPR017853; seg (SEG)	SignalP-NN(euk) (SIGNALP)
Aster-03816	cellulose synthase (possibly cell wall synthesis)	F:hydrolase activity	hydrolyzing O-glycosyl compounds; P:cellulose catabolic process; F:ATP binding; F:protein kinase activity; F:transferase activity; P:protein amino acid phosphorylation; F:protein tyrosine kinase activity; F:transferase activity	transferring glycosyl groups; F:cellulose synthase (UDP-forming) activity		G3DSA:3.90.550.10 (GENE3D)	PTHR10587 (PANTHER)	PTHR10587:SF9 (PANTHER)	PF13641 (PFAM)	seg (SEG)	tmhmm (TMHMM)	SSF53448 (SUPERFAMILY)
Aster-07509	cellulose synthase (possibly cell wall synthesis)	F:hydrolase activity	hydrolyzing O-glycosyl compounds; P:cellulose catabolic process; F:ATP binding; F:protein kinase activity; F:transferase activity; P:protein amino acid phosphorylation; F:protein tyrosine kinase activity; F:transferase activity	transferring glycosyl groups; F:cellulose synthase (UDP-forming) activity; C:membrane; F:cellulose synthase activity; P:UDP-glucose metabolic process; P:cellulose biosynthetic process		G3DSA:3.90.550.10 (GENE3D)	PTHR10587 (PANTHER)	PTHR10587:SF9 (PANTHER)	PF13641 (PFAM)	seg (SEG)	tmhmm (TMHMM)	SSF53448 (SUPERFAMILY)
Aster-05167	cellulose synthase (possibly cell wall synthesis)	P:carbohydrate metabolic process; F:catalytic activity	-	IPR001701; IPR008928; IPR012341; G3DSA:3.90.550.10 (GENE3D)	PTHR22298 (PANTHER)	PTHR22298:SF3 (PANTHER)	PF13641 (PFAM)	seg (SEG)	tmhmm (TMHMM)	SSF53448 (SUPERFAMILY)
Aster-06921	rhamnose biosynthetic enzyme (possibly cell wall synthesis)	F:catalytic activity; P:cellular metabolic process; F:coenzyme binding; F:nucleotide binding	-	IPR001509; IPR016040; G3DSA:3.90.25.10 (GENE3D)	PTHR10366 (PANTHER)	PTHR10366:SF2 (PANTHER)	seg (SEG)	SSF51735 (SUPERFAMILY)
Aster-x0226	lipoprotein / barwin-like endoglucanase (possibly cell wall synthesis)	F:chitin binding; P:chitin metabolic process; C:extracellular region		IPR009009; seg (SEG)
	"OTHER" 26
	Hydrolases 8
Aster-04130	(330AA) Top Blasts bacterial subtilisin-like serine proteases. Mostly larger in size (1200-400 AA)
Aster-07856	proliferation-associated protein 2g4-like	P:cellular process; F:aminopeptidase activity; P:proteolysis; F:metalloexopeptidase activity	EC:3.4.11.0	IPR000994; IPR001714; IPR011991; PTHR10804 (PANTHER)	PTHR10804:SF11 (PANTHER)	seg (SEG)	SSF46785 (SUPERFAMILY)
Aster-05639	atp-dependent metalloprotease	F:metalloendopeptidase activity; F:ATP binding; P:proteolysis; F:nucleoside-triphosphatase activity	EC:3.4.24.0; EC:3.6.1.15	IPR000642; IPR003593; IPR003959; IPR003960; G3DSA:1.10.8.60 (GENE3D)	G3DSA:3.40.50.300 (GENE3D)	PTHR23076 (PANTHER)	seg (SEG)	SSF140990 (SUPERFAMILY)	SSF52540 (SUPERFAMILY)
Aster-01988	hypothetical protein CHLNCDRAFT_136248 [Chlorella variabilis]	F:nucleic acid binding; F:zinc ion binding; P:lipid metabolic process; F:phosphoric diester hydrolase activity	EC:3.1.4.0	IPR001878; IPR017946; seg (SEG)	SignalP-NN(euk) (SIGNALP)	tmhmm (TMHMM)
Aster-02801	protein	F:hydrolase activity	-	IPR004843; G3DSA:3.60.21.10 (GENE3D)	PTHR11668 (PANTHER)	PTHR11668:SF68 (PANTHER)	seg (SEG)	SSF56300 (SUPERFAMILY)
Aster-03875	aminoacyl-histidine dipeptidase	P:proteolysis; F:hydrolase activity; P:metabolic process; F:dipeptidase activity		G3DSA:3.40.630.10 (GENE3D)	PTHR11014 (PANTHER)	PTHR11014:SF2 (PANTHER)	SSF53187 (SUPERFAMILY)
Aster-x1392	protein	F:hydrolase activity; P:metabolic process; F:catalytic activity; C:chloroplast envelope		G3DSA:3.40.50.1820 (GENE3D)	seg (SEG)	tmhmm (TMHMM)	SSF53474 (SUPERFAMILY)
Aster-x0411	protein	P:lipid metabolic process; F:hydrolase activity; P:metabolic process; P:regulation of transcription	DNA-dependent; P:regulation of protein amino acid phosphorylation; P:transcription	DNA-dependent; C:cAMP-dependent protein kinase complex; F:cAMP-dependent protein kinase regulator activity; C:intracellular; F:transcription factor activity; F:DNA binding		IPR000595; IPR014710; IPR018490; seg (SEG)
	Defense 7
Aster-04252	(118AA) Top Blast Coccomyxa Thioredoxin, important universal redox protein essential for disulfide bond regulation and in plants also redox defense (Trends in Plant Science, Volume 11, Issue 7, 329-334, 1 July 2006. Plant thioredoxins are key actors in the oxidative stress response.)
Aster-x0079	C2 domain present in the putative elicitor-responsive gene; In plants elicitor-responsive proteins are triggered in response to specific elicitor molecules such as glycolproteins, peptides, carbohydrates and lipids. A host of defensive responses are also triggered	F:protein binding	-	IPR008973; G3DSA:2.60.40.150 (GENE3D)	seg (SEG)
Aster-x1264	intradiol ring-cleavage dioxygenase /detoxification of xenobiotics?	F:catalytic activity; P:cellular aromatic compound metabolic process; F:ferric iron binding; P:oxidation reduction	-	IPR000627; IPR015889; seg (SEG)	SignalP-NN(euk) (SIGNALP)
Aster-x1349	uclacyanin 3-like protein (they do have ER transit peptides http://www.ncbi.nlm.nih.gov/pmc/articles/PMC2144163/)...Conceivably, they are involved in redox reactions occurring during primary defense responses in plants and/or in lignin formation	F:copper ion binding; F:electron carrier activity	-	IPR000923; IPR003245; IPR008972; seg (SEG)	SignalP-NN(euk) (SIGNALP)
Aster-03972	epoxide hydrolase domain protein	F:epoxide hydrolase activity; P:response to toxin; C:membrane; F:cis-stilbene-oxide hydrolase activity	EC:3.3.2.10; EC:3.3.2.9	IPR000073; IPR000639; IPR010497; IPR016292; G3DSA:3.40.50.1820 (GENE3D)	PTHR21661 (PANTHER)	PTHR21661:SF2 (PANTHER)	SSF53474 (SUPERFAMILY)
Aster-08386	epoxide hydrolase	F:epoxide hydrolase activity; P:response to toxin; C:membrane	EC:3.3.2.10	IPR010497; G3DSA:3.40.50.1820 (GENE3D)	PTHR21661 (PANTHER)	PTHR21661:SF2 (PANTHER)	SSF53474 (SUPERFAMILY)
Aster-07051	glutathione peroxidase defense from light induced oxygen radicals http://www.ncbi.nlm.nih.gov/pubmed/19690965	F:antioxidant activity; P:oxidation reduction; F:peroxiredoxin activity	EC:1.11.1.15	IPR000866; IPR012336; IPR019479; G3DSA:3.30.1020.10 (GENE3D)	PTHR10681 (PANTHER)	PTHR10681:SF17 (PANTHER)
	Photosynthesis 4
Aster-07831	domain-containing protein	F:calcium ion binding; C:oxygen evolving complex; P:photosynthesis; C:extrinsic to membrane	-	IPR002683; IPR016123; IPR016124; seg (SEG)
Aster-06614	chloroplast photosystem ii-associated 22 kda protein	C:plastid; C:chloroplast thylakoid membrane; C:photosystem II; C:chloroplast; C:integral to membrane; C:thylakoid; C:membrane; P:photosynthesis		IPR022796; IPR023329; PTHR14154 (PANTHER)	PTHR14154:SF1 (PANTHER)	seg (SEG)	tmhmm (TMHMM)
Aster-05101	rieske (2fe-2s) domain protein	F:metal ion binding; P:oxidation reduction; F:oxidoreductase activity; F:2 iron	2 sulfur cluster binding; F:iron-sulfur cluster binding; F:oxidoreductase activity	acting on paired donors	with incorporation or reduction of molecular oxygen; F:iron ion binding; F:methyltransferase activity; P:methylation		SSF55961 (SUPERFAMILY)
Aster-00873	glutamyl endopeptidase, in "Protease activities in the chloroplast capable of cleaving an LHCII N-terminal peptide" Forsberget al.; Physiol. Plant. 123, 21-29 (2005)	F:serine-type endopeptidase activity; P:proteolysis	EC:3.4.21.0	IPR001254; IPR009003; IPR018114; G3DSA:2.40.10.10 (GENE3D)	PTHR24260 (PANTHER)	PS51257 (PROFILE)	seg (SEG)	SignalP-NN(euk) (SIGNALP)	tmhmm (TMHMM)
	Protein synthesis 4
Aster-04440	(153 AA) Similarity to 200 AA bacterial ribosome biogenesis GTP-binding protein YsxC.
Aster-00821	50s ribosomal protein l2	F:structural constituent of ribosome; P:translation; F:RNA binding; C:large ribosomal subunit; F:transferase activity	-	IPR002171; IPR005880; IPR008991; IPR012340; IPR014722; IPR014726; IPR016027; IPR022666; IPR022669; seg (SEG)
Aster-04954	protein	F:zinc ion binding; F:translation initiation factor activity; P:translational initiation	-	IPR000812; IPR013150; IPR013763; PTHR11618:SF4 (PANTHER)
Aster-06317	mitochondrial ribosomal protein s6	F:structural constituent of ribosome; C:ribosome; P:translation; F:rRNA binding	-	IPR000529; IPR014717; PTHR21011 (PANTHER)	PTHR21011:SF0 (PANTHER)
	Extracellular matrix / adhesion 3
Aster-01936	beta-ig-h3 fasciclin, extracellular adhesion protein ( http://www.ebi.ac.uk/citexplore/citationDetails.do?dataSource=MED&externalId=7925267)Blasts with Coccomyxa C-169 http://www.ncbi.nlm.nih.gov/protein/384250557?report=genbank&log$=prottop&blast_rank=9&RID=0165YRS2015	-		IPR000782; PTHR10900 (PANTHER)	seg (SEG)	SignalP-NN(euk) (SIGNALP)
Aster-05048	a disintegrin and metalloproteinase with thrombospondin motifs 9-like	F:protein binding	-	IPR000742; IPR000884; IPR006210; IPR013032; G3DSA:2.20.100.10 (GENE3D)	PTHR13723 (PANTHER)	PTHR13723:SF34 (PANTHER)	seg (SEG)	SignalP-NN(euk) (SIGNALP)	SSF57196 (SUPERFAMILY)
Aster-06761	beta-ig-h3 fasciclin; hits Coccomyxa as does the other one	C:integral to membrane; P:viral reproduction; P:cell wall macromolecule catabolic process		IPR000782; PTHR10900 (PANTHER)	seg (SEG)	SignalP-NN(euk) (SIGNALP)
