# Supplementary material for: The lichen symbiosis re-viewed through the genomes of Cladonia grayi and its algal partner Asterochloris glomerata
Source: BMC Genomics. 2019 Jul 23;20:605. doi: 10.1186/s12864-019-5629-x (PMC6652019; doi:10.1186/s12864-019-5629-x)
Supplement: Supplementary file 6 — In vitro culture and gene expression. (ZIP 1530 kb) [file 12864_2019_5629_MOESM6_ESM.zip › Additional file 6/Additional file 6_5.Coculture protein expression, secretion, and sizes.xlsx]

## Sheet: Expr., secretion and size Fung.
Gene name	Sorting order	T21 Co/Mo	Protein length	Secreted length
CLAGR_007855-RA	1	987.021	232	232	Avg length of induced	381
CLAGR_005940-RA	2	674.083	195	195	Avg length of secr.& induced	341
CLAGR_009801-RA	3	423.915	177		Genomic avg length	477
CLAGR_000882-RA	4	252.646	63		# of induced proteins	795
CLAGR_006740-RA	5	247.806	86		# of induc. & secr. Proteins	147
CLAGR_002505-RA	6	231.394	216
CLAGR_010764-RA	7	152.956	249	249
CLAGR_009224-RA	8	151.825	141
CLAGR_009504-RA	9	148.684	144
CLAGR_009703-RA	10	137.268	451
CLAGR_006961-RA	11	135.877	118	118
CLAGR_009431-RA	12	130.398	123
CLAGR_006834-RA	13	129.355	124
CLAGR_008601-RA	14	122.033	264
CLAGR_006875-RA	15	110.749	145
CLAGR_007854-RA	16	102.297	157	157
CLAGR_007512-RA	17	98.5932	201
CLAGR_003535-RA	18	89.8296	59
CLAGR_004718-RA	19	84.9753	184	184
CLAGR_009717-RA	20	82.6409	229	229
CLAGR_003734-RA	21	81.6633	65
CLAGR_007176-RA	22	71.8637	74
CLAGR_007159-RA	23	64.5482	166
CLAGR_007022-RA	24	64.164	83
CLAGR_001231-RA	25	62.0974	216	216
CLAGR_005948-RA	26	60.9301	349
CLAGR_006999-RA	27	60.1573	342	342
CLAGR_004411-RA	28	59.8864	89
CLAGR_010379-RA	29	59.2283	90
CLAGR_006128-RA	30	57.9546	92
CLAGR_010771-RA	31	57.7397	89
CLAGR_007697-RA	32	57.511	185	185
CLAGR_006497-RA	33	56.4375	190	190
CLAGR_008384-RA	34	56.0277	522	522
CLAGR_009863-RA	35	55.8526	192
CLAGR_000399-RA	36	54.4422	197
CLAGR_009718-RA	37	53.7735	443	443
CLAGR_007794-RA	38	52.4136	356
CLAGR_007691-RA	39	48.998	109	109
CLAGR_007511-RA	40	45.756	215
CLAGR_008902-RA	41	44.5436	120
CLAGR_002191-RA	42	43.4659	123
CLAGR_008477-RA	43	41.8017	94	94
CLAGR_005876-RA	44	39.9243	134
CLAGR_006017-RA	45	38.13	108
CLAGR_009555-RA	46	35.7806	532	532
CLAGR_005703-RA	47	34.7626	209	209
CLAGR_000975-RA	48	34.1989	275	275
CLAGR_001018-RA	49	33.3154	100	100
CLAGR_009792-RA	50	32.967	448	448
CLAGR_007046-RA	51	32.0685	418	418
CLAGR_010724-RA	52	31.5934	200	200
CLAGR_000437-RA	53	30.504	428	428
CLAGR_008826-RA	54	30.1149	87
CLAGR_004537-RA	55	29.6142	181	181
CLAGR_007551-RA	56	29.578	440	440
CLAGR_003241-RA	57	28.9117	505
CLAGR_009586-RA	58	27.3816	249	249
CLAGR_006953-RA	59	27.1146	224
CLAGR_007937-RA	60	27.0801	197	197
CLAGR_006739-RA	61	26.1463	179
CLAGR_001923-RA	62	25.298	185
CLAGR_005378-RA	63	25.0568	61	61
CLAGR_006532-RA	64	24.1853	214	214
CLAGR_010713-RA	65	22.9352	234
CLAGR_010014-RA	66	22.5514	238
CLAGR_002500-RA	67	22.4761	149
CLAGR_009752-RA	68	21.0804	229
CLAGR_007777-RA	69	21.047	261
CLAGR_010948-RA	70	20.5717	261	261
CLAGR_001754-RA	71	20.0737	536
CLAGR_009753-RA	72	19.7583	102
CLAGR_001259-RA	73	19.6955	429	429
CLAGR_007798-RA	74	19.6634	376	376
CLAGR_000890-RA	75	19.6097	411
CLAGR_002044-RA	76	18.8108	81	81
CLAGR_004213-RA	77	18.7981	198	198
CLAGR_000981-RA	78	17.9756	165
CLAGR_010237-RA	79	17.9756	85	85
CLAGR_002141-RA	80	17.2197	312
CLAGR_005834-RA	81	17.1728	86
CLAGR_003452-RA	82	17.1104	314
CLAGR_005195-RA	83	15.6481	185
CLAGR_007507-RA	84	15.4763	320
CLAGR_006168-RA	85	15.1954	221	221
CLAGR_006952-RA	86	15.1373	421	421
CLAGR_006084-RA	87	15.1164	70	70
CLAGR_001448-RA	88	14.7933	243
CLAGR_009525-RA	89	14.7073	85	85
CLAGR_010772-RA	90	14.7073	264
CLAGR_009556-RA	91	14.4893	297	297
CLAGR_010737-RA	92	14.2965	376
CLAGR_007856-RA	93	14.0858	141	141
CLAGR_005927-RA	94	13.6296	85
CLAGR_010768-RA	95	13.1153	214	214
CLAGR_001230-RA	96	13.0731	116
CLAGR_001257-RA	97	13.0731	280
CLAGR_005339-RA	98	13.0731	334	334
CLAGR_009800-RA	99	13.0731	219
CLAGR_003874-RA	100	12.6417	472	472
CLAGR_007560-RA	101	12.5995	117
CLAGR_003014-RA	102	12.2561	312
CLAGR_010775-RA	103	11.9837	262
CLAGR_009861-RA	104	11.2963	231
CLAGR_002745-RA	105	11.2711	204	204
CLAGR_007834-RA	106	11.2258	80
CLAGR_006882-RA	107	10.8012	498
CLAGR_009790-RA	108	10.7853	132
CLAGR_002869-RA	109	10.7386	285
CLAGR_007977-RA	110	10.7059	101	101
CLAGR_008646-RA	111	10.3816	172
CLAGR_003915-RA	112	10.1122	532
CLAGR_001258-RA	113	10.0716	185
CLAGR_008385-RA	114	9.93055	103
CLAGR_000333-RA	115	9.80485	98
CLAGR_000983-RA	116	9.80485	89
CLAGR_002190-RA	117	9.80485	237
CLAGR_009503-RA	118	9.80485	78
CLAGR_010718-RA	119	9.80485	155
CLAGR_011203-RA	120	9.80485	228
CLAGR_003863-RA	121	9.67981	285
CLAGR_009979-RA	122	9.66275	339
CLAGR_001924-RA	123	9.44684	112
CLAGR_003378-RA	124	9.4317	183
CLAGR_000603-RA	125	9.15119	163
CLAGR_003332-RA	126	9.11891	322
CLAGR_000881-RA	127	9.07856	137	137
CLAGR_010000-RA	128	8.84174	137	137
CLAGR_008600-RA	129	8.49753	202
CLAGR_009207-RA	130	8.49753	826
CLAGR_006741-RA	131	8.40985	302	302
CLAGR_007073-RA	132	8.36722	759
CLAGR_009669-RA	133	8.29804	119
CLAGR_007513-RA	134	8.17071	268
CLAGR_009222-RA	135	8.17071	72
CLAGR_009305-RA	136	8.17071	94
CLAGR_010523-RA	137	8.17071	75
CLAGR_011006-RA	138	8.17071	921
CLAGR_008480-RA	139	8.16178	345	345
CLAGR_000886-RA	140	8.10534	118
CLAGR_003954-RA	141	7.8742	122	122
CLAGR_003281-RA	142	7.65784	187
CLAGR_009486-RA	143	7.64275	94	94
CLAGR_002733-RA	144	7.62599	180	180
CLAGR_005908-RA	145	7.62599	206
CLAGR_010901-RA	146	7.62599	572	572
CLAGR_005640-RA	147	7.56374	529
CLAGR_002156-RA	148	7.48304	134
CLAGR_007303-RA	149	7.40811	297	297
CLAGR_009627-RA	150	7.37073	351	351
CLAGR_005296-RA	151	7.29078	459	459
CLAGR_003947-RA	152	7.18117	190
CLAGR_001736-RA	153	7.00346	97
CLAGR_009040-RA	154	7.00346	186
CLAGR_002503-RA	155	6.85252	269
CLAGR_005675-RA	156	6.82076	320
CLAGR_008357-RA	157	6.58571	219
CLAGR_007581-RA	158	6.58393	205
CLAGR_005065-RA	159	6.56892	234	234
CLAGR_001289-RA	160	6.53656	338
CLAGR_002361-RA	161	6.53656	218
CLAGR_002552-RA	162	6.53656	151
CLAGR_002905-RA	163	6.53656	299
CLAGR_002975-RA	164	6.53656	319
CLAGR_003225-RA	165	6.53656	503
CLAGR_003980-RA	166	6.53656	158
CLAGR_004065-RA	167	6.53656	147
CLAGR_004752-RA	168	6.53656	238
CLAGR_005088-RA	169	6.53656	96
CLAGR_005341-RA	170	6.53656	149
CLAGR_005716-RA	171	6.53656	432
CLAGR_005878-RA	172	6.53656	125
CLAGR_006558-RA	173	6.53656	235
CLAGR_007696-RA	174	6.53656	711
CLAGR_007806-RA	175	6.53656	146
CLAGR_008354-RA	176	6.53656	427	427
CLAGR_008428-RA	177	6.53656	743
CLAGR_008772-RA	178	6.53656	436
CLAGR_009354-RA	179	6.53656	83
CLAGR_009355-RA	180	6.53656	120
CLAGR_009505-RA	181	6.53656	320
CLAGR_010690-RA	182	6.53656	198
CLAGR_010765-RA	183	6.53656	233
CLAGR_011142-RA	184	6.53656	81
CLAGR_008550-RA	185	6.38638	336	336
CLAGR_008690-RA	186	6.25732	234
CLAGR_009024-RA	187	6.20268	282	282
CLAGR_000126-RA	188	6.17943	157	157
CLAGR_007082-RA	189	6.00657	152	152
CLAGR_002405-RA	190	5.76756	69
CLAGR_000273-RA	191	5.72173	332
CLAGR_006533-RA	192	5.64521	132
CLAGR_001447-RA	193	5.64209	153
CLAGR_005116-RA	194	5.63349	359
CLAGR_001530-RA	195	5.59436	178
CLAGR_010013-RA	196	5.53094	632	632
CLAGR_005860-RA	197	5.49666	133
CLAGR_007659-RA	198	5.47849	136	136
CLAGR_001948-RA	199	5.44714	59
CLAGR_002767-RA	200	5.44714	240
CLAGR_005637-RA	201	5.44714	110
CLAGR_010086-RA	202	5.44714	386
CLAGR_011212-RA	203	5.44714	172
CLAGR_001187-RA	204	5.43652	475
CLAGR_001325-RA	205	5.43242	95	95
CLAGR_002579-RA	206	5.38305	172
CLAGR_004129-RA	207	5.37061	274	274
CLAGR_003325-RA	208	5.35322	121
CLAGR_004066-RA	209	5.33246	185
CLAGR_009552-RA	210	5.31096	281
CLAGR_000021-RA	211	5.22925	323
CLAGR_001769-RA	212	5.22925	68
CLAGR_002187-RA	213	5.22925	292
CLAGR_004012-RA	214	5.22925	63
CLAGR_001783-RA	215	5.22526	199	199
CLAGR_007441-RA	216	5.21249	149	149
CLAGR_001755-RA	217	5.15235	105
CLAGR_001649-RA	218	5.14075	74
CLAGR_002104-RA	219	5.13587	106
CLAGR_002631-RA	220	5.13587	253
CLAGR_010774-RA	221	5.13587	173
CLAGR_001511-RA	222	5.124	75
CLAGR_003242-RA	223	5.07841	64
CLAGR_011187-RA	224	5.04467	394	394
CLAGR_000261-RA	225	5.00259	310	310
CLAGR_001189-RA	226	4.99855	320
CLAGR_004090-RA	227	4.95877	139
CLAGR_005222-RA	228	4.91283	116	116
CLAGR_002063-RA	229	4.90242	113	113
CLAGR_006923-RA	230	4.90242	162
CLAGR_009446-RA	231	4.90242	153	153
CLAGR_010083-RA	232	4.90242	227
CLAGR_010849-RA	233	4.90242	328
CLAGR_010999-RA	234	4.90242	160
CLAGR_010987-RA	235	4.87751	163
CLAGR_003102-RA	236	4.72927	137
CLAGR_002463-RA	237	4.71926	237	237
CLAGR_004947-RA	238	4.71412	387
CLAGR_002315-RA	239	4.69429	230
CLAGR_008084-RA	240	4.68927	276	276
CLAGR_007278-RA	241	4.66897	205
CLAGR_009802-RA	242	4.52531	160	160
CLAGR_000357-RA	243	4.52224	468	468
CLAGR_010954-RA	244	4.50798	716
CLAGR_005903-RA	245	4.49389	330
CLAGR_002662-RA	246	4.47503	749
CLAGR_010943-RA	247	4.45675	280
CLAGR_004194-RA	248	4.43553	147
CLAGR_004503-RA	249	4.40723	220
CLAGR_008605-RA	250	4.39528	351
CLAGR_005835-RA	251	4.38715	214
CLAGR_000929-RA	252	4.35771	222
CLAGR_001949-RA	253	4.35771	88
CLAGR_002582-RA	254	4.35771	134
CLAGR_007196-RA	255	4.35771	223
CLAGR_009865-RA	256	4.35771	433
CLAGR_002511-RA	257	4.32436	93
CLAGR_005242-RA	258	4.28962	180
CLAGR_009221-RA	259	4.26679	118	118
CLAGR_010584-RA	260	4.24893	883
CLAGR_008278-RA	261	4.24877	743	743
CLAGR_008874-RA	262	4.22896	91
CLAGR_009006-RA	263	4.20208	146
CLAGR_002910-RA	264	4.18398	76
CLAGR_002375-RA	265	4.17614	502
CLAGR_008676-RA	266	4.16882	510
CLAGR_010932-RA	267	4.16706	662
CLAGR_006534-RA	268	4.16012	421	421
CLAGR_000400-RA	269	4.15963	109
CLAGR_006527-RA	270	4.14289	147	147
CLAGR_000484-RA	271	4.08535	308
CLAGR_007985-RA	272	4.08535	116
CLAGR_007716-RA	273	4.06385	91
CLAGR_004376-RA	274	4.04644	214
CLAGR_002041-RA	275	4.04433	117
CLAGR_009118-RA	276	4.02788	83
CLAGR_006302-RA	277	4.01457	508
CLAGR_003243-RA	278	3.99197	317
CLAGR_004824-RA	279	3.98571	241
CLAGR_007103-RA	280	3.96863	112	112
CLAGR_000843-RA	281	3.9509	190	190
CLAGR_002082-RA	282	3.93411	132
CLAGR_006445-RA	283	3.92194	114
CLAGR_009544-RA	284	3.92194	218
CLAGR_011242-RA	285	3.92194	238
CLAGR_001601-RA	286	3.91513	217
CLAGR_008875-RA	287	3.91315	86
CLAGR_007000-RA	288	3.91074	90
CLAGR_006536-RA	289	3.85584	710
CLAGR_004393-RA	290	3.8549	181	181
CLAGR_009808-RA	291	3.82878	215
CLAGR_001318-RA	292	3.79177	245	245
CLAGR_010427-RA	293	3.77895	103	103
CLAGR_002823-RA	294	3.77878	81
CLAGR_002839-RA	295	3.77109	466	466
CLAGR_002380-RA	296	3.76814	376
CLAGR_005216-RA	297	3.73518	182
CLAGR_002648-RA	298	3.72432	93
CLAGR_011111-RA	299	3.68729	119
CLAGR_006943-RA	300	3.68646	83
CLAGR_003184-RA	301	3.67682	88
CLAGR_010154-RA	302	3.67682	90
CLAGR_011022-RA	303	3.67682	134	134
CLAGR_002192-RA	304	3.65736	139	139
CLAGR_005968-RA	305	3.65427	136
CLAGR_011177-RA	306	3.64782	234
CLAGR_006689-RA	307	3.64572	245
CLAGR_001531-RA	308	3.64236	837	837
CLAGR_007127-RA	309	3.6418	250
CLAGR_006612-RA	310	3.63142	362
CLAGR_007500-RA	311	3.63142	79
CLAGR_011124-RA	312	3.63142	245
CLAGR_007245-RA	313	3.62353	193
CLAGR_009860-RA	314	3.58254	130
CLAGR_007310-RA	315	3.57516	164
CLAGR_002563-RA	316	3.54842	426
CLAGR_002319-RA	317	3.54383	190
CLAGR_004099-RA	318	3.51969	241
CLAGR_006897-RA	319	3.51969	107
CLAGR_006081-RA	320	3.51495	380
CLAGR_002998-RA	321	3.4963	959
CLAGR_007030-RA	322	3.44985	135
CLAGR_001404-RA	323	3.42849	191
CLAGR_009119-RA	324	3.40369	1107
CLAGR_007915-RA	325	3.39399	272
CLAGR_009616-RA	326	3.38274	589
CLAGR_004262-RA	327	3.37404	425
CLAGR_002163-RA	328	3.37259	392
CLAGR_002714-RA	329	3.37199	82	82
CLAGR_008814-RA	330	3.36266	362
CLAGR_007678-RA	331	3.33348	264	264
CLAGR_002999-RA	332	3.33265	160	160
CLAGR_003454-RA	333	3.29658	305
CLAGR_000030-RA	334	3.26828	675
CLAGR_000242-RA	335	3.26828	216
CLAGR_000258-RA	336	3.26828	143
CLAGR_000796-RA	337	3.26828	106
CLAGR_000866-RA	338	3.26828	60
CLAGR_000950-RA	339	3.26828	89
CLAGR_001186-RA	340	3.26828	400
CLAGR_001435-RA	341	3.26828	72
CLAGR_001462-RA	342	3.26828	96
CLAGR_001727-RA	343	3.26828	94
CLAGR_002795-RA	344	3.26828	492
CLAGR_003351-RA	345	3.26828	95
CLAGR_003355-RA	346	3.26828	320
CLAGR_003853-RB	347	3.26828	106
CLAGR_004197-RA	348	3.26828	123
CLAGR_004309-RA	349	3.26828	337
CLAGR_004455-RA	350	3.26828	65
CLAGR_004534-RA	351	3.26828	148
CLAGR_004719-RA	352	3.26828	274
CLAGR_004790-RA	353	3.26828	109
CLAGR_004893-RA	354	3.26828	186
CLAGR_004995-RA	355	3.26828	633
CLAGR_005020-RA	356	3.26828	399
CLAGR_005480-RA	357	3.26828	337
CLAGR_005489-RA	358	3.26828	131
CLAGR_006023-RA	359	3.26828	61
CLAGR_006283-RA	360	3.26828	142
CLAGR_006528-RA	361	3.26828	212
CLAGR_006793-RA	362	3.26828	174
CLAGR_006866-RA	363	3.26828	132
CLAGR_007220-RA	364	3.26828	176
CLAGR_007277-RA	365	3.26828	110
CLAGR_007352-RA	366	3.26828	274
CLAGR_007630-RA	367	3.26828	193
CLAGR_007780-RA	368	3.26828	138
CLAGR_007850-RA	369	3.26828	226
CLAGR_007876-RA	370	3.26828	232
CLAGR_008037-RA	371	3.26828	382
CLAGR_008262-RA	372	3.26828	291
CLAGR_008334-RA	373	3.26828	129	129
CLAGR_008841-RA	374	3.26828	309
CLAGR_008920-RA	375	3.26828	458
CLAGR_008922-RA	376	3.26828	827
CLAGR_008967-RA	377	3.26828	664
CLAGR_009056-RA	378	3.26828	1293
CLAGR_009436-RA	379	3.26828	481
CLAGR_009448-RA	380	3.26828	124
CLAGR_009450-RA	381	3.26828	187
CLAGR_009506-RA	382	3.26828	362
CLAGR_009681-RA	383	3.26828	364
CLAGR_009831-RA	384	3.26828	519
CLAGR_009995-RA	385	3.26828	624
CLAGR_010235-RA	386	3.26828	553
CLAGR_010236-RA	387	3.26828	618
CLAGR_010419-RA	388	3.26828	388
CLAGR_010440-RA	389	3.26828	379
CLAGR_010622-RA	390	3.26828	376
CLAGR_010740-RA	391	3.26828	400
CLAGR_010783-RA	392	3.26828	323
CLAGR_010927-RA	393	3.26828	93
CLAGR_010997-RA	394	3.26828	362
CLAGR_011224-RA	395	3.26828	553
CLAGR_000502-RA	396	3.26003	448
CLAGR_008021-RA	397	3.25556	498
CLAGR_004625-RA	398	3.23923	632	632
CLAGR_004054-RA	399	3.20886	800
CLAGR_002327-RA	400	3.18658	972
CLAGR_008368-RA	401	3.18317	859
CLAGR_003148-RA	402	3.17578	373
CLAGR_006627-RA	403	3.1737	217	217
CLAGR_000468-RA	404	3.1697	582
CLAGR_009803-RA	405	3.16595	552
CLAGR_005633-RA	406	3.15916	414	414
CLAGR_003702-RA	407	3.1492	463	463
CLAGR_008811-RA	408	3.14223	375
CLAGR_002486-RA	409	3.11265	487
CLAGR_004694-RA	410	3.09691	487
CLAGR_007800-RA	411	3.09627	396	396
CLAGR_011020-RA	412	3.05596	1179
CLAGR_003410-RA	413	3.0504	115
CLAGR_002136-RA	414	3.04532	429
CLAGR_001034-RA	415	3.03359	296
CLAGR_005899-RA	416	3.03344	314
CLAGR_005883-RA	417	3.02316	513
CLAGR_000035-RA	418	3.02183	416
CLAGR_010838-RA	419	3.01688	681
CLAGR_005635-RA	420	3.01471	166
CLAGR_007568-RA	421	3.0133	631
CLAGR_002868-RA	422	3.00346	490
CLAGR_001007-RA	423	2.99978	452
CLAGR_005603-RA	424	2.98503	363
CLAGR_010596-RA	425	2.98315	895
CLAGR_007815-RA	426	2.9799	472
CLAGR_006326-RA	427	2.976	537
CLAGR_005987-RA	428	2.97323	487
CLAGR_001424-RA	429	2.97117	588
CLAGR_007096-RA	430	2.96545	426
CLAGR_002222-RA	431	2.96291	332	332
CLAGR_009026-RA	432	2.96002	1020
CLAGR_000463-RA	433	2.9566	365
CLAGR_005380-RA	434	2.95482	969
CLAGR_001845-RA	435	2.94681	382
CLAGR_001967-RA	436	2.94145	80
CLAGR_002884-RA	437	2.9325	233
CLAGR_009534-RA	438	2.92923	306
CLAGR_000272-RA	439	2.92784	278
CLAGR_007064-RA	440	2.91811	403
CLAGR_002580-RA	441	2.90514	454	454
CLAGR_009075-RA	442	2.90514	171
CLAGR_009430-RA	443	2.90514	471
CLAGR_006628-RA	444	2.89689	337
CLAGR_007359-RA	445	2.87693	536
CLAGR_001551-RA	446	2.87308	278
CLAGR_001232-RA	447	2.85975	331
CLAGR_007778-RA	448	2.85975	306
CLAGR_002769-RA	449	2.8554	278
CLAGR_005366-RA	450	2.84657	388
CLAGR_007188-RA	451	2.84081	310
CLAGR_005401-RA	452	2.83946	791
CLAGR_001703-RA	453	2.8359	480
CLAGR_005685-RA	454	2.83251	481
CLAGR_006556-RA	455	2.83251	339
CLAGR_000047-RA	456	2.82926	169	169
CLAGR_006325-RA	457	2.82811	398
CLAGR_000658-RA	458	2.82662	542
CLAGR_007845-RA	459	2.82531	592	592
CLAGR_006821-RA	460	2.82342	131
CLAGR_006020-RA	461	2.82104	532
CLAGR_009655-RA	462	2.81855	195
CLAGR_004732-RA	463	2.81072	537
CLAGR_001550-RA	464	2.80896	156	156
CLAGR_000155-RA	465	2.80138	320
CLAGR_003955-RA	466	2.80138	505
CLAGR_006202-RA	467	2.79232	220	220
CLAGR_009784-RA	468	2.77021	554
CLAGR_006880-RA	469	2.76547	1225
CLAGR_008391-RA	470	2.76495	95	95
CLAGR_001827-RA	471	2.75761	812
CLAGR_000211-RA	472	2.75625	429
CLAGR_003821-RA	473	2.75224	724
CLAGR_002096-RA	474	2.73404	349
CLAGR_006321-RA	475	2.72998	486
CLAGR_006201-RA	476	2.72357	134
CLAGR_007099-RA	477	2.72357	334	334
CLAGR_007100-RA	478	2.72357	372
CLAGR_007128-RA	479	2.72357	271
CLAGR_008444-RA	480	2.72121	284
CLAGR_005974-RA	481	2.71783	145
CLAGR_002866-RA	482	2.70946	531
CLAGR_002162-RA	483	2.70178	319	319
CLAGR_005430-RA	484	2.68893	536	536
CLAGR_009662-RA	485	2.68725	596
CLAGR_003508-RA	486	2.68699	292
CLAGR_006150-RA	487	2.68466	319
CLAGR_006604-RA	488	2.68101	944	944
CLAGR_006944-RA	489	2.6794	345
CLAGR_005861-RA	490	2.6724	1387
CLAGR_007024-RA	491	2.66898	557
CLAGR_009536-RA	492	2.66799	502
CLAGR_002993-RA	493	2.66304	384
CLAGR_004717-RA	494	2.66304	489
CLAGR_009568-RA	495	2.66304	374
CLAGR_008153-RA	496	2.65983	540
CLAGR_004857-RA	497	2.64971	357	357
CLAGR_005766-RA	498	2.64939	1844
CLAGR_009661-RA	499	2.64685	500
CLAGR_007532-RA	500	2.63571	378
CLAGR_001818-RA	501	2.6267	552	552
CLAGR_007567-RA	502	2.62604	183
CLAGR_000880-RA	503	2.61463	385
CLAGR_008685-RA	504	2.61463	638
CLAGR_009828-RA	505	2.61463	269
CLAGR_010682-RA	506	2.61463	388
CLAGR_010907-RA	507	2.61463	326
CLAGR_010955-RA	508	2.60406	284
CLAGR_004828-RA	509	2.60129	252
CLAGR_004990-RA	510	2.59855	388
CLAGR_004844-RA	511	2.59762	772
CLAGR_001520-RA	512	2.59331	218
CLAGR_001732-RA	513	2.58022	298
CLAGR_003145-RA	514	2.57673	617	617
CLAGR_006083-RA	515	2.57398	157
CLAGR_002193-RA	516	2.56794	267
CLAGR_002578-RA	517	2.56794	494
CLAGR_008628-RA	518	2.56794	798
CLAGR_005381-RA	519	2.56575	538
CLAGR_000236-RA	520	2.56182	597
CLAGR_005055-RA	521	2.56163	634
CLAGR_001715-RA	522	2.55667	682
CLAGR_003836-RA	523	2.55347	630
CLAGR_002509-RA	524	2.542	767
CLAGR_005723-RA	525	2.542	549
CLAGR_006692-RA	526	2.542	520
CLAGR_008703-RA	527	2.542	594
CLAGR_009579-RA	528	2.542	764
CLAGR_000604-RA	529	2.53794	735
CLAGR_005054-RA	530	2.53292	842
CLAGR_009449-RA	531	2.53177	628	628
CLAGR_002506-RA	532	2.53028	599
CLAGR_002316-RA	533	2.51803	638
CLAGR_009601-RA	534	2.51538	637
CLAGR_010098-RA	535	2.51406	249
CLAGR_011054-RA	536	2.51406	350
CLAGR_001406-RA	537	2.50568	231
CLAGR_009050-RA	538	2.5048	425
CLAGR_008277-RA	539	2.49927	452	452
CLAGR_001006-RA	540	2.49805	513
CLAGR_004091-RA	541	2.49422	981
CLAGR_006940-RA	542	2.49012	727
CLAGR_009553-RA	543	2.48574	1107
CLAGR_009799-RA	544	2.47114	503	503
CLAGR_007603-RA	545	2.47085	441
CLAGR_005717-RA	546	2.47079	274
CLAGR_006440-RA	547	2.47021	184
CLAGR_009104-RA	548	2.4593	286
CLAGR_008503-RA	549	2.45785	309
CLAGR_001634-RA	550	2.45121	389
CLAGR_002201-RA	551	2.45121	137
CLAGR_002895-RA	552	2.45121	514
CLAGR_003203-RA	553	2.45121	812
CLAGR_004843-RA	554	2.45121	606
CLAGR_004945-RA	555	2.45121	609
CLAGR_006924-RA	556	2.45121	721
CLAGR_006973-RA	557	2.45121	228	228
CLAGR_007822-RA	558	2.45121	401	401
CLAGR_008196-RA	559	2.45121	275
CLAGR_008280-RA	560	2.45121	435
CLAGR_009356-RA	561	2.45121	1141
CLAGR_009545-RA	562	2.45121	334	334
CLAGR_010679-RA	563	2.45121	499
CLAGR_003420-RA	564	2.43688	346
CLAGR_000336-RA	565	2.43519	487	487
CLAGR_010560-RA	566	2.43221	372
CLAGR_004275-RA	567	2.43134	521
CLAGR_007556-RA	568	2.42635	491
CLAGR_006106-RA	569	2.42485	617
CLAGR_002497-RA	570	2.42377	998
CLAGR_003537-RA	571	2.41569	241
CLAGR_008367-RA	572	2.41426	137
CLAGR_007234-RA	573	2.4135	249
CLAGR_002450-RA	574	2.41177	570	570
CLAGR_008443-RA	575	2.40801	750
CLAGR_001188-RA	576	2.40583	1294
CLAGR_007805-RA	577	2.4006	1045
CLAGR_000775-RA	578	2.39674	335
CLAGR_001774-RA	579	2.39674	757
CLAGR_004889-RA	580	2.39674	356
CLAGR_005294-RA	581	2.39186	440	440
CLAGR_000114-RA	582	2.38496	444
CLAGR_000548-RA	583	2.37693	479
CLAGR_001782-RA	584	2.37693	65
CLAGR_005868-RA	585	2.37693	189
CLAGR_006945-RA	586	2.37693	459
CLAGR_009402-RA	587	2.37693	432
CLAGR_001595-RA	588	2.37398	528
CLAGR_002088-RA	589	2.36876	128
CLAGR_001053-RA	590	2.36485	268
CLAGR_006985-RA	591	2.36043	224
CLAGR_009396-RA	592	2.35935	928
CLAGR_005669-RA	593	2.35813	288
CLAGR_001575-RA	594	2.35316	762
CLAGR_011186-RA	595	2.35205	862
CLAGR_010039-RA	596	2.34979	504
CLAGR_005016-RA	597	2.34937	323
CLAGR_007980-RA	598	2.34646	328
CLAGR_007271-RA	599	2.34426	337
CLAGR_000321-RA	600	2.34284	368
CLAGR_001886-RA	601	2.33662	752
CLAGR_009082-RA	602	2.33559	245
CLAGR_001964-RA	603	2.33449	308
CLAGR_002919-RA	604	2.33449	303
CLAGR_005583-RA	605	2.33449	455
CLAGR_005634-RA	606	2.33449	477
CLAGR_008432-RA	607	2.33449	403
CLAGR_008608-RA	608	2.33449	276
CLAGR_009782-RA	609	2.33449	287
CLAGR_006857-RA	610	2.3337	163
CLAGR_009535-RA	611	2.33255	471
CLAGR_001054-RA	612	2.33245	353
CLAGR_010529-RA	613	2.32636	902
CLAGR_008315-RA	614	2.32424	800
CLAGR_000832-RA	615	2.31943	482
CLAGR_006071-RA	616	2.30229	543	543
CLAGR_009906-RA	617	2.29961	349
CLAGR_007677-RA	618	2.29878	422
CLAGR_004575-RA	619	2.29475	353	353
CLAGR_001156-RA	620	2.29268	441	441
CLAGR_009433-RA	621	2.28862	412
CLAGR_000036-RA	622	2.2878	252
CLAGR_002936-RA	623	2.2878	402
CLAGR_004410-RA	624	2.28491	352
CLAGR_004854-RA	625	2.28491	348
CLAGR_000209-RA	626	2.28332	481
CLAGR_004775-RA	627	2.28313	335
CLAGR_008763-RA	628	2.27678	417	417
CLAGR_010476-RA	629	2.275	366
CLAGR_004911-RA	630	2.27476	863
CLAGR_002867-RA	631	2.27433	588
CLAGR_002911-RA	632	2.2706	232
CLAGR_006592-RA	633	2.26671	534
CLAGR_002963-RA	634	2.26587	1079
CLAGR_011272-RA	635	2.2632	1299
CLAGR_007161-RA	636	2.26266	608	608
CLAGR_009240-RA	637	2.26266	191	191
CLAGR_007671-RA	638	2.26072	241
CLAGR_008980-RA	639	2.25858	1009
CLAGR_009596-RA	640	2.25857	1035
CLAGR_006605-RA	641	2.25718	555
CLAGR_003733-RA	642	2.24448	383	383
CLAGR_001255-RA	643	2.24422	104
CLAGR_001731-RA	644	2.24415	648
CLAGR_000081-RA	645	2.24232	527
CLAGR_007853-RA	646	2.24171	1032
CLAGR_001624-RA	647	2.2398	610
CLAGR_005840-RA	648	2.23806	497
CLAGR_002399-RA	649	2.23619	501
CLAGR_002151-RA	650	2.2358	1178	1178
CLAGR_004063-RA	651	2.23572	373
CLAGR_009237-RA	652	2.23444	1480
CLAGR_000113-RA	653	2.23308	123
CLAGR_004342-RA	654	2.232	322
CLAGR_011167-RA	655	2.232	502
CLAGR_001854-RA	656	2.22837	488	488
CLAGR_010249-RA	657	2.22837	330
CLAGR_007510-RA	658	2.22721	480	480
CLAGR_008096-RA	659	2.22546	248
CLAGR_002611-RA	660	2.22521	585
CLAGR_007963-RA	661	2.22056	633	633
CLAGR_000699-RA	662	2.21979	665	665
CLAGR_010203-RA	663	2.21652	496
CLAGR_005382-RA	664	2.214	561
CLAGR_005612-RA	665	2.2129	539	539
CLAGR_006460-RA	666	2.21286	574
CLAGR_001875-RA	667	2.20954	470
CLAGR_001688-RA	668	2.20609	646
CLAGR_002006-RA	669	2.20609	575
CLAGR_008629-RA	670	2.20379	1142
CLAGR_010731-RA	671	2.20334	177
CLAGR_005800-RA	672	2.20082	1663	1663
CLAGR_007885-RA	673	2.20064	526
CLAGR_008793-RA	674	2.19941	377
CLAGR_001984-RA	675	2.19808	331
CLAGR_000181-RA	676	2.17885	439	439
CLAGR_002585-RA	677	2.17885	447
CLAGR_002753-RA	678	2.17885	353
CLAGR_002800-RA	679	2.17885	251
CLAGR_003235-RA	680	2.17885	116
CLAGR_003356-RA	681	2.17885	397
CLAGR_003524-RA	682	2.17885	1046
CLAGR_005487-RA	683	2.17885	386
CLAGR_006922-RA	684	2.17885	508
CLAGR_006958-RA	685	2.17885	440
CLAGR_007276-RA	686	2.17885	408
CLAGR_007807-RA	687	2.17885	430
CLAGR_008279-RA	688	2.17885	246
CLAGR_008281-RA	689	2.17885	361
CLAGR_008370-RA	690	2.17885	551	551
CLAGR_008595-RA	691	2.17885	352
CLAGR_009275-RA	692	2.17885	144
CLAGR_010337-RA	693	2.17885	865
CLAGR_010709-RA	694	2.17885	656
CLAGR_010835-RA	695	2.17885	273
CLAGR_011194-RA	696	2.17885	100
CLAGR_011260-RA	697	2.17885	271
CLAGR_002710-RA	698	2.17277	373
CLAGR_004392-RA	699	2.17028	767
CLAGR_005715-RA	700	2.16283	429
CLAGR_004697-RA	701	2.15897	3520
CLAGR_008410-RA	702	2.15707	422
CLAGR_003557-RA	703	2.15639	385
CLAGR_005230-RA	704	2.15585	213
CLAGR_004574-RA	705	2.14629	432
CLAGR_005204-RA	706	2.14481	374	374
CLAGR_008304-RA	707	2.14314	266
CLAGR_000217-RA	708	2.14129	1002
CLAGR_002073-RA	709	2.14129	749
CLAGR_002824-RA	710	2.13924	117
CLAGR_007881-RA	711	2.13149	221
CLAGR_007672-RA	712	2.13073	298
CLAGR_009038-RA	713	2.12999	911
CLAGR_003932-RA	714	2.12818	469
CLAGR_003082-RA	715	2.12749	760
CLAGR_008009-RA	716	2.12698	604
CLAGR_002538-RA	717	2.12673	195
CLAGR_004080-RA	718	2.12656	562
CLAGR_004242-RA	719	2.12528	589
CLAGR_000213-RA	720	2.12438	464
CLAGR_007982-RA	721	2.12438	291
CLAGR_004160-RA	722	2.12191	548	548
CLAGR_008921-RB	723	2.12177	286	286
CLAGR_009907-RA	724	2.11953	995	995
CLAGR_002417-RA	725	2.11707	577
CLAGR_008863-RA	726	2.11477	308
CLAGR_007673-RA	727	2.11373	317
CLAGR_005171-RA	728	2.11349	512
CLAGR_004705-RA	729	2.11333	550
CLAGR_008109-RA	730	2.11096	546
CLAGR_003079-RA	731	2.10953	493
CLAGR_007710-RA	732	2.10882	432
CLAGR_009786-RA	733	2.1079	568
CLAGR_007975-RA	734	2.10758	174
CLAGR_003280-RA	735	2.10726	296
CLAGR_000447-RA	736	2.10623	432
CLAGR_008735-RA	737	2.10623	397
CLAGR_003122-RA	738	2.10592	737
CLAGR_008981-RA	739	2.10391	957
CLAGR_006134-RA	740	2.10182	837
CLAGR_001542-RA	741	2.10104	672
CLAGR_007208-RA	742	2.09311	341
CLAGR_010299-RA	743	2.0925	109
CLAGR_002638-RA	744	2.0869	412
CLAGR_002959-RA	745	2.08667	450
CLAGR_003431-RA	746	2.08636	433
CLAGR_010937-RA	747	2.08548	341
CLAGR_000700-RA	748	2.07982	383
CLAGR_003811-RA	749	2.07982	646
CLAGR_009683-RA	750	2.07982	1042
CLAGR_010294-RA	751	2.07982	435	435
CLAGR_005311-RA	752	2.07548	465
CLAGR_001817-RA	753	2.07257	311
CLAGR_002052-RA	754	2.07159	345
CLAGR_001256-RA	755	2.07152	634
CLAGR_007065-RA	756	2.06596	400
CLAGR_007578-RA	757	2.06418	303
CLAGR_002603-RA	758	2.06312	274
CLAGR_005785-RA	759	2.06187	275
CLAGR_002856-RA	760	2.06073	333
CLAGR_008871-RA	761	2.05839	363
CLAGR_010031-RA	762	2.05663	904
CLAGR_007309-RA	763	2.05372	747
CLAGR_006335-RA	764	2.05026	266
CLAGR_003837-RA	765	2.04922	661
CLAGR_010942-RA	766	2.04737	534
CLAGR_000257-RA	767	2.04268	573
CLAGR_001737-RA	768	2.04268	844
CLAGR_002227-RA	769	2.04268	337
CLAGR_002320-RB	770	2.04268	399
CLAGR_002439-RA	771	2.04268	78
CLAGR_003083-RA	772	2.04268	228
CLAGR_006658-RA	773	2.04268	1177	1177
CLAGR_006841-RA	774	2.04268	358
CLAGR_006978-RA	775	2.04268	312
CLAGR_009454-RA	776	2.04268	568
CLAGR_010088-RA	777	2.03497	539	539
CLAGR_004068-RA	778	2.0303	1331
CLAGR_002389-RA	779	2.02555	2309
CLAGR_002370-RA	780	2.0246	819
CLAGR_001529-RA	781	2.02397	169	169
CLAGR_001423-RA	782	2.02353	481
CLAGR_002143-RA	783	2.01762	641
CLAGR_011226-RA	784	2.01708	505
CLAGR_001719-RA	785	2.01401	277
CLAGR_008552-RA	786	2.01269	321
CLAGR_007098-RA	787	2.01198	370
CLAGR_001354-RA	788	2.01125	819
CLAGR_004000-RA	789	2.01125	674
CLAGR_004184-RA	790	2.01125	354
CLAGR_005089-RA	791	2.01125	323
CLAGR_005268-RA	792	2.01125	818
CLAGR_009459-RA	793	2.01125	501
CLAGR_005440-RA	794	2.00554	477
CLAGR_003639-RB	795	2.00314	697		Fungus induction threshold used in Figure 7
CLAGR_005817-RA	796	1.99773
CLAGR_004163-RA	797	1.99728
CLAGR_005369-RA	798	1.99728
CLAGR_009295-RA	799	1.99728
CLAGR_010090-RA	800	1.99728
CLAGR_009452-RA	801	1.99682
CLAGR_006131-RA	802	1.99493
CLAGR_002994-RA	803	1.9947
CLAGR_008387-RA	804	1.99183
CLAGR_001052-RA	805	1.98939
CLAGR_005004-RA	806	1.98792
CLAGR_002085-RA	807	1.98773
CLAGR_004285-RA	808	1.98769
CLAGR_004100-RA	809	1.98727
CLAGR_001157-RA	810	1.98431
CLAGR_005530-RA	811	1.98431
CLAGR_007550-RA	812	1.9838
CLAGR_002478-RA	813	1.98307
CLAGR_001659-RA	814	1.9824
CLAGR_002010-RA	815	1.98119
CLAGR_000362-RA	816	1.97999
CLAGR_008144-RA	817	1.97982
CLAGR_009789-RA	818	1.97817
CLAGR_009898-RA	819	1.97817
CLAGR_003104-RB	820	1.97663
CLAGR_000183-RA	821	1.97478
CLAGR_001070-RA	822	1.9733
CLAGR_006040-RA	823	1.9733
CLAGR_001600-RA	824	1.97224
CLAGR_003944-RA	825	1.96992
CLAGR_011225-RA	826	1.96909
CLAGR_003098-RA	827	1.96884
CLAGR_005995-RA	828	1.96732
CLAGR_001335-RA	829	1.96675
CLAGR_001056-RA	830	1.96097
CLAGR_003322-RA	831	1.96097
CLAGR_003502-RA	832	1.96097
CLAGR_003544-RA	833	1.96097
CLAGR_006122-RA	834	1.96097
CLAGR_006209-RA	835	1.96097
CLAGR_006210-RA	836	1.96097
CLAGR_007919-RA	837	1.96097
CLAGR_007956-RA	838	1.96097
CLAGR_010202-RA	839	1.96097
CLAGR_010223-RA	840	1.96097
CLAGR_010502-RA	841	1.96097
CLAGR_010570-RA	842	1.96097
CLAGR_010700-RA	843	1.96097
CLAGR_003147-RA	844	1.95996
CLAGR_006824-RA	845	1.95189
CLAGR_008145-RA	846	1.94754
CLAGR_004418-RA	847	1.94735
CLAGR_006688-RA	848	1.94706
CLAGR_003832-RA	849	1.94551
CLAGR_001017-RA	850	1.94541
CLAGR_002844-RA	851	1.94355
CLAGR_008623-RA	852	1.94259
CLAGR_005697-RA	853	1.94143
CLAGR_004698-RA	854	1.93942
CLAGR_010528-RA	855	1.93729
CLAGR_003562-RA	856	1.937
CLAGR_002961-RA	857	1.93676
CLAGR_005161-RA	858	1.93558
CLAGR_002508-RA	859	1.93359
CLAGR_003149-RA	860	1.9324
CLAGR_008133-RA	861	1.93126
CLAGR_010428-RA	862	1.93126
CLAGR_004322-RA	863	1.92937
CLAGR_000356-RA	864	1.92914
CLAGR_002672-RA	865	1.92829
CLAGR_001756-RA	866	1.92595
CLAGR_009554-RA	867	1.92432
CLAGR_004387-RA	868	1.92252
CLAGR_007840-RA	869	1.92252
CLAGR_008369-RA	870	1.92169
CLAGR_007587-RA	871	1.91911
CLAGR_010070-RA	872	1.91863
CLAGR_007586-RA	873	1.91655
CLAGR_010693-RA	874	1.91537
CLAGR_000374-RA	875	1.91314
CLAGR_003389-RA	876	1.90948
CLAGR_008090-RA	877	1.90849
CLAGR_007585-RA	878	1.90797
CLAGR_002531-RA	879	1.9065
CLAGR_003015-RA	880	1.9065
CLAGR_003357-RA	881	1.9065
CLAGR_009630-RA	882	1.9065
CLAGR_005855-RA	883	1.90425
CLAGR_000238-RA	884	1.90422
CLAGR_000405-RA	885	1.90305
CLAGR_010533-RA	886	1.90305
CLAGR_004618-RA	887	1.90203
CLAGR_002142-RA	888	1.90117
CLAGR_001528-RA	889	1.90088
CLAGR_003246-RA	890	1.89979
CLAGR_000583-RA	891	1.8972
CLAGR_004675-RA	892	1.89711
CLAGR_009200-RA	893	1.89641
CLAGR_010512-RA	894	1.89335
CLAGR_003519-RA	895	1.89216
CLAGR_004007-RA	896	1.89216
CLAGR_000358-RA	897	1.89101
CLAGR_008785-RA	898	1.88948
CLAGR_000140-RA	899	1.88871
CLAGR_001497-RA	900	1.88834
CLAGR_002224-RA	901	1.88834
CLAGR_010945-RA	902	1.88834
CLAGR_011007-RA	903	1.88732
CLAGR_003838-RA	904	1.88689
CLAGR_010956-RA	905	1.88616
CLAGR_010656-RA	906	1.88496
CLAGR_010103-RA	907	1.88395
CLAGR_006801-RA	908	1.88342
CLAGR_006820-RA	909	1.87985
CLAGR_005578-RA	910	1.8785
CLAGR_007655-RA	911	1.87666
CLAGR_002213-RA	912	1.87624
CLAGR_006755-RA	913	1.87624
CLAGR_004498-RA	914	1.87602
CLAGR_001082-RA	915	1.87335
CLAGR_003142-RA	916	1.87313
CLAGR_007225-RA	917	1.86957
CLAGR_006560-RA	918	1.86759
CLAGR_006742-RA	919	1.86759
CLAGR_007199-RA	920	1.86759
CLAGR_007748-RA	921	1.86759
CLAGR_009862-RA	922	1.86759
CLAGR_010081-RA	923	1.86759
CLAGR_010454-RA	924	1.86759
CLAGR_010762-RA	925	1.86373
CLAGR_004092-RA	926	1.86077
CLAGR_009772-RA	927	1.85945
CLAGR_002160-RA	928	1.85698
CLAGR_011221-RA	929	1.85497
CLAGR_003040-RA	930	1.85203
CLAGR_001610-RA	931	1.84827
CLAGR_007470-RA	932	1.8478
CLAGR_008747-RA	933	1.84769
CLAGR_000003-RA	934	1.84729
CLAGR_001227-RA	935	1.84729
CLAGR_005237-RA	936	1.84729
CLAGR_006888-RA	937	1.84729
CLAGR_000368-RA	938	1.84403
CLAGR_008936-RA	939	1.84365
CLAGR_003480-RA	940	1.84228
CLAGR_006320-RA	941	1.84212
CLAGR_010112-RA	942	1.83841
CLAGR_009311-RA	943	1.83809
CLAGR_002188-RA	944	1.83676
CLAGR_000932-RA	945	1.83603
CLAGR_003179-RA	946	1.83589
CLAGR_010870-RA	947	1.83461
CLAGR_008057-RA	948	1.83392
CLAGR_001042-RA	949	1.83343
CLAGR_005579-RA	950	1.83222
CLAGR_009526-RA	951	1.83078
CLAGR_000069-RA	952	1.83024
CLAGR_006764-RA	953	1.83024
CLAGR_006902-RA	954	1.83024
CLAGR_000959-RA	955	1.82911
CLAGR_004247-RA	956	1.82416
CLAGR_008373-RB	957	1.82336
CLAGR_006095-RA	958	1.8227
CLAGR_000091-RA	959	1.82136
CLAGR_000367-RA	960	1.81958
CLAGR_009785-RA	961	1.81844
CLAGR_007824-RA	962	1.81781
CLAGR_002841-RA	963	1.8177
CLAGR_000446-RA	964	1.81734
CLAGR_008551-RA	965	1.81716
CLAGR_006690-RA	966	1.81711
CLAGR_000919-RA	967	1.81571
CLAGR_005301-RA	968	1.81571
CLAGR_005524-RA	969	1.81571
CLAGR_009691-RA	970	1.81571
CLAGR_010796-RA	971	1.81571
CLAGR_002386-RA	972	1.81089
CLAGR_002650-RA	973	1.81001
CLAGR_005799-RA	974	1.80923
CLAGR_009389-RA	975	1.80923
CLAGR_007360-RA	976	1.80634
CLAGR_008189-RA	977	1.80616
CLAGR_007392-RA	978	1.80487
CLAGR_008386-RA	979	1.80379
CLAGR_009467-RA	980	1.80319
CLAGR_006337-RA	981	1.80121
CLAGR_011038-RA	982	1.79842
CLAGR_000989-RA	983	1.79756
CLAGR_001573-RA	984	1.79756
CLAGR_010924-RA	985	1.79756
CLAGR_005517-RA	986	1.79647
CLAGR_009145-RA	987	1.79554
CLAGR_000080-RA	988	1.79525
CLAGR_008496-RA	989	1.79525
CLAGR_005879-RA	990	1.79461
CLAGR_004579-RA	991	1.79435
CLAGR_011103-RA	992	1.79357
CLAGR_006956-RA	993	1.79228
CLAGR_007843-RA	994	1.79045
CLAGR_004060-RA	995	1.78893
CLAGR_006848-RA	996	1.78863
CLAGR_005273-RA	997	1.78861
CLAGR_002865-RA	998	1.78715
CLAGR_006394-RA	999	1.78713
CLAGR_001596-RA	1000	1.78648
CLAGR_002477-RA	1001	1.78545
CLAGR_008904-RA	1002	1.78323
CLAGR_002735-RA	1003	1.7827
CLAGR_004754-RA	1004	1.7827
CLAGR_006654-RA	1005	1.7827
CLAGR_009253-RA	1006	1.7827
CLAGR_009679-RA	1007	1.7827
CLAGR_010137-RA	1008	1.7827
CLAGR_008532-RA	1009	1.78148
CLAGR_008085-RA	1010	1.77973
CLAGR_005313-RA	1011	1.77795
CLAGR_008218-RA	1012	1.77749
CLAGR_000279-RA	1013	1.77736
CLAGR_003841-RA	1014	1.7766
CLAGR_004364-RA	1015	1.77642
CLAGR_000505-RA	1016	1.77605
CLAGR_007253-RA	1017	1.77579
CLAGR_009766-RA	1018	1.77322
CLAGR_007422-RA	1019	1.77263
CLAGR_006234-RA	1020	1.77081
CLAGR_001674-RA	1021	1.77032
CLAGR_002164-RA	1022	1.77032
CLAGR_007256-RA	1023	1.77032
CLAGR_008088-RA	1024	1.77032
CLAGR_010805-RA	1025	1.77032
CLAGR_000507-RA	1026	1.77002
CLAGR_011148-RA	1027	1.76872
CLAGR_001491-RA	1028	1.76664
CLAGR_008001-RA	1029	1.76664
CLAGR_008790-RA	1030	1.76602
CLAGR_001953-RA	1031	1.76593
CLAGR_000520-RA	1032	1.76581
CLAGR_002247-RA	1033	1.76487
CLAGR_007974-RA	1034	1.76487
CLAGR_004094-RA	1035	1.76129
CLAGR_001524-RA	1036	1.76093
CLAGR_001415-RA	1037	1.75984
CLAGR_004121-RA	1038	1.75984
CLAGR_004250-RA	1039	1.75984
CLAGR_008889-RA	1040	1.75944
CLAGR_010142-RA	1041	1.75855
CLAGR_002737-RA	1042	1.75703
CLAGR_006703-RA	1043	1.75702
CLAGR_009690-RA	1044	1.75694
CLAGR_006296-RA	1045	1.7567
CLAGR_009955-RA	1046	1.7567
CLAGR_009810-RA	1047	1.75524
CLAGR_006626-RA	1048	1.75316
CLAGR_000794-RA	1049	1.75199
CLAGR_004473-RA	1050	1.75192
CLAGR_002507-RA	1051	1.75087
CLAGR_008846-RA	1052	1.75087
CLAGR_005666-RA	1053	1.74995
CLAGR_002776-RA	1054	1.74862
CLAGR_000725-RA	1055	1.74815
CLAGR_004181-RA	1056	1.74815
CLAGR_007228-RA	1057	1.74753
CLAGR_002283-RA	1058	1.74669
CLAGR_003710-RA	1059	1.74604
CLAGR_010179-RA	1060	1.74456
CLAGR_002008-RA	1061	1.74308
CLAGR_010143-RA	1062	1.74187
CLAGR_002398-RA	1063	1.74158
CLAGR_004037-RA	1064	1.74154
CLAGR_004894-RA	1065	1.74057
CLAGR_006747-RA	1066	1.73909
CLAGR_008381-RA	1067	1.73845
CLAGR_010903-RA	1068	1.73741
CLAGR_009470-RA	1069	1.73638
CLAGR_009437-RA	1070	1.73627
CLAGR_009615-RA	1071	1.73548
CLAGR_007978-RA	1072	1.73454
CLAGR_006475-RA	1073	1.73355
CLAGR_006995-RA	1074	1.73318
CLAGR_003022-RA	1075	1.73081
CLAGR_005479-RA	1076	1.73027
CLAGR_007851-RA	1077	1.73027
CLAGR_007698-RA	1078	1.72985
CLAGR_006318-RA	1079	1.72961
CLAGR_000237-RB	1080	1.72933
CLAGR_006279-RA	1081	1.72887
CLAGR_006062-RA	1082	1.72882
CLAGR_004414-RA	1083	1.72875
CLAGR_004706-RA	1084	1.72827
CLAGR_010376-RA	1085	1.72806
CLAGR_002321-RA	1086	1.72782
CLAGR_001691-RA	1087	1.72765
CLAGR_007886-RA	1088	1.72728
CLAGR_010804-RA	1089	1.72625
CLAGR_006901-RA	1090	1.72621
CLAGR_007409-RA	1091	1.72595
CLAGR_008036-RA	1092	1.72521
CLAGR_002827-RA	1093	1.72493
CLAGR_010319-RA	1094	1.72414
CLAGR_005585-RA	1095	1.72382
CLAGR_010759-RA	1096	1.72282
CLAGR_002807-RA	1097	1.72163
CLAGR_008484-RA	1098	1.72142
CLAGR_010481-RA	1099	1.72102
CLAGR_004400-RA	1100	1.72083
CLAGR_005880-RA	1101	1.72015
CLAGR_001775-RA	1102	1.71933
CLAGR_009045-RA	1103	1.71683
CLAGR_007063-RA	1104	1.71609
CLAGR_007703-RA	1105	1.71585
CLAGR_000190-RA	1106	1.7154
CLAGR_001504-RA	1107	1.71392
CLAGR_001894-RA	1108	1.71386
CLAGR_007497-RA	1109	1.71287
CLAGR_008738-RA	1110	1.71282
CLAGR_007102-RA	1111	1.71196
CLAGR_006330-RA	1112	1.7114
CLAGR_010641-RA	1113	1.71104
CLAGR_007295-RA	1114	1.71091
CLAGR_001305-RA	1115	1.71074
CLAGR_004840-RA	1116	1.7099
CLAGR_007979-RA	1117	1.70891
CLAGR_006157-RA	1118	1.70794
CLAGR_000216-RA	1119	1.70519
CLAGR_001905-RA	1120	1.70519
CLAGR_003050-RA	1121	1.70477
CLAGR_005516-RA	1122	1.70398
CLAGR_004362-RA	1123	1.70319
CLAGR_005549-RA	1124	1.70319
CLAGR_004769-RA	1125	1.70197
CLAGR_009480-RA	1126	1.70158
CLAGR_000200-RA	1127	1.7013
CLAGR_001522-RA	1128	1.69969
CLAGR_006454-RA	1129	1.69959
CLAGR_000096-RA	1130	1.69951
CLAGR_003610-RA	1131	1.69951
CLAGR_006814-RA	1132	1.69951
CLAGR_007286-RA	1133	1.69951
CLAGR_007388-RA	1134	1.69951
CLAGR_004201-RA	1135	1.69699
CLAGR_003803-RA	1136	1.69586
CLAGR_002992-RA	1137	1.69572
CLAGR_001566-RA	1138	1.69501
CLAGR_006557-RA	1139	1.69466
CLAGR_002734-RA	1140	1.69378
CLAGR_007117-RA	1141	1.69356
CLAGR_001371-RA	1142	1.69209
CLAGR_010752-RA	1143	1.69049
CLAGR_000419-RA	1144	1.69012
CLAGR_000739-RA	1145	1.68901
CLAGR_001029-RA	1146	1.68898
CLAGR_005083-RA	1147	1.68618
CLAGR_010355-RA	1148	1.68602
CLAGR_010367-RA	1149	1.68592
CLAGR_002668-RA	1150	1.68583
CLAGR_000669-RA	1151	1.68561
CLAGR_000466-RA	1152	1.68468
CLAGR_004948-RA	1153	1.68418
CLAGR_006110-RA	1154	1.68366
CLAGR_005936-RA	1155	1.6831
CLAGR_005349-RA	1156	1.68296
CLAGR_008509-RA	1157	1.68259
CLAGR_009404-RA	1158	1.68083
CLAGR_010610-RA	1159	1.67953
CLAGR_005071-RA	1160	1.67938
CLAGR_001537-RA	1161	1.67927
CLAGR_011057-RA	1162	1.67609
CLAGR_005854-RA	1163	1.674
CLAGR_002554-RA	1164	1.67363
CLAGR_006153-RA	1165	1.67352
CLAGR_004811-RA	1166	1.67315
CLAGR_002698-RA	1167	1.67305
CLAGR_008362-RA	1168	1.67214
CLAGR_006416-RA	1169	1.67207
CLAGR_007912-RA	1170	1.67192
CLAGR_000319-RA	1171	1.67143
CLAGR_006773-RA	1172	1.67127
CLAGR_008097-RA	1173	1.6711
CLAGR_001294-RA	1174	1.671
CLAGR_003085-RA	1175	1.67046
CLAGR_008250-RA	1176	1.67046
CLAGR_007626-RA	1177	1.66967
CLAGR_005966-RA	1178	1.66939
CLAGR_011122-RA	1179	1.66827
CLAGR_010579-RA	1180	1.66826
CLAGR_010366-RA	1181	1.66819
CLAGR_003128-RA	1182	1.66606
CLAGR_000709-RA	1183	1.66593
CLAGR_009010-RA	1184	1.66478
CLAGR_001877-RA	1185	1.66426
CLAGR_002074-RA	1186	1.66416
CLAGR_007269-RA	1187	1.66407
CLAGR_002011-RA	1188	1.66385
CLAGR_003358-RA	1189	1.66385
CLAGR_003136-RA	1190	1.66256
CLAGR_009804-RA	1191	1.66184
CLAGR_000441-RA	1192	1.66138
CLAGR_005115-RA	1193	1.66088
CLAGR_002845-RA	1194	1.66071
CLAGR_001565-RA	1195	1.66029
CLAGR_001781-RA	1196	1.65944
CLAGR_000490-RA	1197	1.65901
CLAGR_004337-RA	1198	1.65798
CLAGR_003736-RA	1199	1.65653
CLAGR_005769-RA	1200	1.65572
CLAGR_007582-RA	1201	1.65509
CLAGR_006823-RA	1202	1.6542
CLAGR_007160-RA	1203	1.65383
CLAGR_001344-RA	1204	1.6536
CLAGR_007717-RA	1205	1.65134
CLAGR_008091-RA	1206	1.65078
CLAGR_002539-RA	1207	1.65065
CLAGR_009773-RA	1208	1.65048
CLAGR_003748-RA	1209	1.65043
CLAGR_004658-RA	1210	1.64976
CLAGR_010150-RA	1211	1.64941
CLAGR_000596-RA	1212	1.64896
CLAGR_006303-RA	1213	1.64835
CLAGR_004159-RA	1214	1.64803
CLAGR_009392-RA	1215	1.64625
CLAGR_002667-RA	1216	1.64489
CLAGR_003917-RA	1217	1.64429
CLAGR_005639-RA	1218	1.64429
CLAGR_000569-RA	1219	1.6434
CLAGR_005276-RA	1220	1.64327
CLAGR_007983-RA	1221	1.6431
CLAGR_001237-RA	1222	1.6427
CLAGR_007280-RA	1223	1.64255
CLAGR_001283-RA	1224	1.64245
CLAGR_001076-RA	1225	1.64154
CLAGR_006400-RA	1226	1.64101
CLAGR_006421-RA	1227	1.64026
CLAGR_006180-RA	1228	1.63952
CLAGR_003618-RA	1229	1.63877
CLAGR_008610-RA	1230	1.63831
CLAGR_008284-RA	1231	1.63798
CLAGR_005029-RA	1232	1.63715
CLAGR_000095-RA	1233	1.63414
CLAGR_000178-RA	1234	1.63414
CLAGR_001049-RA	1235	1.63414
CLAGR_001084-RA	1236	1.63414
CLAGR_001153-RA	1237	1.63414
CLAGR_001228-RA	1238	1.63414
CLAGR_001282-RA	1239	1.63414
CLAGR_001306-RA	1240	1.63414
CLAGR_001558-RA	1241	1.63414
CLAGR_001685-RA	1242	1.63414
CLAGR_001690-RA	1243	1.63414
CLAGR_001812-RA	1244	1.63414
CLAGR_002177-RA	1245	1.63414
CLAGR_002184-RB	1246	1.63414
CLAGR_002685-RA	1247	1.63414
CLAGR_002962-RA	1248	1.63414
CLAGR_002973-RA	1249	1.63414
CLAGR_002974-RA	1250	1.63414
CLAGR_003090-RA	1251	1.63414
CLAGR_003207-RA	1252	1.63414
CLAGR_003237-RA	1253	1.63414
CLAGR_003405-RA	1254	1.63414
CLAGR_003407-RA	1255	1.63414
CLAGR_004233-RA	1256	1.63414
CLAGR_004244-RA	1257	1.63414
CLAGR_004977-RA	1258	1.63414
CLAGR_005051-RA	1259	1.63414
CLAGR_005082-RA	1260	1.63414
CLAGR_005236-RA	1261	1.63414
CLAGR_005527-RA	1262	1.63414
CLAGR_005543-RA	1263	1.63414
CLAGR_005684-RA	1264	1.63414
CLAGR_005837-RA	1265	1.63414
CLAGR_005901-RA	1266	1.63414
CLAGR_006096-RA	1267	1.63414
CLAGR_006211-RA	1268	1.63414
CLAGR_006429-RA	1269	1.63414
CLAGR_006529-RA	1270	1.63414
CLAGR_006837-RA	1271	1.63414
CLAGR_006920-RA	1272	1.63414
CLAGR_006929-RA	1273	1.63414
CLAGR_006987-RA	1274	1.63414
CLAGR_007376-RA	1275	1.63414
CLAGR_007376-RA	1276	1.63414
CLAGR_007735-RA	1277	1.63414
CLAGR_007809-RA	1278	1.63414
CLAGR_007914-RA	1279	1.63414
CLAGR_008202-RA	1280	1.63414
CLAGR_008237-RA	1281	1.63414
CLAGR_008677-RA	1282	1.63414
CLAGR_008724-RA	1283	1.63414
CLAGR_008999-RA	1284	1.63414
CLAGR_009005-RA	1285	1.63414
CLAGR_009023-RA	1286	1.63414
CLAGR_009332-RA	1287	1.63414
CLAGR_009489-RA	1288	1.63414
CLAGR_009574-RA	1289	1.63414
CLAGR_009728-RA	1290	1.63414
CLAGR_009751-RA	1291	1.63414
CLAGR_010075-RA	1292	1.63414
CLAGR_010085-RA	1293	1.63414
CLAGR_010615-RA	1294	1.63414
CLAGR_010632-RA	1295	1.63414
CLAGR_010675-RA	1296	1.63414
CLAGR_010689-RA	1297	1.63414
CLAGR_010728-RA	1298	1.63414
CLAGR_010777-RA	1299	1.63414
CLAGR_010819-RA	1300	1.63414
CLAGR_010836-RA	1301	1.63414
CLAGR_010977-RA	1302	1.63414
CLAGR_010977-RA	1303	1.63414
CLAGR_011104-RA	1304	1.63414
CLAGR_011153-RA	1305	1.63414
CLAGR_011227-RA	1306	1.63414
CLAGR_004010-RA	1307	1.63347
CLAGR_006463-RA	1308	1.63283
CLAGR_001046-RA	1309	1.63275
CLAGR_000206-RA	1310	1.63129
CLAGR_000492-RA	1311	1.63011
CLAGR_009330-RA	1312	1.62966
CLAGR_005498-RA	1313	1.62939
CLAGR_007625-RA	1314	1.62922
CLAGR_000979-RA	1315	1.62878
CLAGR_008740-RA	1316	1.62793
CLAGR_004144-RA	1317	1.62729
CLAGR_006484-RA	1318	1.62678
CLAGR_002022-RA	1319	1.62671
CLAGR_006196-RA	1320	1.62647
CLAGR_000663-RA	1321	1.62631
CLAGR_007144-RA	1322	1.62524
CLAGR_009365-RA	1323	1.62464
CLAGR_007984-RA	1324	1.62353
CLAGR_004708-RA	1325	1.62346
CLAGR_005315-RA	1326	1.62233
CLAGR_008095-RA	1327	1.62221
CLAGR_008197-RA	1328	1.62221
CLAGR_007872-RA	1329	1.62176
CLAGR_000392-RA	1330	1.62103
CLAGR_005547-RA	1331	1.62041
CLAGR_003542-RA	1332	1.62017
CLAGR_010609-RB	1333	1.61968
CLAGR_005900-RA	1334	1.61915
CLAGR_006727-RA	1335	1.61895
CLAGR_005399-RA	1336	1.61828
CLAGR_006641-RA	1337	1.61733
CLAGR_001271-RA	1338	1.61708
CLAGR_000205-RA	1339	1.617
CLAGR_001578-RA	1340	1.61618
CLAGR_010811-RA	1341	1.61548
CLAGR_002445-RA	1342	1.61536
CLAGR_003552-RA	1343	1.61445
CLAGR_007766-RA	1344	1.6144
CLAGR_003743-RA	1345	1.61397
CLAGR_004282-RA	1346	1.61363
CLAGR_002223-RA	1347	1.61196
CLAGR_001602-RA	1348	1.61193
CLAGR_003740-RA	1349	1.61176
CLAGR_009039-RA	1350	1.61176
CLAGR_006885-RA	1351	1.61104
CLAGR_002837-RA	1352	1.61096
CLAGR_000973-RA	1353	1.61029
CLAGR_010863-RA	1354	1.61016
CLAGR_005400-RA	1355	1.61002
CLAGR_010554-RA	1356	1.60972
CLAGR_002748-RA	1357	1.60938
CLAGR_003983-RA	1358	1.60938
CLAGR_005073-RA	1359	1.609
CLAGR_000230-RA	1360	1.6082
CLAGR_009719-RA	1361	1.60735
CLAGR_011106-RA	1362	1.60735
CLAGR_000351-RA	1363	1.60691
CLAGR_004128-RA	1364	1.60597
CLAGR_004921-RA	1365	1.60524
CLAGR_007299-RA	1366	1.60506
CLAGR_002656-RA	1367	1.60443
CLAGR_009209-RA	1368	1.60443
CLAGR_005792-RA	1369	1.60388
CLAGR_001830-RA	1370	1.60371
CLAGR_000759-RA	1371	1.60369
CLAGR_005344-RA	1372	1.60343
CLAGR_005142-RA	1373	1.60331
CLAGR_006571-RA	1374	1.60331
CLAGR_011063-RA	1375	1.60271
CLAGR_002755-RA	1376	1.60259
CLAGR_007369-RA	1377	1.60159
CLAGR_009889-RA	1378	1.60146
CLAGR_002778-RA	1379	1.60139
CLAGR_001061-RA	1380	1.60064
CLAGR_005458-RA	1381	1.59872
CLAGR_004148-RA	1382	1.598
CLAGR_000027-RA	1383	1.59747
CLAGR_006726-RA	1384	1.59681
CLAGR_001515-RA	1385	1.59681
CLAGR_010638-RA	1386	1.59614
CLAGR_000887-RA	1387	1.59511
CLAGR_000033-RA	1388	1.5948
CLAGR_005784-RA	1389	1.59467
CLAGR_010058-RA	1390	1.59428
CLAGR_008390-RA	1391	1.59396
CLAGR_007428-RA	1392	1.59329
CLAGR_006336-RA	1393	1.5929
CLAGR_007293-RA	1394	1.59285
CLAGR_000420-RA	1395	1.59269
CLAGR_007981-RA	1396	1.59126
CLAGR_006011-RA	1397	1.59065
CLAGR_005862-RA	1398	1.5901
CLAGR_001437-RA	1399	1.58998
CLAGR_003244-RA	1400	1.58998
CLAGR_001545-RA	1401	1.58989
CLAGR_007226-RA	1402	1.58874
CLAGR_007092-RA	1403	1.58745
CLAGR_004913-RA	1404	1.58608
CLAGR_002364-RA	1405	1.58512
CLAGR_001408-RA	1406	1.58462
CLAGR_002467-RA	1407	1.58462
CLAGR_005636-RA	1408	1.58462
CLAGR_009487-RA	1409	1.58462
CLAGR_000873-RA	1410	1.5833
CLAGR_007724-RA	1411	1.58191
CLAGR_004101-RA	1412	1.58143
CLAGR_003816-RA	1413	1.58121
CLAGR_009156-RA	1414	1.58093
CLAGR_009348-RA	1415	1.58012
CLAGR_008695-RA	1416	1.57991
CLAGR_005438-RA	1417	1.57977
CLAGR_002878-RA	1418	1.57967
CLAGR_007175-RA	1419	1.57967
CLAGR_006102-RA	1420	1.57856
CLAGR_000597-RA	1421	1.57822
CLAGR_002766-RA	1422	1.57793
CLAGR_002185-RA	1423	1.57779
CLAGR_004133-RA	1424	1.5768
CLAGR_002701-RA	1425	1.57647
CLAGR_010716-RA	1426	1.57647
CLAGR_001412-RA	1427	1.57633
CLAGR_000509-RA	1428	1.57611
CLAGR_002879-RA	1429	1.57578
CLAGR_008343-RA	1430	1.57578
CLAGR_008061-RA	1431	1.57548
CLAGR_003593-RA	1432	1.57536
CLAGR_001563-RA	1433	1.57483
CLAGR_006642-RA	1434	1.57476
CLAGR_007394-RA	1435	1.57362
CLAGR_006898-RA	1436	1.57312
CLAGR_002515-RA	1437	1.57177
CLAGR_005149-RA	1438	1.5717
CLAGR_004935-RA	1439	1.57087
CLAGR_009279-RA	1440	1.57041
CLAGR_001008-RA	1441	1.57019
CLAGR_007362-RA	1442	1.56976
CLAGR_009611-RA	1443	1.56951
CLAGR_003409-RA	1444	1.56878
CLAGR_005362-RA	1445	1.56878
CLAGR_006937-RA	1446	1.56878
CLAGR_009972-RA	1447	1.56878
CLAGR_004602-RA	1448	1.56854
CLAGR_001421-RA	1449	1.56813
CLAGR_006376-RA	1450	1.5678
CLAGR_004458-RA	1451	1.56754
CLAGR_005194-RA	1452	1.56744
CLAGR_004147-RA	1453	1.56698
CLAGR_004234-RA	1454	1.56666
CLAGR_007709-RA	1455	1.56637
CLAGR_002914-RA	1456	1.56608
CLAGR_005030-RA	1457	1.56605
CLAGR_002501-RA	1458	1.56509
CLAGR_001798-RA	1459	1.56443
CLAGR_003632-RA	1460	1.56372
CLAGR_001433-RA	1461	1.56334
CLAGR_003160-RA	1462	1.56309
CLAGR_003240-RA	1463	1.56309
CLAGR_005231-RA	1464	1.56309
CLAGR_006530-RA	1465	1.56309
CLAGR_009834-RA	1466	1.56309
CLAGR_008632-RA	1467	1.56291
CLAGR_010856-RA	1468	1.56189
CLAGR_004576-RA	1469	1.56167
CLAGR_000070-RA	1470	1.56162
CLAGR_003171-RA	1471	1.56162
CLAGR_002671-RA	1472	1.56144
CLAGR_003818-RA	1473	1.56097
CLAGR_000550-RA	1474	1.55986
CLAGR_000483-RA	1475	1.55921
CLAGR_008207-RA	1476	1.55872
CLAGR_004739-RA	1477	1.55856
CLAGR_006941-RA	1478	1.55813
CLAGR_009697-RA	1479	1.55813
CLAGR_007074-RA	1480	1.5579
CLAGR_001284-RA	1481	1.55787
CLAGR_003001-RA	1482	1.55632
CLAGR_003398-RA	1483	1.55632
CLAGR_005656-RA	1484	1.55632
CLAGR_007150-RA	1485	1.55632
CLAGR_008101-RA	1486	1.55632
CLAGR_004968-RA	1487	1.55601
CLAGR_000568-RA	1488	1.55572
CLAGR_006310-RA	1489	1.55539
CLAGR_007711-RA	1490	1.55507
CLAGR_007089-RA	1491	1.55491
CLAGR_004426-RA	1492	1.55481
CLAGR_005931-RA	1493	1.55473
CLAGR_007129-RA	1494	1.55461
CLAGR_007215-RA	1495	1.55421
CLAGR_005336-RA	1496	1.55404
CLAGR_008192-RA	1497	1.55377
CLAGR_002625-RA	1498	1.55243
CLAGR_006203-RA	1499	1.55243
CLAGR_007224-RA	1500	1.55243
CLAGR_002666-RA	1501	1.55242
CLAGR_007951-RA	1502	1.55212
CLAGR_004888-RA	1503	1.55205
CLAGR_005544-RA	1504	1.55077
CLAGR_004838-RA	1505	1.55034
CLAGR_006578-RA	1506	1.54991
CLAGR_001994-RA	1507	1.54925
CLAGR_002754-RA	1508	1.54813
CLAGR_003084-RA	1509	1.54813
CLAGR_009849-RA	1510	1.54813
CLAGR_010285-RA	1511	1.54813
CLAGR_010293-RA	1512	1.54813
CLAGR_010334-RA	1513	1.54813
CLAGR_002840-RA	1514	1.54743
CLAGR_001553-RA	1515	1.54741
CLAGR_008581-RA	1516	1.54672
CLAGR_002700-RA	1517	1.54634
CLAGR_005938-RA	1518	1.54625
CLAGR_009239-RA	1519	1.54533
CLAGR_007274-RA	1520	1.54501
CLAGR_000498-RA	1521	1.5446
CLAGR_010102-RA	1522	1.5446
CLAGR_001944-RA	1523	1.54336
CLAGR_008022-RA	1524	1.54336
CLAGR_009015-RA	1525	1.54336
CLAGR_008235-RA	1526	1.54211
CLAGR_000320-RA	1527	1.54192
CLAGR_009377-RA	1528	1.54154
CLAGR_008731-RA	1529	1.54132
CLAGR_009941-RA	1530	1.54003
CLAGR_006817-RA	1531	1.53926
CLAGR_006438-RA	1532	1.53885
CLAGR_003673-RA	1533	1.53802
CLAGR_005045-RA	1534	1.53802
CLAGR_006828-RA	1535	1.53802
CLAGR_007197-RA	1536	1.53802
CLAGR_007385-RA	1537	1.53802
CLAGR_010970-RA	1538	1.53802
CLAGR_005229-RA	1539	1.53772
CLAGR_009418-RA	1540	1.53674
CLAGR_003141-RA	1541	1.5365
CLAGR_009323-RA	1542	1.53637
CLAGR_007407-RA	1543	1.53623
CLAGR_003161-RA	1544	1.53609
CLAGR_005312-RA	1545	1.53591
CLAGR_003482-RA	1546	1.53519
CLAGR_007819-RA	1547	1.5351
CLAGR_007569-RA	1548	1.53443
CLAGR_005445-RA	1549	1.53409
CLAGR_006190-RA	1550	1.53409
CLAGR_010971-RA	1551	1.53409
CLAGR_008522-RA	1552	1.53367
CLAGR_006515-RA	1553	1.53327
CLAGR_008158-RA	1554	1.53306
CLAGR_000467-RA	1555	1.53271
CLAGR_001538-RA	1556	1.53258
CLAGR_007189-RA	1557	1.53201
CLAGR_000953-RA	1558	1.53177
CLAGR_008991-RA	1559	1.53116
CLAGR_000792-RA	1560	1.53112
CLAGR_006217-RA	1561	1.53104
CLAGR_000856-RA	1562	1.52983
CLAGR_009578-RA	1563	1.52983
CLAGR_010766-RA	1564	1.52983
CLAGR_002318-RA	1565	1.52902
CLAGR_004539-RA	1566	1.52871
CLAGR_008502-RA	1567	1.52855
CLAGR_006776-RA	1568	1.52846
CLAGR_009890-RA	1569	1.52792
CLAGR_003236-RA	1570	1.52723
CLAGR_000598-RA	1571	1.52714
CLAGR_010151-RA	1572	1.52629
CLAGR_004081-RA	1573	1.52602
CLAGR_006718-RA	1574	1.52591
CLAGR_009908-RA	1575	1.52575
CLAGR_001208-RA	1576	1.5252
CLAGR_006345-RA	1577	1.5252
CLAGR_009353-RA	1578	1.5252
CLAGR_009878-RA	1579	1.5252
CLAGR_010885-RA	1580	1.52489
CLAGR_007472-RA	1581	1.52415
CLAGR_009110-RA	1582	1.52386
CLAGR_008554-RA	1583	1.52335
CLAGR_009893-RA	1584	1.5232
CLAGR_001711-RA	1585	1.52306
CLAGR_005591-RA	1586	1.52286
CLAGR_003564-RA	1587	1.52221
CLAGR_003396-RA	1588	1.52127
CLAGR_001310-RA	1589	1.52118
CLAGR_004232-RA	1590	1.52013
CLAGR_002411-RA	1591	1.51995
CLAGR_003097-RA	1592	1.51957
CLAGR_004845-RA	1593	1.51939
CLAGR_002785-RA	1594	1.51869
CLAGR_006446-RA	1595	1.51706
CLAGR_009401-RA	1596	1.5167
CLAGR_009217-RA	1597	1.51637
CLAGR_009806-RA	1598	1.51524
CLAGR_004036-RA	1599	1.51479
CLAGR_003419-RA	1600	1.51478
CLAGR_005602-RA	1601	1.51406
CLAGR_005141-RA	1602	1.51398
CLAGR_005169-RA	1603	1.51398
CLAGR_006950-RA	1604	1.51398
CLAGR_000786-RA	1605	1.51385
CLAGR_003428-RA	1606	1.51219
CLAGR_003394-RA	1607	1.51189
CLAGR_008580-RA	1608	1.51186
CLAGR_008553-RA	1609	1.51158
CLAGR_002400-RA	1610	1.51138
CLAGR_010538-RA	1611	1.51096
CLAGR_006009-RA	1612	1.50988
CLAGR_007135-RA	1613	1.50985
CLAGR_002473-RA	1614	1.50912
CLAGR_005978-RA	1615	1.50912
CLAGR_000313-RA	1616	1.50844
CLAGR_001906-RA	1617	1.50844
CLAGR_001976-RA	1618	1.50844
CLAGR_003521-RA	1619	1.50844
CLAGR_006177-RA	1620	1.50844
CLAGR_009774-RA	1621	1.50844
CLAGR_010719-RA	1622	1.50844
CLAGR_006305-RA	1623	1.50714
CLAGR_005345-RA	1624	1.50709
CLAGR_000869-RA	1625	1.50704
CLAGR_005833-RA	1626	1.50647
CLAGR_008010-RA	1627	1.50612
CLAGR_001050-RA	1628	1.50597
CLAGR_002535-RA	1629	1.50597
CLAGR_003902-RA	1630	1.50597
CLAGR_003143-RA	1631	1.50531
CLAGR_004015-RA	1632	1.50523
CLAGR_006887-RA	1633	1.50482
CLAGR_001882-RA	1634	1.50476
CLAGR_005950-RA	1635	1.50467
CLAGR_005740-RA	1636	1.50445
CLAGR_006258-RA	1637	1.50445
CLAGR_003336-RA	1638	1.50409
CLAGR_001644-RA	1639	1.50399
CLAGR_009105-RA	1640	1.50399
CLAGR_005935-RA	1641	1.50341
CLAGR_002613-RA	1642	1.50327
CLAGR_003104-RA	1643	1.50205
CLAGR_001716-RA	1644	1.50182
CLAGR_005511-RA	1645	1.50179
CLAGR_002877-RA	1646	1.50164
CLAGR_005582-RA	1647	1.50164
CLAGR_007968-RA	1648	1.50142
CLAGR_001115-RA	1649	1.5014
CLAGR_005655-RA	1650	1.50088
CLAGR_005269-RA	1651	1.50047
CLAGR_008089-RA	1652	1.5002
CLAGR_005331-RA	1653	1.49866
CLAGR_002808-RA	1654	1.49829
CLAGR_006863-RA	1655	1.49796
CLAGR_010727-RA	1656	1.49762
CLAGR_006816-RA	1657	1.49755
CLAGR_001753-RA	1658	1.49632
CLAGR_000262-RA	1659	1.49557
CLAGR_004009-RA	1660	1.49545
CLAGR_009931-RA	1661	1.49515
CLAGR_005539-RA	1662	1.4948
CLAGR_009920-RA	1663	1.49464
CLAGR_001064-RA	1664	1.49454
CLAGR_005568-RA	1665	1.49407
CLAGR_008303-RA	1666	1.49407
CLAGR_005756-RA	1667	1.49345
CLAGR_003579-RA	1668	1.49339
CLAGR_006282-RA	1669	1.49253
CLAGR_006925-RA	1670	1.49204
CLAGR_004564-RA	1671	1.49167
CLAGR_006019-RA	1672	1.49154
CLAGR_010821-RA	1673	1.49149
CLAGR_003144-RA	1674	1.49106
CLAGR_001544-RA	1675	1.4907
CLAGR_010633-RA	1676	1.49068
CLAGR_007665-RA	1677	1.49063
CLAGR_008730-RA	1678	1.4901
CLAGR_007973-RA	1679	1.49007
CLAGR_011015-RA	1680	1.48986
CLAGR_003363-RA	1681	1.48958
CLAGR_003819-RA	1682	1.48948
CLAGR_006548-RA	1683	1.48934
CLAGR_006733-RA	1684	1.48824
CLAGR_000037-RA	1685	1.4879
CLAGR_008681-RA	1686	1.48761
CLAGR_008466-RA	1687	1.48756
CLAGR_007223-RA	1688	1.48729
CLAGR_002374-RA	1689	1.48715
CLAGR_000945-RA	1690	1.48702
CLAGR_011216-RA	1691	1.487
CLAGR_000862-RA	1692	1.48651
CLAGR_001081-RA	1693	1.48558
CLAGR_001235-RA	1694	1.48558
CLAGR_001248-RA	1695	1.48558
CLAGR_001484-RA	1696	1.48558
CLAGR_001763-RA	1697	1.48558
CLAGR_002891-RA	1698	1.48558
CLAGR_006135-RA	1699	1.48558
CLAGR_006616-RA	1700	1.48558
CLAGR_006971-RA	1701	1.48558
CLAGR_008951-RA	1702	1.48558
CLAGR_009336-RA	1703	1.48558
CLAGR_010500-RA	1704	1.48558
CLAGR_007536-RA	1705	1.4855
CLAGR_002230-RA	1706	1.48472
CLAGR_000386-RA	1707	1.48455
CLAGR_008794-RA	1708	1.4837
CLAGR_002985-RA	1709	1.48303
CLAGR_004504-RA	1710	1.48292
CLAGR_008589-RA	1711	1.4821
CLAGR_004281-RA	1712	1.48162
CLAGR_008383-RA	1713	1.48094
CLAGR_009971-RA	1714	1.48081
CLAGR_010347-RA	1715	1.48066
CLAGR_003453-RA	1716	1.4805
CLAGR_010540-RA	1717	1.47998
CLAGR_001692-RA	1718	1.47933
CLAGR_010658-RA	1719	1.47881
CLAGR_004596-RA	1720	1.47851
CLAGR_000686-RA	1721	1.47837
CLAGR_010120-RA	1722	1.47783
CLAGR_003080-RA	1723	1.47744
CLAGR_003698-RA	1724	1.47693
CLAGR_007799-RA	1725	1.47679
CLAGR_009003-RA	1726	1.47678
CLAGR_005791-RA	1727	1.476
CLAGR_009394-RA	1728	1.47529
CLAGR_003366-RA	1729	1.47527
CLAGR_005704-RA	1730	1.47526
CLAGR_009465-RA	1731	1.47518
CLAGR_010480-RA	1732	1.47501
CLAGR_006777-RA	1733	1.47475
CLAGR_009154-RA	1734	1.47393
CLAGR_003253-RA	1735	1.47349
CLAGR_000250-RA	1736	1.47341
CLAGR_001880-RA	1737	1.47263
CLAGR_002491-RA	1738	1.47224
CLAGR_005338-RA	1739	1.47209
CLAGR_008457-RA	1740	1.47168
CLAGR_000118-RA	1741	1.47158
CLAGR_009738-RA	1742	1.47148
CLAGR_004178-RA	1743	1.47073
CLAGR_005613-RA	1744	1.47073
CLAGR_006073-RA	1745	1.47073
CLAGR_006428-RA	1746	1.47073
CLAGR_007994-RA	1747	1.47073
CLAGR_007998-RA	1748	1.47073
CLAGR_008159-RA	1749	1.47073
CLAGR_001086-RA	1750	1.47044
CLAGR_009064-RA	1751	1.4704
CLAGR_003589-RA	1752	1.46969
CLAGR_000980-RA	1753	1.46946
CLAGR_004329-RA	1754	1.46886
CLAGR_007707-RA	1755	1.46811
CLAGR_005997-RA	1756	1.46782
CLAGR_004651-RA	1757	1.46764
CLAGR_002353-RA	1758	1.46755
CLAGR_004456-RA	1759	1.46739
CLAGR_002354-RA	1760	1.4671
CLAGR_000307-RA	1761	1.46705
CLAGR_001446-RA	1762	1.46674
CLAGR_006844-RA	1763	1.46665
CLAGR_006706-RA	1764	1.46643
CLAGR_007654-RA	1765	1.46634
CLAGR_003292-RA	1766	1.46626
CLAGR_008283-RA	1767	1.46623
CLAGR_009196-RA	1768	1.46618
CLAGR_010813-RA	1769	1.46615
CLAGR_004794-RA	1770	1.46596
CLAGR_006207-RA	1771	1.4656
CLAGR_006648-RA	1772	1.46551
CLAGR_002516-RA	1773	1.46538
CLAGR_001290-RA	1774	1.46509
CLAGR_002485-RA	1775	1.46509
CLAGR_004378-RA	1776	1.46509
CLAGR_004497-RA	1777	1.46509
CLAGR_008013-RA	1778	1.46509
CLAGR_005394-RA	1779	1.46482
CLAGR_005017-RA	1780	1.46419
CLAGR_002519-RA	1781	1.46392
CLAGR_010828-RA	1782	1.46341
CLAGR_002335-RA	1783	1.46333
CLAGR_002663-RA	1784	1.46332
CLAGR_000537-RA	1785	1.46225
CLAGR_009123-RA	1786	1.46213
CLAGR_008696-RA	1787	1.46143
CLAGR_005140-RA	1788	1.46142
CLAGR_003432-RA	1789	1.4614
CLAGR_002562-RA	1790	1.46094
CLAGR_005028-RA	1791	1.46094
CLAGR_005572-RA	1792	1.46082
CLAGR_009025-RA	1793	1.46064
CLAGR_008850-RA	1794	1.46039
CLAGR_006248-RA	1795	1.4603
CLAGR_010448-RA	1796	1.4592
CLAGR_002062-RA	1797	1.45816
CLAGR_002476-RA	1798	1.45816
CLAGR_002916-RA	1799	1.45816
CLAGR_008952-RA	1800	1.45816
CLAGR_008907-RA	1801	1.45788
CLAGR_005832-RA	1802	1.45779
CLAGR_003465-RA	1803	1.45732
CLAGR_011052-RA	1804	1.45695
CLAGR_009285-RA	1805	1.45679
CLAGR_002166-RA	1806	1.45652
CLAGR_002436-RA	1807	1.45637
CLAGR_002489-RA	1808	1.45614
CLAGR_009837-RA	1809	1.45607
CLAGR_001829-RA	1810	1.45562
CLAGR_001916-RA	1811	1.45529
CLAGR_003258-RA	1812	1.45525
CLAGR_003689-RA	1813	1.45487
CLAGR_009656-RA	1814	1.45465
CLAGR_003745-RA	1815	1.45457
CLAGR_010695-RA	1816	1.45452
CLAGR_001518-RA	1817	1.45447
CLAGR_002055-RA	1818	1.45307
CLAGR_004365-RA	1819	1.45281
CLAGR_001357-RA	1820	1.45257
CLAGR_001627-RA	1821	1.45257
CLAGR_001912-RA	1822	1.45257
CLAGR_003200-RA	1823	1.45257
CLAGR_003683-RA	1824	1.45257
CLAGR_004218-RA	1825	1.45257
CLAGR_004382-RA	1826	1.45257
CLAGR_005134-RA	1827	1.45257
CLAGR_005881-RA	1828	1.45257
CLAGR_007101-RA	1829	1.45257
CLAGR_008788-RA	1830	1.45257
CLAGR_009542-RA	1831	1.45257
CLAGR_010895-RA	1832	1.45257
CLAGR_011191-RA	1833	1.45257
CLAGR_008023-RA	1834	1.4514
CLAGR_006453-RA	1835	1.45134
CLAGR_002644-RA	1836	1.45106
CLAGR_008118-RA	1837	1.45094
CLAGR_000707-RA	1838	1.4508
CLAGR_007363-RA	1839	1.45066
CLAGR_003013-RA	1840	1.45016
CLAGR_005162-RA	1841	1.45014
CLAGR_000837-RA	1842	1.44964
CLAGR_004703-RA	1843	1.44844
CLAGR_009854-RA	1844	1.44844
CLAGR_006103-RA	1845	1.44797
CLAGR_010412-RA	1846	1.44773
CLAGR_010371-RA	1847	1.44761
CLAGR_008056-RA	1848	1.44757
CLAGR_007741-RA	1849	1.44738
CLAGR_010565-RA	1850	1.44652
CLAGR_009628-RA	1851	1.44609
CLAGR_002465-RA	1852	1.44576
CLAGR_003735-RA	1853	1.44492
CLAGR_004263-RA	1854	1.44492
CLAGR_007201-RA	1855	1.44484
CLAGR_006833-RA	1856	1.44474
CLAGR_008898-RA	1857	1.44428
CLAGR_000287-RA	1858	1.4442
CLAGR_007062-RA	1859	1.44361
CLAGR_005888-RA	1860	1.44314
CLAGR_005786-RA	1861	1.44286
CLAGR_003580-RA	1862	1.44228
CLAGR_005914-RA	1863	1.44189
CLAGR_002175-RA	1864	1.44181
CLAGR_008688-RA	1865	1.44176
CLAGR_006047-RA	1866	1.44171
CLAGR_000065-RA	1867	1.44132
CLAGR_001728-RA	1868	1.44095
CLAGR_009813-RA	1869	1.44076
CLAGR_004713-RA	1870	1.44062
CLAGR_009310-RA	1871	1.4401
CLAGR_003404-RA	1872	1.43974
CLAGR_007829-RA	1873	1.43896
CLAGR_000192-RA	1874	1.43887
CLAGR_007714-RA	1875	1.43857
CLAGR_003653-RA	1876	1.43828
CLAGR_000551-RA	1877	1.43804
CLAGR_001587-RA	1878	1.43804
CLAGR_003656-RA	1879	1.43804
CLAGR_007786-RA	1880	1.43804
CLAGR_010399-RA	1881	1.43804
CLAGR_010784-RA	1882	1.43804
CLAGR_008528-RA	1883	1.43774
CLAGR_010318-RA	1884	1.43717
CLAGR_004710-RA	1885	1.43708
CLAGR_002770-RA	1886	1.43692
CLAGR_010697-RA	1887	1.43649
CLAGR_007361-RA	1888	1.43646
CLAGR_002946-RA	1889	1.43606
CLAGR_000677-RA	1890	1.43575
CLAGR_002428-RA	1891	1.43574
CLAGR_010965-RA	1892	1.43548
CLAGR_001063-RA	1893	1.43534
CLAGR_003773-RA	1894	1.43514
CLAGR_004301-RA	1895	1.43486
CLAGR_009012-RA	1896	1.43486
CLAGR_006371-RA	1897	1.4348
CLAGR_005323-RA	1898	1.43472
CLAGR_009916-RA	1899	1.43453
CLAGR_007440-RA	1900	1.43429
CLAGR_007882-RA	1901	1.43404
CLAGR_008957-RA	1902	1.43404
CLAGR_003762-RA	1903	1.43391
CLAGR_009943-RA	1904	1.43373
CLAGR_006855-RA	1905	1.43346
CLAGR_006466-RA	1906	1.43259
CLAGR_003052-RA	1907	1.43248
CLAGR_002820-RA	1908	1.43217
CLAGR_010790-RA	1909	1.43217
CLAGR_010621-RA	1910	1.43198
CLAGR_003815-RA	1911	1.43098
CLAGR_009426-RA	1912	1.43095
CLAGR_002742-RA	1913	1.43064
CLAGR_001918-RA	1914	1.43055
CLAGR_001689-RA	1915	1.42987
CLAGR_003230-RA	1916	1.42987
CLAGR_009125-RA	1917	1.42987
CLAGR_007367-RA	1918	1.42968
CLAGR_007354-RA	1919	1.4293
CLAGR_008789-RA	1920	1.42925
CLAGR_007396-RA	1921	1.42892
CLAGR_004086-RA	1922	1.42885
CLAGR_009829-RA	1923	1.42816
CLAGR_006471-RA	1924	1.428
CLAGR_003176-RA	1925	1.42789
CLAGR_003737-RA	1926	1.42753
CLAGR_002058-RA	1927	1.4271
CLAGR_006640-RA	1928	1.427
CLAGR_002887-RA	1929	1.42695
CLAGR_000071-RA	1930	1.42681
CLAGR_009566-RA	1931	1.4268
CLAGR_004097-RA	1932	1.42663
CLAGR_005525-RA	1933	1.42616
CLAGR_007093-RA	1934	1.42616
CLAGR_009692-RA	1935	1.42616
CLAGR_000031-RA	1936	1.42576
CLAGR_004381-RA	1937	1.42576
CLAGR_010721-RA	1938	1.42576
CLAGR_004640-RA	1939	1.42553
CLAGR_008555-RA	1940	1.42553
CLAGR_001234-RA	1941	1.42542
CLAGR_001431-RA	1942	1.42526
CLAGR_010810-RA	1943	1.42464
CLAGR_004459-RA	1944	1.424
CLAGR_005425-RA	1945	1.42342
CLAGR_008356-RA	1946	1.42328
CLAGR_010396-RA	1947	1.42316
CLAGR_008638-RA	1948	1.42313
CLAGR_002649-RA	1949	1.42279
CLAGR_001137-RA	1950	1.42276
CLAGR_005577-RA	1951	1.42241
CLAGR_009206-RA	1952	1.42234
CLAGR_001859-RA	1953	1.42231
CLAGR_008288-RA	1954	1.42224
CLAGR_007011-RA	1955	1.42191
CLAGR_010231-RA	1956	1.42184
CLAGR_009435-RA	1957	1.42163
CLAGR_006725-RA	1958	1.42123
CLAGR_001069-RA	1959	1.42099
CLAGR_002599-RA	1960	1.42099
CLAGR_006651-RA	1961	1.42099
CLAGR_008110-RA	1962	1.42099
CLAGR_008821-RA	1963	1.42099
CLAGR_009572-RA	1964	1.42099
CLAGR_011176-RA	1965	1.42099
CLAGR_004608-RA	1966	1.4208
CLAGR_002587-RA	1967	1.42067
CLAGR_003401-RA	1968	1.42015
CLAGR_003995-RA	1969	1.41983
CLAGR_003613-RA	1970	1.41971
CLAGR_010594-RA	1971	1.41969
CLAGR_000825-RA	1972	1.41937
CLAGR_008059-RA	1973	1.41917
CLAGR_010456-RA	1974	1.4184
CLAGR_006609-RA	1975	1.41813
CLAGR_007178-RA	1976	1.41768
CLAGR_008807-RA	1977	1.41699
CLAGR_000622-RA	1978	1.4165
CLAGR_000310-RA	1979	1.41639
CLAGR_006662-RA	1980	1.41606
CLAGR_009714-RA	1981	1.416
CLAGR_005690-RA	1982	1.41551
CLAGR_005267-RA	1983	1.41513
CLAGR_000315-RA	1984	1.41487
CLAGR_011207-RA	1985	1.41463
CLAGR_003772-RA	1986	1.41438
CLAGR_000780-RA	1987	1.41423
CLAGR_009017-RA	1988	1.41387
CLAGR_004223-RA	1989	1.41353
CLAGR_000162-RA	1990	1.41331
CLAGR_001512-RA	1991	1.41331
CLAGR_002220-RA	1992	1.41331
CLAGR_010820-RA	1993	1.41326
CLAGR_010372-RA	1994	1.41326
CLAGR_000143-RA	1995	1.41314
CLAGR_010593-RA	1996	1.41299
CLAGR_005310-RA	1997	1.41291
CLAGR_010566-RA	1998	1.41256
CLAGR_001451-RA	1999	1.41181
[truncated: 2,294 more rows]

## Sheet: Expr., secretion and size Alga
Gene name	Sorting order	T21 Co/Mo	Protein length	Secreted length
Aster-04252	1	72.8628	118		Avg length of induced	420
Aster-04130	2	52.3908	330		Avg length of secr.& induced	436
Aster-01623	3	46.3673	187		Genomic avg length	447
Aster-07551	4	44.6942	96		# of induced proteins	471
Aster-04132	5	44.6942	97		# of induc. & secr. Proteins	32
Aster-05967	6	44.2382	98
Aster-04861	7	43.7913	97
Aster-04336	8	38.8239	89	89
Aster-07995	9	33.6073	128
Aster-01550	10	33.0942	71
Aster-08199	11	33.0942	130
Aster-02934	12	33.0942	130
Aster-08425	13	29.2928	147
Aster-04440	15	28.1516	153
Aster-x1315	14	25.502	169
Aster-00291	16	22.5799	192
Aster-01209	17	22.1191	193
Aster-04497	35	21.5689	186
Aster-07543	36	20.9944	268
Aster-00539	18	19.0704	681
Aster-00865	19	18.0639	239
Aster-x0518	20	15.2653	283
Aster-03771	21	15.1057	217
Aster-x0135	22	14.9494	289
Aster-02196	23	14.0302	617
Aster-05186	24	13.5479	142
Aster-04832	25	13.3807	323
Aster-01717	26	12.3047	328
Aster-x0702	27	11.8452	365
Aster-07568	28	11.4088	379
Aster-04136	29	11.0666	1566	1566
Aster-01009	30	11.0595	391
Aster-02287	31	10.574	409
Aster-07544	32	10.4972	268
Aster-05127	33	10.3868	324
Aster-06398	34	10.3868	348
Aster-05901	37	6.9245	157
Aster-x0398	38	6.9245	117
Aster-04511	39	5.3711	206
Aster-06679	40	5.19338	330
Aster-x0893	41	5.19338	685
Aster-x0985	42	5.19338	325
Aster-03496	43	5.19338	350
Aster-04119	44	5.19338	298
Aster-02276	45	5.19338	161
Aster-07998	46	4.72696	371
Aster-00541	47	4.46448	165
Aster-00978	48	4.32781	412	412
Aster-02435	49	4.32781	273
Aster-x0279	50	4.03929	741
Aster-04994	51	3.55842	471	471
Aster-03174	59	3.46225	689	689
Aster-02669	52	3.46225	425	425
Aster-05377	53	3.46225	312
Aster-07199	54	3.46225	138
Aster-07856	55	3.46225	346
Aster-x0006	56	3.46225	345
Aster-05235	57	3.46225	956
Aster-06491	58	3.46225	127
Aster-07804	60	3.46225	282
Aster-02038	61	3.46225	779
Aster-05598	63	3.46225	291
Aster-08488	62	3.46225	142
Aster-07921	64	3.46225	254
Aster-04716	65	3.46225	273
Aster-07631	66	3.46225	78
Aster-05546	67	3.46225	75
Aster-08437	68	3.46225	75
Aster-04137	69	3.46225	1800
Aster-02737	70	3.46225	100
Aster-04872	71	3.18797	508
Aster-x0844	72	3.07756	1023
Aster-03616	73	3.02947	421
Aster-02584	74	2.92127	1330
Aster-02553	75	2.88521	554
Aster-05328	76	2.88521	157
Aster-01094	77	2.88521	67
Aster-x1594	78	2.88521	430
Aster-04999	79	2.88521	633
Aster-x0079	80	2.86012	246
Aster-04680	81	2.7698	1732
Aster-07389	82	2.7698	686
Aster-05834	83	2.69286	131
Aster-x1264	84	2.65439	309	309
Aster-x0357	85	2.61522	179
Aster-x1349	86	2.59669	196	196
Aster-05265	87	2.59669	130
Aster-04451	88	2.59669	396
Aster-07959	89	2.59669	179
Aster-08380	90	2.59669	414
Aster-04349	91	2.59669	147
Aster-04223	92	2.59669	915
Aster-02946	93	2.59669	483
Aster-07046	94	2.50051	351
Aster-05966	95	2.50051	282
Aster-05194	96	2.47304	152	152
Aster-05682	97	2.47304	376
Aster-00305	98	2.42358	1524
Aster-05266	99	2.42358	152
Aster-x1332	100	2.42358	589
Aster-03938	101	2.42358	131
Aster-07381	102	2.3262	379	379
Aster-05735	103	2.30817	555
Aster-01625	104	2.30817	286
Aster-00874	105	2.30817	670
Aster-06979	106	2.26653	107	107
Aster-00345	107	2.22573	535
Aster-03240	108	2.22573	503
Aster-x0364	109	2.18272	127
Aster-00230	171	2.16391	113
Aster-03841	172	2.16391	92
Aster-03660	110	2.16391	581
Aster-06851	111	2.16391	206
Aster-05141	112	2.12456	1127
Aster-02218	113	2.1095	430
Aster-03423	114	2.08623	122
Aster-03014	115	2.06086	569
Aster-08478	116	2.04588	136
Aster-x1412	117	2.04434	493	493
Aster-02692	118	2.04184	7
Aster-x0112	119	2.03662	351
Aster-07464	120	2.03662	385
Aster-00188	121	2.01965	1184
Aster-08471	122	1.97843	261
Aster-01374	123	1.97843	442
Aster-04409	124	1.97156	479	479
Aster-07889	125	1.95035	102
Aster-01788	126	1.94752	394
Aster-02898	127	1.92347	84
Aster-08353	128	1.90868	64
Aster-00043	129	1.89631	158
Aster-08446	130	1.8922	341
Aster-x0147	131	1.88331	248
Aster-00376	132	1.87539	1364
Aster-01584	133	1.86429	627
Aster-04640	134	1.84653	334
Aster-03830	135	1.81895	688
Aster-00731	136	1.81768	131
Aster-04475	137	1.81626	615
Aster-02462	138	1.80326	384
Aster-03972	139	1.78845	380
Aster-07942	140	1.77791	498
Aster-01936	141	1.74861	426	426
Aster-00976	142	1.73113	248	248
Aster-01485	143	1.73113	191	191
Aster-04710	144	1.73113	191
Aster-05850	145	1.73113	259
Aster-00998	146	1.73113	858
Aster-05447	147	1.73113	320
Aster-04958	148	1.73113	273
Aster-07292	149	1.73113	404
Aster-01279	150	1.73113	309
Aster-x0790	151	1.73113	481
Aster-01264	152	1.73113	285
Aster-03447	153	1.73113	201
Aster-08386	154	1.73113	75
Aster-07304	155	1.73113	57
Aster-00235	156	1.73113	159
Aster-07900	157	1.73113	185
Aster-05047	158	1.73113	1194
Aster-04287	159	1.73113	60
Aster-x1168	160	1.73113	174
Aster-x0177	161	1.73113	164
Aster-05136	162	1.73113	2500
Aster-01959	163	1.73113	309
Aster-02853	164	1.73113	156
Aster-04164	165	1.73113	1062
Aster-05991	166	1.73113	393
Aster-05639	167	1.73113	844
Aster-06478	168	1.73113	452
Aster-04066	169	1.73113	472
Aster-02542	170	1.73113	250
Aster-02933	173	1.73113	124
Aster-x1179	174	1.73113	403
Aster-07007	175	1.73113	454
Aster-04676	176	1.73113	327
Aster-08417	177	1.73113	99
Aster-06742	178	1.73113	399
Aster-07504	179	1.73113	492
Aster-05226	180	1.73113	949
Aster-07212	181	1.73113	246
Aster-06168	182	1.73113	346
Aster-07785	183	1.73113	256
Aster-05959	184	1.73113	262
Aster-02317	185	1.73113	434
Aster-04840	186	1.73113	310
Aster-08322	187	1.73113	298
Aster-x0541	190	1.73113	290
Aster-04993	188	1.73113	430
Aster-05230	189	1.73113	301
Aster-03375	191	1.73113	178
Aster-x0583	192	1.73113	126
Aster-x0605	193	1.73113	183
Aster-x0804	194	1.73113	225
Aster-07961	195	1.73113	769
Aster-x1069	196	1.73113	351
Aster-x1180	197	1.73113	296
Aster-x0984	198	1.73113	234
Aster-04608	199	1.73113	526
Aster-00540	200	1.73113	148
Aster-02366	201	1.73113	265
Aster-04775	202	1.73113	296
Aster-02932	203	1.73113	136
Aster-00714	204	1.73113	429
Aster-02269	205	1.73113	101
Aster-06056	206	1.73113	333
Aster-01428	207	1.7032	151
Aster-01559	208	1.6941	297
Aster-x1619	209	1.69266	422
Aster-03426	210	1.69063	241	241
Aster-01931	211	1.67143	138	138
Aster-01256	212	1.65998	1049
Aster-01834	213	1.659	58
Aster-x0723	214	1.65586	129
Aster-x1273	215	1.65503	142
Aster-05748	216	1.64001	270
Aster-05362	217	1.64001	1160
Aster-05981	219	1.63495	360
Aster-03816	218	1.63305	887
Aster-01988	220	1.62226	1285
Aster-02801	221	1.61944	417
Aster-05116	222	1.59796	391	391
Aster-03422	223	1.59796	230
Aster-06798	224	1.59796	160
Aster-07408	225	1.58687	868
Aster-08029	226	1.58687	397
Aster-04275	227	1.58687	1059
Aster-x0622	228	1.57927	241
Aster-07784	229	1.57375	179
Aster-08318	230	1.57375	783
Aster-01141	231	1.57084	189
Aster-x0121	232	1.57027	146
Aster-03425	233	1.56856	383
Aster-04371	234	1.56781	384
Aster-00951	235	1.56626	75
Aster-06870	236	1.55801	1418
Aster-03750	237	1.55801	394
Aster-07051	238	1.55801	390
Aster-05980	239	1.5508	340
Aster-x1513	240	1.54647	122
Aster-05374	241	1.54173	173
Aster-06408	242	1.54141	88
Aster-03649	243	1.54112	305
Aster-01842	244	1.54089	389
Aster-06465	245	1.53878	154
Aster-02967	246	1.53878	145
Aster-00921	247	1.53878	913
Aster-06169	248	1.53878	172
Aster-04639	249	1.53878	296
Aster-07831	254	1.53515	249
Aster-03808	250	1.52977	812	812
Aster-x1329	251	1.52746	112	112
Aster-05048	252	1.52746	1675
Aster-06761	253	1.52633	307	307
Aster-06614	255	1.52514	195
Aster-07468	256	1.52201	463	463
Aster-04286	257	1.52001	220
Aster-05604	258	1.51892	1201
Aster-03957	259	1.51473	527
Aster-06699	260	1.51473	438
Aster-05800	261	1.51473	390
Aster-07537	262	1.51473	734
Aster-x0227	263	1.51473	192
Aster-x0238	264	1.51246	234
Aster-06507	265	1.50919	246
Aster-03429	266	1.50775	1059
Aster-x0189	273	1.50121	426
Aster-07702	267	1.5004	161
Aster-03997	268	1.49258	619
Aster-03983	269	1.48877	255
Aster-03054	270	1.48382	1001
Aster-06715	271	1.48382	529
Aster-01573	272	1.48382	106
Aster-02758	274	1.48382	94
Aster-x1239	275	1.48382	472
Aster-06835	276	1.48382	677
Aster-x0176	277	1.48382	133
Aster-x0341	278	1.48382	799
Aster-01180	279	1.47552	87
Aster-05466	280	1.47466	974
Aster-07509	281	1.47445	591
Aster-06748	282	1.46706	1626
Aster-00033	283	1.46562	139
Aster-00436	284	1.4648	916	916
Aster-x1596	285	1.4648	111
Aster-07131	286	1.4648	24
Aster-x0758	287	1.4648	206
Aster-05423	288	1.4648	158
Aster-00498	289	1.46343	147
Aster-05515	290	1.46134	258
Aster-05711	291	1.46102	1851
Aster-08285	292	1.46064	140
Aster-00533	293	1.46034	56
Aster-06654	294	1.46024	824
Aster-04452	295	1.45958	331
Aster-03998	296	1.45779	408
Aster-05191	297	1.45585	1709
Aster-01285	298	1.45415	216
Aster-x1176	299	1.44993	1593
Aster-00034	300	1.44558	186
Aster-05685	301	1.4426	123	123
Aster-x0960	302	1.4426	120
Aster-x1423	303	1.4426	442
Aster-00325	304	1.4426	425
Aster-03041	305	1.4426	111
Aster-04732	306	1.4426	206
Aster-00821	307	1.4426	355
Aster-01640	308	1.44175	486
Aster-01563	309	1.44012	118	118
Aster-00995	310	1.43936	149
Aster-08454	311	1.43716	1036
Aster-03595	312	1.43647	19
Aster-x0405	313	1.43647	162
Aster-04954	314	1.43315	140
Aster-06849	315	1.43006	314
Aster-00550	324	1.42954	336
Aster-x0737	316	1.42563	748
Aster-02251	317	1.42563	232
Aster-00779	318	1.42527	205
Aster-05636	319	1.42041	310
Aster-07521	320	1.42041	378
Aster-08191	321	1.41975	793
Aster-05473	322	1.41787	357
Aster-x0059	323	1.41223	217
Aster-06170	325	1.41153	326
Aster-06073	326	1.41055	392
Aster-07207	327	1.40837	389
Aster-02160	328	1.40709	382
Aster-x0298	329	1.40581	222
Aster-06610	330	1.40541	698
Aster-06921	331	1.4045	369
Aster-05958	332	1.40362	843
Aster-02231	333	1.40184	482
Aster-x1590	334	1.40099	412
Aster-x1550	335	1.39963	212
Aster-05823	336	1.39913	160
Aster-04677	337	1.39913	311
Aster-00243	338	1.39822	445
Aster-02583	339	1.39772	1277
Aster-x1260	340	1.39607	536
Aster-x0351	341	1.3955	105
Aster-00904	342	1.39389	75
Aster-07520	343	1.39335	493
Aster-01608	344	1.39278	838
Aster-03622	345	1.39243	1120
Aster-04697	346	1.39002	279
Aster-00772	347	1.38719	757
Aster-01216	348	1.38611	256
Aster-07888	349	1.38564	269
Aster-01039	350	1.3849	784	784
Aster-01520	351	1.3849	363
Aster-07202	352	1.3849	312
Aster-05446	353	1.3849	262
Aster-x0805	354	1.3849	249
Aster-03744	355	1.3849	313
Aster-x0122	356	1.3849	305
Aster-x0254	357	1.3849	125
Aster-01701	358	1.3849	168
Aster-08487	359	1.38186	276
Aster-07801	360	1.37949	442
Aster-07899	361	1.37944	1460
Aster-x0487	362	1.37849	69
Aster-00158	363	1.37849	1047
Aster-03959	364	1.37602	704
Aster-08134	365	1.37047	136
Aster-x1439	366	1.3688	2354
Aster-x0302	367	1.36851	454
Aster-01728	368	1.36668	140
Aster-01636	369	1.36668	211
Aster-08011	370	1.36606	505
Aster-02102	371	1.36539	931	931
Aster-00759	372	1.36493	154
Aster-06703	373	1.36392	269
Aster-01761	374	1.36373	2001
Aster-00928	375	1.36182	318
Aster-00736	376	1.36017	325
Aster-05101	377	1.35725	452
Aster-00035	378	1.35704	338
Aster-01940	379	1.35683	266
Aster-00315	380	1.35605	425
Aster-x0987	381	1.35605	110
Aster-x0226	382	1.3555	211
Aster-01421	383	1.35479	103
Aster-07403	384	1.35315	419
Aster-05167	385	1.35216	1261
Aster-06666	386	1.3517	64
Aster-08282	387	1.35112	925
Aster-05879	388	1.35028	234
Aster-01153	389	1.35028	615
Aster-00873	390	1.34974	620
Aster-01872	391	1.34967	163
Aster-08288	392	1.34926	660
Aster-x0149	393	1.34926	309
Aster-x1190	394	1.34807	1342
Aster-00231	395	1.3479	318
Aster-x0061	396	1.34643	164
Aster-01207	397	1.34643	456
Aster-x0066	398	1.34643	128
Aster-03884	399	1.34643	734
Aster-x0982	400	1.34643	632
Aster-07641	401	1.34643	162
Aster-08205	402	1.34643	279
Aster-08368	404	1.34643	124
Aster-06317	403	1.34643	100
Aster-x0016	405	1.34529	752
Aster-05276	406	1.34456	122
Aster-06601	407	1.3439	70
Aster-01381	408	1.34339	506
Aster-06280	409	1.343	533
Aster-01656	410	1.34251	678
Aster-03312	411	1.34162	288
Aster-05732	412	1.34117	114
Aster-x0304	413	1.34057	173
Aster-x0653	414	1.33993	403
Aster-x1183	415	1.33769	281
Aster-x0617	416	1.33769	227
Aster-00566	417	1.33769	448
Aster-x1477	418	1.33704	445	445
Aster-02477	419	1.33569	888
Aster-07240	420	1.33565	1049
Aster-07842	421	1.33544	811
Aster-05791	422	1.33518	30
Aster-00135	423	1.33429	425
Aster-x1526	424	1.33164	220
Aster-02243	425	1.33164	603
Aster-07307	426	1.33164	242
Aster-07229	427	1.33164	211
Aster-02642	428	1.33053	231
Aster-x0592	429	1.33032	790
Aster-06603	430	1.32998	525	525
Aster-06611	431	1.32971	543
Aster-01607	432	1.32834	442
Aster-01455	433	1.32822	98
Aster-00886	434	1.32763	1449
Aster-03875	435	1.32763	66
Aster-03313	436	1.3272	140
Aster-02549	437	1.3238	624	624
Aster-00660	438	1.3238	569
Aster-x1392	439	1.32239	199
Aster-07879	440	1.3222	830
Aster-03139	467	1.32134	153
Aster-04274	468	1.32116	145
Aster-07968	441	1.31895	1482
Aster-06445	442	1.31895	821
Aster-06995	443	1.31772	448
Aster-00762	444	1.31772	165
Aster-x0305	445	1.31613	175
Aster-04482	446	1.31609	349
Aster-x0126	447	1.31566	94
Aster-01509	448	1.31499	188
Aster-07103	449	1.31346	290
Aster-08296	450	1.31327	531
Aster-06007	451	1.31327	310
Aster-03695	452	1.3131	919
Aster-07368	453	1.31306	550
Aster-x0037	454	1.31057	534
Aster-02705	455	1.31004	503
Aster-05049	456	1.31004	180
Aster-08314	457	1.31004	937
Aster-05836	458	1.30911	273
Aster-02666	459	1.30612	1377
Aster-x1160	460	1.305	382	382
Aster-06467	461	1.30487	1070
Aster-07330	462	1.30466	193
Aster-x0411	463	1.30462	176
Aster-04390	464	1.30427	128
Aster-x0348	465	1.30318	397
Aster-08019	466	1.30272	232
Aster-06475	469	1.301	152
Aster-x0753	470	1.30094	263
Aster-05233	471	1.30052	142		Alga induction threshold used in Figure 7
Aster-06087	472	1.29964	182
Aster-04509	473	1.29916	786	786
Aster-06818	474	1.299	842
Aster-08090	475	1.29834	87	87
Aster-04560	476	1.29834	751	751
Aster-00663	477	1.29834	238
Aster-07844	478	1.29834	618
Aster-01108	479	1.29834	167
Aster-x0814	480	1.29834	243
Aster-06634	481	1.29834	1064
Aster-00002	482	1.29834	171
Aster-x0028	483	1.29834	363
Aster-02134	484	1.29834	359
Aster-08089	485	1.29834	260
Aster-x0329	486	1.29834	130
Aster-00386	487	1.29834	817
Aster-04544	488	1.29834	55
Aster-07326	489	1.29834	104
Aster-01201	490	1.29834	517
Aster-06822	491	1.29834	506
Aster-03672	492	1.29834	287
Aster-05390	493	1.29834	282
Aster-x1086	494	1.29834	106
Aster-x1446	495	1.29834	1672
Aster-06583	496	1.29834	297
Aster-06189	497	1.29834	84
Aster-01519	498	1.29834	693
Aster-01827	499	1.29834	665
Aster-x0739	500	1.29834	199
Aster-07432	501	1.29834	171
Aster-08297	502	1.29834	230
Aster-00910	503	1.29729	524
Aster-06618	504	1.29667	261
Aster-04254	505	1.29643	545
Aster-00030	506	1.29617	291
Aster-05339	507	1.29471	571
Aster-07437	508	1.29369	427
Aster-x0272	509	1.29291	701
Aster-04825	510	1.29287	400
Aster-01797	511	1.29287	476
Aster-07546	512	1.29236	195
Aster-00100	513	1.29225	395
Aster-06787	514	1.29147	69
Aster-07606	515	1.29128	488
Aster-05384	516	1.29101	115
Aster-04703	517	1.29087	583
Aster-03581	518	1.28968	518
Aster-07501	519	1.28956	857
Aster-06346	520	1.28951	110
Aster-00012	521	1.28946	250
Aster-x0087	522	1.28939	110
Aster-x0038	523	1.28914	204
Aster-01639	524	1.28914	402
Aster-x0093	525	1.28685	143
Aster-03231	526	1.28665	163
Aster-04772	527	1.28598	398
Aster-x0368	528	1.28582	272
Aster-00734	529	1.28558	169
Aster-06962	530	1.28549	309
Aster-08119	531	1.28549	166
Aster-00741	532	1.28539	152
Aster-x0809	533	1.28523	1802
Aster-08121	534	1.28401	117
Aster-x0303	535	1.28378	565
Aster-06868	536	1.28376	67
Aster-03333	537	1.28338	524
Aster-01245	538	1.28232	436
Aster-x0339	539	1.28213	861
Aster-06752	540	1.28148	4777
Aster-06907	541	1.28135	437
Aster-04003	542	1.28094	197
Aster-04519	546	1.28056	155
Aster-04169	547	1.28031	2272	2272
Aster-x0741	543	1.27985	482
Aster-00750	544	1.27953	547
Aster-04808	545	1.27953	682
Aster-05348	548	1.27953	1061
Aster-00974	549	1.27953	193
Aster-06095	550	1.27887	441
Aster-02500	551	1.27764	243
Aster-06873	552	1.27763	585
Aster-04101	553	1.27756	491
Aster-04326	554	1.27623	652
Aster-05838	555	1.27601	316
Aster-00467	556	1.27575	966
Aster-06846	557	1.27557	460
Aster-05488	558	1.27557	1186
Aster-07605	559	1.27557	64
Aster-05286	560	1.27557	398
Aster-x0353	561	1.27518	822
Aster-05242	562	1.27466	58
Aster-02194	563	1.27445	27
Aster-x0776	564	1.27388	1852
Aster-05039	565	1.27361	774
Aster-01660	566	1.27351	794
Aster-x0133	567	1.27316	484
Aster-05736	568	1.27289	608
Aster-08337	569	1.27289	118
Aster-05292	570	1.27227	142
Aster-00408	571	1.27185	63
Aster-00994	572	1.27176	364
Aster-02107	573	1.2713	93
Aster-x1142	574	1.27115	731
Aster-01019	575	1.27	200
Aster-x0340	576	1.26987	1483
Aster-x1397	577	1.26949	159	159
Aster-03999	578	1.26949	247	247
Aster-x0234	579	1.26949	296
Aster-x0120	580	1.26949	152
Aster-x0941	581	1.26949	267
Aster-03212	582	1.26933	114
Aster-07093	583	1.26878	104
Aster-x0383	584	1.26767	109	109
Aster-05367	585	1.26763	191
Aster-06652	586	1.26761	492
Aster-02456	587	1.26668	380
Aster-x1417	588	1.26635	173
Aster-03988	589	1.26629	274
Aster-x0171	590	1.26605	177
Aster-06919	591	1.26505	440
Aster-06898	592	1.26505	459
Aster-05443	593	1.26505	1153
Aster-07054	594	1.26505	238
Aster-x0370	595	1.26447	451
Aster-x0306	596	1.26386	535
Aster-x1118	597	1.26325	1413
Aster-04507	598	1.26293	347
Aster-03964	599	1.26234	168
Aster-06779	600	1.26228	594
Aster-05166	601	1.26194	735
Aster-05499	602	1.26188	1627
Aster-07687	603	1.26167	139
Aster-x0369	604	1.26167	182
Aster-01724	605	1.26125	715
Aster-03598	606	1.26094	266
Aster-07922	607	1.26045	305
Aster-00853	608	1.25966	664
Aster-00195	609	1.259	198
Aster-04496	610	1.259	206
Aster-04258	611	1.259	91
Aster-03431	612	1.259	748
Aster-01323	613	1.259	189
Aster-x0186	614	1.259	860
Aster-01301	615	1.259	746
Aster-07887	616	1.259	318
Aster-08452	617	1.25777	324
Aster-03762	618	1.25713	292
Aster-04632	619	1.25646	256
Aster-x0301	620	1.25581	1032
Aster-06030	621	1.25575	702
Aster-02665	622	1.25507	458
Aster-06904	623	1.25507	624
Aster-x0415	624	1.25418	94
Aster-x0114	625	1.25409	823
Aster-04317	626	1.25385	268
Aster-x0228	627	1.25357	1289
Aster-x0034	628	1.25316	373
Aster-01340	629	1.25307	661
Aster-02157	630	1.2523	241
Aster-00489	631	1.25212	292
Aster-00824	632	1.25182	462
Aster-x0239	633	1.25156	201
Aster-05563	634	1.25142	1108
Aster-x0217	635	1.25084	1124
Aster-04693	636	1.25068	395
Aster-04715	637	1.25026	1125
Aster-03887	638	1.24962	408
Aster-07092	639	1.24927	697
Aster-04548	640	1.24916	467
Aster-01203	641	1.249	821
Aster-04491	642	1.24891	746
Aster-05913	643	1.24878	151
Aster-04365	644	1.24865	5085
Aster-01990	645	1.24822	156
Aster-04187	646	1.24743	550
Aster-x0070	647	1.24724	487
Aster-06463	648	1.24709	566
Aster-x0281	649	1.247	147
Aster-03180	650	1.24641	316
Aster-03942	651	1.24641	875
Aster-x0812	652	1.24641	502
Aster-x1579	653	1.24625	574
Aster-01628	654	1.24608	118
Aster-05884	655	1.24608	155
Aster-06028	656	1.2455	636
Aster-07262	657	1.24539	1257
Aster-01901	658	1.2452	735
Aster-06370	659	1.24464	192
Aster-x0492	660	1.24425	129
Aster-05849	661	1.24425	218
Aster-03020	662	1.24425	458
Aster-01592	663	1.24408	290
Aster-05582	664	1.24397	210
Aster-04528	665	1.24352	324
Aster-06219	666	1.24351	1110
Aster-01772	667	1.2433	36
Aster-04059	668	1.24306	522
Aster-04573	669	1.24264	182
Aster-08359	670	1.24254	1158
Aster-x0989	671	1.24234	524
Aster-04030	672	1.24218	730
Aster-06810	673	1.24192	3261
Aster-07191	674	1.24178	276
Aster-x1200	675	1.24078	97
Aster-02250	676	1.24077	1241
Aster-02776	677	1.24022	1110
Aster-x0017	678	1.24021	152
Aster-01816	679	1.24009	445
Aster-01869	680	1.23971	246
Aster-01760	681	1.23926	309	309
Aster-06815	682	1.23847	230
Aster-05962	683	1.23847	843
Aster-x1610	684	1.23835	435
Aster-x0310	685	1.23796	1008
Aster-05862	686	1.23757	192
Aster-x1494	687	1.23652	387
Aster-06224	688	1.23652	1156
Aster-00046	689	1.23652	181
Aster-04366	690	1.23652	84
Aster-x0440	691	1.23652	248
Aster-08028	692	1.23652	427
Aster-03008	693	1.23652	2161
Aster-06570	694	1.23652	303
Aster-04329	695	1.23652	261
Aster-07134	696	1.23652	276
Aster-06429	697	1.23652	331
Aster-01482	698	1.23652	551
Aster-06599	699	1.23652	365
Aster-05891	700	1.23652	183
Aster-x1040	701	1.23652	484
Aster-01765	702	1.23652	89
Aster-04040	703	1.23641	199
Aster-x1495	704	1.23549	524
Aster-01438	705	1.23499	849
Aster-01731	706	1.23407	238	238
Aster-01406	707	1.23372	313
Aster-06585	708	1.23356	390
Aster-x0154	709	1.23346	714
Aster-01896	710	1.23329	198
Aster-00281	711	1.23277	199
Aster-04664	712	1.23233	68
Aster-x1076	713	1.23201	528
Aster-03823	714	1.23154	225
Aster-00654	715	1.23102	165
Aster-02650	716	1.23077	664	664
Aster-x0091	717	1.23039	372
Aster-x0465	718	1.23037	1523
Aster-03760	719	1.23024	531
Aster-02888	720	1.2297	129
Aster-00290	721	1.22962	327
Aster-05843	722	1.22958	1858
Aster-00166	723	1.22935	322
Aster-04721	724	1.22935	99
Aster-05534	725	1.22927	416
Aster-02209	726	1.2291	1423
Aster-06966	727	1.2288	1120
Aster-00954	728	1.22792	267
Aster-07161	729	1.22728	704
Aster-03206	730	1.22673	252
Aster-06039	731	1.22669	257
Aster-07333	732	1.22621	96
Aster-05458	733	1.22621	378
Aster-x1097	734	1.22582	277
Aster-04934	735	1.22523	195
Aster-x0143	736	1.22495	230
Aster-01905	737	1.22445	146
Aster-x1461	738	1.22445	203
Aster-x0579	739	1.22438	1017
Aster-00177	740	1.22406	558
Aster-01212	741	1.22403	332
Aster-01345	742	1.22403	249
Aster-01084	743	1.22361	488
Aster-06228	744	1.22346	173
Aster-04673	745	1.22335	507
Aster-00095	746	1.22285	480
Aster-08355	747	1.22255	118
Aster-x0775	748	1.22197	173
Aster-07659	749	1.22197	148
Aster-x1057	750	1.22197	97
Aster-x0439	751	1.22197	357
Aster-07479	752	1.22145	253
Aster-03868	753	1.22112	998
Aster-06352	754	1.22106	179
Aster-03597	755	1.22067	169
Aster-05025	756	1.2203	106
Aster-x0894	757	1.21966	259
Aster-x1570	758	1.21955	599	599
Aster-02589	759	1.21949	521
Aster-07598	760	1.2191	481
Aster-03755	761	1.21885	471
Aster-04018	762	1.21868	424
Aster-05764	763	1.21843	472
Aster-01361	764	1.2182	444
Aster-x1288	765	1.2182	1777
Aster-06864	766	1.2182	350
Aster-07241	767	1.21779	653
Aster-x0381	768	1.21766	123
Aster-04932	769	1.21762	1492
Aster-01435	770	1.21754	885	885
Aster-x0367	771	1.21749	269
Aster-04870	772	1.21749	992
Aster-07065	773	1.2172	769
Aster-03714	774	1.21703	255
Aster-00443	775	1.21686	1885
Aster-08418	776	1.21647	136
Aster-00872	777	1.21637	341
Aster-x1127	778	1.21608	450
Aster-05480	779	1.21599	241
Aster-06750	780	1.21591	522
Aster-07527	781	1.21586	1019
Aster-00869	782	1.21567	707
Aster-08371	783	1.21547	330
Aster-03855	784	1.21512	93
Aster-x1414	785	1.21425	63
Aster-06931	786	1.21395	532
Aster-06480	787	1.21336	1132
Aster-01980	788	1.21331	198
Aster-07132	789	1.21324	944
Aster-00505	790	1.21305	55
Aster-03775	791	1.21282	467
Aster-x1056	792	1.21279	302
Aster-x0391	793	1.21275	278
Aster-05688	794	1.21229	563
Aster-x0458	795	1.21179	92
Aster-02770	796	1.21179	147
Aster-01217	797	1.21179	231
Aster-05222	798	1.21179	267
Aster-01127	799	1.21179	233
Aster-01914	800	1.21179	388
Aster-x1082	801	1.21179	416
Aster-04383	802	1.21179	534
Aster-02402	803	1.21179	248
Aster-x1620	804	1.21179	374
Aster-00127	805	1.21145	1352
Aster-05199	806	1.21128	288
Aster-x1175	807	1.2112	350	350
Aster-05481	808	1.2109	181
Aster-x0410	809	1.21084	203
Aster-05366	810	1.21066	266
Aster-02438	811	1.21019	541
Aster-x1185	812	1.21017	887
Aster-02859	813	1.21011	63
Aster-x1129	814	1.2092	418
Aster-x0892	815	1.20909	79
Aster-x0169	816	1.20888	268
Aster-x0849	817	1.20877	1052
Aster-05068	818	1.20847	445
Aster-06555	819	1.20822	423
Aster-02596	820	1.2079	143
Aster-03478	821	1.20788	333
Aster-04093	822	1.2076	737
Aster-00249	823	1.20751	299
Aster-07483	824	1.20741	4001
Aster-03578	825	1.20702	542
Aster-02072	826	1.20691	289
Aster-02667	827	1.20679	1224
Aster-05504	828	1.20654	191
Aster-06485	829	1.20631	1681
Aster-07222	830	1.2062	68
Aster-00308	831	1.20613	692
Aster-01575	832	1.20595	202
Aster-01422	833	1.20553	707
Aster-07451	834	1.20544	229
Aster-x0920	835	1.20532	1848
Aster-01103	836	1.20526	600
Aster-02517	837	1.20521	2121
Aster-04041	838	1.205	529
Aster-06204	839	1.20446	383
Aster-x1295	840	1.20426	1002
Aster-x0240	841	1.20346	241
Aster-07630	842	1.20334	164
Aster-07529	843	1.20299	37
Aster-07939	844	1.20248	354
Aster-x0200	845	1.20217	127
Aster-06074	846	1.20159	511
Aster-x0448	847	1.20151	517
Aster-x1536	848	1.20122	1341
Aster-00650	849	1.2011	106
Aster-03767	850	1.20105	842
Aster-06096	851	1.20062	324
Aster-x0418	852	1.20036	2016
Aster-00259	853	1.20025	513
