# Supplementary material for: The lichen symbiosis re-viewed through the genomes of Cladonia grayi and its algal partner Asterochloris glomerata
Source: BMC Genomics. 2019 Jul 23;20:605. doi: 10.1186/s12864-019-5629-x (PMC6652019; doi:10.1186/s12864-019-5629-x)
Supplement: Supplementary file 7 — Expanded and contracted families. (ZIP 220 kb) [file 12864_2019_5629_MOESM7_ESM.zip]

Archive with 12 entries (9 files):
- Additional file 7/
- Additional file 7/.DS_Store
- __MACOSX/
- __MACOSX/Additional file 7/
- __MACOSX/Additional file 7/._.DS_Store
- Additional file 7/Additional file 7_1.Expanded and contracted families.docx
- __MACOSX/Additional file 7/._Additional file 7_1.Expanded and contracted families.docx
- Additional file 7/Additional file 7_2.The transportome of C. grayi and other fungi.pdf
- __MACOSX/Additional file 7/._Additional file 7_2.The transportome of C. grayi and other fungi.pdf
- Additional file 7/Additional file 7_3.List of expanded and contracted families.xlsx
- __MACOSX/Additional file 7/._Additional file 7_3.List of expanded and contracted families.xlsx
- __MACOSX/._Additional file 7
