# Supplementary material for: The lichen symbiosis re-viewed through the genomes of Cladonia grayi and its algal partner Asterochloris glomerata
Source: BMC Genomics. 2019 Jul 23;20:605. doi: 10.1186/s12864-019-5629-x (PMC6652019; doi:10.1186/s12864-019-5629-x)
Supplement: Supplementary file 7 — Expanded and contracted families. (ZIP 220 kb) [file 12864_2019_5629_MOESM7_ESM.zip › Additional file 7/Additional file 7_3.List of expanded and contracted families.xlsx]

## Sheet: Alga expanded Families
Gene ID	Scaffold	PFAM Acc.	PFAM Label	PFAM Description	Membrane helix (TMHMM)	Family designation	Asterochloris members	Ancestor members	Expansion rate	Co/Mo ratio		Families are highlighted in yellow and teal. Induced genes are in red.
Aster-00001	scaffold_00067	PF02705.11	K_trans	K+ potassium transporter	PredHel=9	fam_16	100	5	20	1.13811
Aster-00002	scaffold_00067	n_a	n_a	n_a	PredHel=0	fam_16	100	5	20	1.29834
Aster-00068	scaffold_00067	n_a	n_a	n_a	PredHel=0	fam_16	100	5	20	1.04537
Aster-00536	scaffold_00038	n_a	n_a	n_a	PredHel=0	fam_16	100	5	20	0.747716
Aster-00552	scaffold_00038	n_a	n_a	n_a	PredHel=0	fam_16	100	5	20	0.649172
Aster-00611	scaffold_00016	n_a	n_a	n_a	PredHel=0	fam_16	100	5	20	1.08195
Aster-00612	scaffold_00016	n_a	n_a	n_a	PredHel=0	fam_16	100	5	20	0
Aster-00696	scaffold_00016	n_a	n_a	n_a	PredHel=0	fam_16	100	5	20	0.992512
Aster-00770	scaffold_00016	n_a	n_a	n_a	PredHel=0	fam_16	100	5	20	0.994228
Aster-00772	scaffold_00016	n_a	n_a	n_a	PredHel=0	fam_16	100	5	20	1.38719
Aster-01099	scaffold_00063	n_a	n_a	n_a	PredHel=0	fam_16	100	5	20	0.813887
Aster-01412	scaffold_00122	n_a	n_a	n_a	PredHel=0	fam_16	100	5	20	1.11134
Aster-01557	scaffold_00113	n_a	n_a	n_a	PredHel=0	fam_16	100	5	20	0.998726
Aster-01620	scaffold_00113	n_a	n_a	n_a	PredHel=0	fam_16	100	5	20	1.11857
Aster-01774	scaffold_00145	n_a	n_a	n_a	PredHel=0	fam_16	100	5	20	0.836654
Aster-01831	scaffold_00107	n_a	n_a	n_a	PredHel=0	fam_16	100	5	20	0.64008
Aster-02164	scaffold_00010	n_a	n_a	n_a	PredHel=0	fam_16	100	5	20	0.994112
Aster-02513	scaffold_00115	n_a	n_a	n_a	PredHel=0	fam_16	100	5	20	0.989215
Aster-02577	scaffold_00115	n_a	n_a	n_a	PredHel=0	fam_16	100	5	20	1.08398
Aster-03024	scaffold_00120	n_a	n_a	n_a	PredHel=0	fam_16	100	5	20	0.407324
Aster-03180	scaffold_00040	n_a	n_a	n_a	PredHel=0	fam_16	100	5	20	1.24641
Aster-03655	scaffold_00088	n_a	n_a	n_a	PredHel=0	fam_16	100	5	20	1.06219
Aster-03773	scaffold_00149	PF02661.13	Fic	Fic/DOC family	PredHel=0	fam_16	100	5	20	1.11588
Aster-03774	scaffold_00149	n_a	n_a	n_a	PredHel=0	fam_16	100	5	20	0.911119
Aster-03884	scaffold_00146	n_a	n_a	n_a	PredHel=0	fam_16	100	5	20	1.34643
Aster-03938	scaffold_00084	n_a	n_a	n_a	PredHel=0	fam_16	100	5	20	2.42358
Aster-04042	scaffold_00084	n_a	n_a	n_a	PredHel=0	fam_16	100	5	20	0.939228
Aster-04155	scaffold_00032	n_a	n_a	n_a	PredHel=0	fam_16	100	5	20	0.757367
Aster-04535	scaffold_00004	n_a	n_a	n_a	PredHel=0	fam_16	100	5	20	0.963551
Aster-04771	scaffold_00074	PF13621.1	Cupin_8	Cupin-like domain	PredHel=0	fam_16	100	5	20	0.948143
Aster-04888	scaffold_00060	n_a	n_a	n_a	PredHel=0	fam_16	100	5	20	1.00256
Aster-04908	scaffold_00060	n_a	n_a	n_a	PredHel=0	fam_16	100	5	20	0.774451
Aster-04999	scaffold_00101	n_a	n_a	n_a	PredHel=0	fam_16	100	5	20	2.88521
Aster-05074	scaffold_00126	n_a	n_a	n_a	PredHel=0	fam_16	100	5	20	0.938125
Aster-05087	scaffold_00126	n_a	n_a	n_a	PredHel=0	fam_16	100	5	20	0.526864
Aster-05178	scaffold_00064	n_a	n_a	n_a	PredHel=0	fam_16	100	5	20	1.0845
Aster-05214	scaffold_00064	n_a	n_a	n_a	PredHel=0	fam_16	100	5	20	1.12953
Aster-05248	scaffold_00128	n_a	n_a	n_a	PredHel=0	fam_16	100	5	20	1.17469
Aster-05249	scaffold_00128	n_a	n_a	n_a	PredHel=0	fam_16	100	5	20	0.801447
Aster-05407	scaffold_00026	n_a	n_a	n_a	PredHel=0	fam_16	100	5	20	0.952399
Aster-05408	scaffold_00026	n_a	n_a	n_a	PredHel=0	fam_16	100	5	20	1.03358
Aster-05440	scaffold_00129	n_a	n_a	n_a	PredHel=0	fam_16	100	5	20	0
Aster-05543	scaffold_00125	n_a	n_a	n_a	PredHel=0	fam_16	100	5	20	1.11904
Aster-05544	scaffold_00125	n_a	n_a	n_a	PredHel=0	fam_16	100	5	20	0.890293
Aster-05580	scaffold_00125	n_a	n_a	n_a	PredHel=0	fam_16	100	5	20	0.786875
Aster-05747	scaffold_00052	n_a	n_a	n_a	PredHel=0	fam_16	100	5	20	0.649172
Aster-05748	scaffold_00052	n_a	n_a	n_a	PredHel=0	fam_16	100	5	20	1.64001
Aster-05777	scaffold_00069	n_a	n_a	n_a	PredHel=0	fam_16	100	5	20	0.944629
Aster-05855	scaffold_00075	n_a	n_a	n_a	PredHel=0	fam_16	100	5	20	1.01525
Aster-05936	scaffold_00071	n_a	n_a	n_a	PredHel=0	fam_16	100	5	20	0.806278
Aster-05991	scaffold_00091	n_a	n_a	n_a	PredHel=0	fam_16	100	5	20	1.73113
Aster-05992	scaffold_00091	n_a	n_a	n_a	PredHel=0	fam_16	100	5	20	1.08195
Aster-05993	scaffold_00091	n_a	n_a	n_a	PredHel=0	fam_16	100	5	20	0
Aster-05994	scaffold_00091	n_a	n_a	n_a	PredHel=0	fam_16	100	5	20	0.835251
Aster-06001	scaffold_00091	n_a	n_a	n_a	PredHel=0	fam_16	100	5	20	0.942258
Aster-06042	scaffold_00091	n_a	n_a	n_a	PredHel=0	fam_16	100	5	20	0.824346
Aster-06337	scaffold_00073	n_a	n_a	n_a	PredHel=0	fam_16	100	5	20	0.781799
Aster-06398	scaffold_00118	n_a	n_a	n_a	PredHel=0	fam_16	100	5	20	10.3868
Aster-06418	scaffold_00057	n_a	n_a	n_a	PredHel=0	fam_16	100	5	20	1.19847
Aster-06424	scaffold_00057	n_a	n_a	n_a	PredHel=0	fam_16	100	5	20	0.41547
Aster-06425	scaffold_00057	n_a	n_a	n_a	PredHel=0	fam_16	100	5	20	0.741911
Aster-06435	scaffold_00057	n_a	n_a	n_a	PredHel=0	fam_16	100	5	20	0.916478
Aster-06465	scaffold_00057	n_a	n_a	n_a	PredHel=0	fam_16	100	5	20	1.53878
Aster-06559	scaffold_00119	PF03178.10	CPSF_A	CPSF A subunit region	PredHel=0	fam_16	100	5	20	1.16155
Aster-06849	scaffold_00139	n_a	n_a	n_a	PredHel=0	fam_16	100	5	20	1.43006
Aster-07175	scaffold_00138	n_a	n_a	n_a	PredHel=0	fam_16	100	5	20	1.09384
Aster-07176	scaffold_00138	n_a	n_a	n_a	PredHel=0	fam_16	100	5	20	0.610986
Aster-07207	scaffold_00138	n_a	n_a	n_a	PredHel=0	fam_16	100	5	20	1.40837
Aster-07220	scaffold_00103	n_a	n_a	n_a	PredHel=0	fam_16	100	5	20	1.1097
Aster-07225	scaffold_00103	n_a	n_a	n_a	PredHel=0	fam_16	100	5	20	0.696319
Aster-07435	scaffold_00017	n_a	n_a	n_a	PredHel=0	fam_16	100	5	20	1.07165
Aster-07504	scaffold_00068	n_a	n_a	n_a	PredHel=0	fam_16	100	5	20	1.73113
Aster-07537	scaffold_00037	n_a	n_a	n_a	PredHel=0	fam_16	100	5	20	1.51473
Aster-07539	scaffold_00037	n_a	n_a	n_a	PredHel=0	fam_16	100	5	20	0.843369
Aster-07554	scaffold_00037	n_a	n_a	n_a	PredHel=0	fam_16	100	5	20	0.865563
Aster-07569	scaffold_00037	n_a	n_a	n_a	PredHel=0	fam_16	100	5	20	0.90931
Aster-07784	scaffold_00135	n_a	n_a	n_a	PredHel=0	fam_16	100	5	20	1.57375
Aster-07785	scaffold_00135	n_a	n_a	n_a	PredHel=0	fam_16	100	5	20	1.73113
Aster-07803	scaffold_00135	n_a	n_a	n_a	PredHel=0	fam_16	100	5	20	1.14478
Aster-07842	scaffold_00059	PF02897.10	Peptidase_S9_N	Prolyl oligopeptidase, N-terminal beta-propeller domain	PredHel=0	fam_16	100	5	20	1.33544
Aster-07873	scaffold_00106	n_a	n_a	n_a	PredHel=0	fam_16	100	5	20	0.494607
Aster-07959	scaffold_00110	n_a	n_a	n_a	PredHel=0	fam_16	100	5	20	2.59669
Aster-07995	scaffold_00077	n_a	n_a	n_a	PredHel=0	fam_16	100	5	20	33.6073
Aster-08025	scaffold_00053	n_a	n_a	n_a	PredHel=0	fam_16	100	5	20	1.07943
Aster-08112	scaffold_00056	n_a	n_a	n_a	PredHel=0	fam_16	100	5	20	1.02726
Aster-08156	scaffold_00090	n_a	n_a	n_a	PredHel=0	fam_16	100	5	20	0.786875
Aster-08269	scaffold_00030	n_a	n_a	n_a	PredHel=0	fam_16	100	5	20	0.801447
Aster-08296	scaffold_00127	n_a	n_a	n_a	PredHel=0	fam_16	100	5	20	1.31327
Aster-08297	scaffold_00127	n_a	n_a	n_a	PredHel=0	fam_16	100	5	20	1.29834
Aster-08298	scaffold_00127	n_a	n_a	n_a	PredHel=0	fam_16	100	5	20	0.798981
Aster-08307	scaffold_00127	n_a	n_a	n_a	PredHel=0	fam_16	100	5	20	0.898672
Aster-08318	scaffold_00111	n_a	n_a	n_a	PredHel=0	fam_16	100	5	20	1.57375
Aster-08380	scaffold_00134	n_a	n_a	n_a	PredHel=0	fam_16	100	5	20	2.59669
Aster-08381	scaffold_00134	n_a	n_a	n_a	PredHel=0	fam_16	100	5	20	0.987891
Aster-08438	scaffold_00095	n_a	n_a	n_a	PredHel=0	fam_16	100	5	20	0.69245
Aster-08442	scaffold_00039	n_a	n_a	n_a	PredHel=0	fam_16	100	5	20	0.684399
Aster-08459	scaffold_00042	n_a	n_a	n_a	PredHel=0	fam_16	100	5	20	0.865563
Aster-08464	scaffold_00082	n_a	n_a	n_a	PredHel=0	fam_16	100	5	20	0
Aster-08466	scaffold_00108	n_a	n_a	n_a	PredHel=0	fam_16	100	5	20	0.803737
Aster-08471	scaffold_00141	n_a	n_a	n_a	PredHel=0	fam_16	100	5	20	1.97843
Aster-01728	scaffold_00145	n_a	n_a	n_a	PredHel=0	fam_20	29	1	29	1.36668
Aster-01889	scaffold_00107	n_a	n_a	n_a	PredHel=0	fam_20	29	1	29	1.1434
Aster-02754	scaffold_00133	n_a	n_a	n_a	PredHel=0	fam_20	29	1	29	0.414495
Aster-03206	scaffold_00040	n_a	n_a	n_a	PredHel=0	fam_20	29	1	29	1.22673
Aster-03586	scaffold_00088	PF12796.2	Ank_2	Ankyrin repeats (3 copies)	PredHel=0	fam_20	29	1	29	0.909205
Aster-03600	scaffold_00088	PF12796.2	Ank_2	Ankyrin repeats (3 copies)	PredHel=0	fam_20	29	1	29	0.953551
Aster-03832	scaffold_00146	n_a	n_a	n_a	PredHel=0	fam_20	29	1	29	0.766641
Aster-04940	scaffold_00060	n_a	n_a	n_a	PredHel=0	fam_20	29	1	29	0.891679
Aster-05374	scaffold_00026	PF12796.2	Ank_2	Ankyrin repeats (3 copies)	PredHel=0	fam_20	29	1	29	1.54173
Aster-05919	scaffold_00075	PF12796.2	Ank_2	Ankyrin repeats (3 copies)	PredHel=0	fam_20	29	1	29	1.10084
Aster-06005	scaffold_00091	n_a	n_a	n_a	PredHel=0	fam_20	29	1	29	1.02647
Aster-06790	scaffold_00153	n_a	n_a	n_a	PredHel=0	fam_20	29	1	29	0.902508
Aster-06843	scaffold_00139	PF12697.2	Abhydrolase_6	Alpha/beta hydrolase family	PredHel=0	fam_20	29	1	29	1.06037
Aster-06878	scaffold_00139	n_a	n_a	n_a	PredHel=0	fam_20	29	1	29	1.13627
Aster-06949	scaffold_00096	n_a	n_a	n_a	PredHel=0	fam_20	29	1	29	0.836314
Aster-06973	scaffold_00049	PF12796.2	Ank_2	Ankyrin repeats (3 copies)	PredHel=0	fam_20	29	1	29	0.946782
Aster-06990	scaffold_00049	n_a	n_a	n_a	PredHel=0	fam_20	29	1	29	1.16076
Aster-07151	scaffold_00137	PF12796.2	Ank_2	Ankyrin repeats (3 copies)	PredHel=0	fam_20	29	1	29	0.997041
Aster-07209	scaffold_00103	n_a	n_a	n_a	PredHel=0	fam_20	29	1	29	0.996368
Aster-07217	scaffold_00103	n_a	n_a	n_a	PredHel=0	fam_20	29	1	29	1.07827
Aster-07457	scaffold_00017	n_a	n_a	n_a	PredHel=0	fam_20	29	1	29	1.02441
Aster-07825	scaffold_00078	PF12796.2	Ank_2	Ankyrin repeats (3 copies)	PredHel=0	fam_20	29	1	29	0.925535
Aster-08123	scaffold_00056	n_a	n_a	n_a	PredHel=0	fam_20	29	1	29	0.988915
Aster-08126	scaffold_00056	n_a	n_a	n_a	PredHel=0	fam_20	29	1	29	1.00452
Aster-08133	scaffold_00056	n_a	n_a	n_a	PredHel=0	fam_20	29	1	29	0.89541
Aster-00554	scaffold_00038	n_a	n_a	n_a	PredHel=0	fam_137	26	1	26	1.07714
Aster-01555	scaffold_00113	n_a	n_a	n_a	PredHel=0	fam_137	26	1	26	1.03721
Aster-01556	scaffold_00113	PF01637.13	Arch_ATPase	Archaeal ATPase	PredHel=0	fam_137	26	1	26	1.14115
Aster-01624	scaffold_00113	PF13191.1	AAA_16	AAA ATPase domain	PredHel=0	fam_137	26	1	26	0.957124
Aster-02741	scaffold_00133	n_a	n_a	n_a	PredHel=0	fam_137	26	1	26	1.09657
Aster-04041	scaffold_00084	PF01637.13	Arch_ATPase	Archaeal ATPase	PredHel=2	fam_137	26	1	26	1.205
Aster-05144	scaffold_00064	n_a	n_a	n_a	PredHel=0	fam_137	26	1	26	0.935875
Aster-05145	scaffold_00064	PF01637.13	Arch_ATPase	Archaeal ATPase	PredHel=0	fam_137	26	1	26	0.996508
Aster-05177	scaffold_00064	PF01637.13	Arch_ATPase	Archaeal ATPase	PredHel=0	fam_137	26	1	26	0.951352
Aster-05250	scaffold_00128	PF01637.13	Arch_ATPase	Archaeal ATPase	PredHel=0	fam_137	26	1	26	1.06569
Aster-05251	scaffold_00128	n_a	n_a	n_a	PredHel=0	fam_137	26	1	26	0.901183
Aster-05574	scaffold_00125	n_a	n_a	n_a	PredHel=0	fam_137	26	1	26	0
Aster-05935	scaffold_00071	PF01637.13	Arch_ATPase	Archaeal ATPase	PredHel=0	fam_137	26	1	26	1.08978
Aster-06310	scaffold_00025	n_a	n_a	n_a	PredHel=0	fam_137	26	1	26	0.98014
Aster-06399	scaffold_00118	PF01637.13	Arch_ATPase	Archaeal ATPase	PredHel=0	fam_137	26	1	26	1.03284
Aster-06461	scaffold_00057	n_a	n_a	n_a	PredHel=0	fam_137	26	1	26	0.949756
Aster-07223	scaffold_00103	n_a	n_a	n_a	PredHel=0	fam_137	26	1	26	0.960816
Aster-07264	scaffold_00142	n_a	n_a	n_a	PredHel=0	fam_137	26	1	26	0.968068
Aster-07265	scaffold_00142	n_a	n_a	n_a	PredHel=0	fam_137	26	1	26	1.13569
Aster-07266	scaffold_00142	PF01637.13	Arch_ATPase	Archaeal ATPase	PredHel=0	fam_137	26	1	26	1.04573
Aster-07344	scaffold_00076	PF01637.13	Arch_ATPase	Archaeal ATPase	PredHel=0	fam_137	26	1	26	0.954562
Aster-07796	scaffold_00135	n_a	n_a	n_a	PredHel=0	fam_137	26	1	26	0.935362
Aster-08015	scaffold_00072	PF01637.13	Arch_ATPase	Archaeal ATPase	PredHel=0	fam_137	26	1	26	0.91927
Aster-08434	scaffold_00095	PF01637.13	Arch_ATPase	Archaeal ATPase	PredHel=0	fam_137	26	1	26	0.973038
Aster-x1036	scaffold_00038	PF01637.13	Arch_ATPase	Archaeal ATPase	PredHel=0	fam_137	26	1	26	0.945286
Aster-x1155	scaffold_00057	PF01637.13	Arch_ATPase	Archaeal ATPase	PredHel=0	fam_137	26	1	26	1.00647
Aster-00122	scaffold_00067	PF00069.20	Pkinase	Protein kinase domain	PredHel=1	fam_40	20	11	1.81818	1.13447
Aster-01140	scaffold_00063	PF00069.20	Pkinase	Protein kinase domain	PredHel=2	fam_40	20	11	1.81818	0.903996
Aster-01593	scaffold_00113	PF00069.20	Pkinase	Protein kinase domain	PredHel=1	fam_40	20	11	1.81818	1.16586
Aster-01594	scaffold_00113	PF00069.20	Pkinase	Protein kinase domain	PredHel=1	fam_40	20	11	1.81818	1.15408
Aster-03157	scaffold_00040	PF07714.12	Pkinase_Tyr	Protein tyrosine kinase	PredHel=0	fam_40	20	11	1.81818	1.0296
Aster-03653	scaffold_00088	PF07714.12	Pkinase_Tyr	Protein tyrosine kinase	PredHel=0	fam_40	20	11	1.81818	0.301065
Aster-04536	scaffold_00004	PF00069.20	Pkinase	Protein kinase domain	PredHel=0	fam_40	20	11	1.81818	0.934014
Aster-04670	scaffold_00054	PF07714.12	Pkinase_Tyr	Protein tyrosine kinase	PredHel=0	fam_40	20	11	1.81818	0.950532
Aster-05527	scaffold_00125	PF00069.20	Pkinase	Protein kinase domain	PredHel=0	fam_40	20	11	1.81818	1.05132
Aster-05597	scaffold_00125	PF07714.12	Pkinase_Tyr	Protein tyrosine kinase	PredHel=1	fam_40	20	11	1.81818	1.06944
Aster-05923	scaffold_00075	PF00069.20	Pkinase	Protein kinase domain	PredHel=1	fam_40	20	11	1.81818	0.856296
Aster-05963	scaffold_00071	PF00069.20	Pkinase	Protein kinase domain	PredHel=0	fam_40	20	11	1.81818	0.827036
Aster-06404	scaffold_00118	PF00069.20	Pkinase	Protein kinase domain	PredHel=0	fam_40	20	11	1.81818	0.985871
Aster-06406	scaffold_00118	PF00069.20	Pkinase	Protein kinase domain	PredHel=0	fam_40	20	11	1.81818	1.00943
Aster-06544	scaffold_00119	PF07714.12	Pkinase_Tyr	Protein tyrosine kinase	PredHel=0	fam_40	20	11	1.81818	0.971644
Aster-08149	scaffold_00090	PF00069.20	Pkinase	Protein kinase domain	PredHel=0	fam_40	20	11	1.81818	1.11693
Aster-x0493	scaffold_00032	PF07714.12	Pkinase_Tyr	Protein tyrosine kinase	PredHel=1	fam_40	20	11	1.81818	0.977902
Aster-x1291	scaffold_00076	PF00514.18	Arm	Armadillo/beta-catenin-like repeat	PredHel=0	fam_40	20	11	1.81818	1.05666
Aster-x1474	scaffold_00119	PF00069.20	Pkinase	Protein kinase domain	PredHel=0	fam_40	20	11	1.81818	1.11644
Aster-x1500	scaffold_00122	PF00069.20	Pkinase	Protein kinase domain	PredHel=1	fam_40	20	11	1.81818	1.15933
Aster-00590	scaffold_00038	PF14311.1	DUF4379	Domain of unknown function (DUF4379)	PredHel=0	fam_241	19	1	19	0.999107
Aster-02464	scaffold_00115	PF14311.1	DUF4379	Domain of unknown function (DUF4379)	PredHel=0	fam_241	19	1	19	1.00876
Aster-02468	scaffold_00115	PF14311.1	DUF4379	Domain of unknown function (DUF4379)	PredHel=0	fam_241	19	1	19	0.921809
Aster-02469	scaffold_00115	PF14311.1	DUF4379	Domain of unknown function (DUF4379)	PredHel=0	fam_241	19	1	19	0.817395
Aster-02478	scaffold_00115	PF14311.1	DUF4379	Domain of unknown function (DUF4379)	PredHel=0	fam_241	19	1	19	0.928458
Aster-02480	scaffold_00115	PF14311.1	DUF4379	Domain of unknown function (DUF4379)	PredHel=0	fam_241	19	1	19	0.858892
Aster-02482	scaffold_00115	PF14311.1	DUF4379	Domain of unknown function (DUF4379)	PredHel=0	fam_241	19	1	19	0.932145
Aster-02486	scaffold_00115	PF14311.1	DUF4379	Domain of unknown function (DUF4379)	PredHel=0	fam_241	19	1	19	1.0195
Aster-02491	scaffold_00115	PF14311.1	DUF4379	Domain of unknown function (DUF4379)	PredHel=0	fam_241	19	1	19	0.922723
Aster-02492	scaffold_00115	PF14311.1	DUF4379	Domain of unknown function (DUF4379)	PredHel=0	fam_241	19	1	19	0.947767
Aster-02508	scaffold_00115	PF14311.1	DUF4379	Domain of unknown function (DUF4379)	PredHel=0	fam_241	19	1	19	1.15293
Aster-02520	scaffold_00115	PF14311.1	DUF4379	Domain of unknown function (DUF4379)	PredHel=0	fam_241	19	1	19	0.694123
Aster-05154	scaffold_00064	PF14311.1	DUF4379	Domain of unknown function (DUF4379)	PredHel=0	fam_241	19	1	19	0.93659
Aster-05169	scaffold_00064	PF14311.1	DUF4379	Domain of unknown function (DUF4379)	PredHel=0	fam_241	19	1	19	0.84045
Aster-05174	scaffold_00064	n_a	n_a	n_a	PredHel=0	fam_241	19	1	19	0.94425
Aster-05175	scaffold_00064	PF14311.1	DUF4379	Domain of unknown function (DUF4379)	PredHel=0	fam_241	19	1	19	0.865563
Aster-06505	scaffold_00105	PF14311.1	DUF4379	Domain of unknown function (DUF4379)	PredHel=0	fam_241	19	1	19	0.938434
Aster-06525	scaffold_00105	PF14311.1	DUF4379	Domain of unknown function (DUF4379)	PredHel=0	fam_241	19	1	19	0.956241
Aster-06952	scaffold_00096	PF14311.1	DUF4379	Domain of unknown function (DUF4379)	PredHel=0	fam_241	19	1	19	1.03511
Aster-02532	scaffold_00115	PF05686.7	Glyco_transf_90	Glycosyl transferase family 90	PredHel=0	fam_249	19	1	19	0.577042
Aster-04416	scaffold_00062	PF05686.7	Glyco_transf_90	Glycosyl transferase family 90	PredHel=0	fam_249	19	1	19	0.918556
Aster-04739	scaffold_00054	n_a	n_a	n_a	PredHel=0	fam_249	19	1	19	0.973758
Aster-04766	scaffold_00074	PF05686.7	Glyco_transf_90	Glycosyl transferase family 90	PredHel=0	fam_249	19	1	19	0.901134
Aster-05557	scaffold_00125	PF13229.1	Beta_helix	Right handed beta helix region	PredHel=0	fam_249	19	1	19	0.851677
Aster-05618	scaffold_00044	PF05686.7	Glyco_transf_90	Glycosyl transferase family 90	PredHel=0	fam_249	19	1	19	1.01623
Aster-06881	scaffold_00058	PF05686.7	Glyco_transf_90	Glycosyl transferase family 90	PredHel=0	fam_249	19	1	19	1.19374
Aster-06893	scaffold_00058	PF05686.7	Glyco_transf_90	Glycosyl transferase family 90	PredHel=0	fam_249	19	1	19	0.958195
Aster-06907	scaffold_00058	PF05686.7	Glyco_transf_90	Glycosyl transferase family 90	PredHel=0	fam_249	19	1	19	1.28135
Aster-06908	scaffold_00058	PF05686.7	Glyco_transf_90	Glycosyl transferase family 90	PredHel=0	fam_249	19	1	19	0.975725
Aster-07105	scaffold_00023	PF05686.7	Glyco_transf_90	Glycosyl transferase family 90	PredHel=0	fam_249	19	1	19	0.81623
Aster-07106	scaffold_00023	n_a	n_a	n_a	PredHel=0	fam_249	19	1	19	1.06531
Aster-07122	scaffold_00023	PF05686.7	Glyco_transf_90	Glycosyl transferase family 90	PredHel=0	fam_249	19	1	19	0.863761
Aster-07123	scaffold_00023	n_a	n_a	n_a	PredHel=0	fam_249	19	1	19	1.13189
Aster-07127	scaffold_00023	n_a	n_a	n_a	PredHel=0	fam_249	19	1	19	0.92175
Aster-07129	scaffold_00023	PF05686.7	Glyco_transf_90	Glycosyl transferase family 90	PredHel=0	fam_249	19	1	19	0.788321
Aster-x0918	scaffold_00010	n_a	n_a	n_a	PredHel=0	fam_249	19	1	19	0.915122
Aster-x1133	scaffold_00052	PF05686.7	Glyco_transf_90	Glycosyl transferase family 90	PredHel=0	fam_249	19	1	19	0.959988
Aster-x1146	scaffold_00054	PF05686.7	Glyco_transf_90	Glycosyl transferase family 90	PredHel=0	fam_249	19	1	19	1.03168
Aster-01649	scaffold_00145	n_a	n_a	n_a	PredHel=4	fam_245	15	1	15	0.853018
Aster-04956	scaffold_00101	PF13621.1	Cupin_8	Cupin-like domain	PredHel=4	fam_245	15	1	15	0.809594
Aster-05036	scaffold_00101	n_a	n_a	n_a	PredHel=3	fam_245	15	1	15	0.793433
Aster-05340	scaffold_00128	PF13847.1	Methyltransf_31	Methyltransferase domain	PredHel=2	fam_245	15	1	15	1.01669
Aster-05341	scaffold_00128	n_a	n_a	n_a	PredHel=1	fam_245	15	1	15	0.577042
Aster-05342	scaffold_00128	n_a	n_a	n_a	PredHel=0	fam_245	15	1	15	0
Aster-05343	scaffold_00128	n_a	n_a	n_a	PredHel=0	fam_245	15	1	15	0.419667
Aster-05344	scaffold_00128	n_a	n_a	n_a	PredHel=1	fam_245	15	1	15	0.779007
Aster-05345	scaffold_00128	n_a	n_a	n_a	PredHel=0	fam_245	15	1	15	0
Aster-05346	scaffold_00128	n_a	n_a	n_a	PredHel=0	fam_245	15	1	15	0
Aster-06124	scaffold_00117	PF13621.1	Cupin_8	Cupin-like domain	PredHel=0	fam_245	15	1	15	1.0378
Aster-x0228	scaffold_00071	PF08016.7	PKD_channel	Polycystin cation channel	PredHel=5	fam_245	15	1	15	1.25357
Aster-x0809	scaffold_00122	PF08016.7	PKD_channel	Polycystin cation channel	PredHel=4	fam_245	15	1	15	1.28523
Aster-x0974	scaffold_00016	n_a	n_a	n_a	PredHel=4	fam_245	15	1	15	0.892402
Aster-x1439	scaffold_00114	n_a	n_a	n_a	PredHel=0	fam_245	15	1	15	1.3688
Aster-00171	scaffold_00067	PF00759.14	Glyco_hydro_9	Glycosyl hydrolase family 9	PredHel=6	fam_153	14	7	2	0.865563
Aster-00724	scaffold_00016	PF13641.1	Glyco_tranf_2_3	Glycosyltransferase like family 2	PredHel=7	fam_153	14	7	2	0.780704
Aster-02257	scaffold_00080	PF00759.14	Glyco_hydro_9	Glycosyl hydrolase family 9	PredHel=0	fam_153	14	7	2	0
Aster-02539	scaffold_00115	PF13641.1	Glyco_tranf_2_3	Glycosyltransferase like family 2	PredHel=7	fam_153	14	7	2	1.07165
Aster-03816	scaffold_00149	PF13641.1	Glyco_tranf_2_3	Glycosyltransferase like family 2	PredHel=7	fam_153	14	7	2	1.63305
Aster-04122	scaffold_00032	PF00759.14	Glyco_hydro_9	Glycosyl hydrolase family 9	PredHel=0	fam_153	14	7	2	0.865563
Aster-04504	scaffold_00013	PF00759.14	Glyco_hydro_9	Glycosyl hydrolase family 9	PredHel=0	fam_153	14	7	2	1.12918
Aster-04715	scaffold_00054	PF00759.14	Glyco_hydro_9	Glycosyl hydrolase family 9	PredHel=8	fam_153	14	7	2	1.25026
Aster-05167	scaffold_00064	PF00759.14	Glyco_hydro_9	Glycosyl hydrolase family 9	PredHel=7	fam_153	14	7	2	1.35216
Aster-06905	scaffold_00058	PF00759.14	Glyco_hydro_9	Glycosyl hydrolase family 9	PredHel=8	fam_153	14	7	2	0.91986
Aster-06910	scaffold_00058	PF07707.10	BACK	BTB And C-terminal Kelch	PredHel=7	fam_153	14	7	2	1.03546
Aster-07508	scaffold_00068	PF00759.14	Glyco_hydro_9	Glycosyl hydrolase family 9	PredHel=0	fam_153	14	7	2	1.14801
Aster-07509	scaffold_00068	PF13641.1	Glyco_tranf_2_3	Glycosyltransferase like family 2	PredHel=6	fam_153	14	7	2	1.47445
Aster-07602	scaffold_00116	PF00759.14	Glyco_hydro_9	Glycosyl hydrolase family 9	PredHel=7	fam_153	14	7	2	1.03868
Aster-03266	scaffold_00040	n_a	n_a	n_a	PredHel=0	fam_264	14	3	4.66667	0.871912
Aster-03885	scaffold_00146	n_a	n_a	n_a	PredHel=0	fam_264	14	3	4.66667	0.935744
Aster-04950	scaffold_00060	PF00069.20	Pkinase	Protein kinase domain	PredHel=0	fam_264	14	3	4.66667	1.01384
Aster-05542	scaffold_00125	PF00069.20	Pkinase	Protein kinase domain	PredHel=0	fam_264	14	3	4.66667	1.05495
Aster-06029	scaffold_00091	n_a	n_a	n_a	PredHel=0	fam_264	14	3	4.66667	0.935339
Aster-06311	scaffold_00073	n_a	n_a	n_a	PredHel=0	fam_264	14	3	4.66667	0.94258
Aster-06419	scaffold_00057	PF00069.20	Pkinase	Protein kinase domain	PredHel=0	fam_264	14	3	4.66667	0.972228
Aster-07556	scaffold_00037	n_a	n_a	n_a	PredHel=0	fam_264	14	3	4.66667	0.967941
Aster-07559	scaffold_00037	n_a	n_a	n_a	PredHel=0	fam_264	14	3	4.66667	0.91566
Aster-07802	scaffold_00135	n_a	n_a	n_a	PredHel=0	fam_264	14	3	4.66667	0.927431
Aster-07943	scaffold_00110	n_a	n_a	n_a	PredHel=0	fam_264	14	3	4.66667	0.955975
Aster-08320	scaffold_00111	n_a	n_a	n_a	PredHel=0	fam_264	14	3	4.66667	1.00734
Aster-08437	scaffold_00095	n_a	n_a	n_a	PredHel=0	fam_264	14	3	4.66667	3.46225
Aster-08472	scaffold_00141	n_a	n_a	n_a	PredHel=0	fam_264	14	3	4.66667	1.08033
Aster-01159	scaffold_00063	n_a	n_a	n_a	PredHel=0	fam_282	14	1	14	0.865563
Aster-01518	scaffold_00113	n_a	n_a	n_a	PredHel=0	fam_282	14	1	14	0.649172
Aster-01519	scaffold_00113	PF00211.15	Guanylate_cyc	Adenylate and Guanylate cyclase catalytic domain	PredHel=1	fam_282	14	1	14	1.29834
Aster-01752	scaffold_00145	PF00211.15	Guanylate_cyc	Adenylate and Guanylate cyclase catalytic domain	PredHel=1	fam_282	14	1	14	1.07984
Aster-01755	scaffold_00145	PF00211.15	Guanylate_cyc	Adenylate and Guanylate cyclase catalytic domain	PredHel=0	fam_282	14	1	14	1.12014
Aster-02108	scaffold_00114	PF00211.15	Guanylate_cyc	Adenylate and Guanylate cyclase catalytic domain	PredHel=0	fam_282	14	1	14	1.04843
Aster-04658	scaffold_00054	PF00211.15	Guanylate_cyc	Adenylate and Guanylate cyclase catalytic domain	PredHel=2	fam_282	14	1	14	0.805573
Aster-04706	scaffold_00054	n_a	n_a	n_a	PredHel=0	fam_282	14	1	14	0.865563
Aster-05360	scaffold_00026	PF00211.15	Guanylate_cyc	Adenylate and Guanylate cyclase catalytic domain	PredHel=2	fam_282	14	1	14	0.69245
Aster-05978	scaffold_00071	PF00211.15	Guanylate_cyc	Adenylate and Guanylate cyclase catalytic domain	PredHel=0	fam_282	14	1	14	1.18031
Aster-06334	scaffold_00073	n_a	n_a	n_a	PredHel=0	fam_282	14	1	14	0.865563
Aster-x0182	scaffold_00063	n_a	n_a	n_a	PredHel=0	fam_282	14	1	14	0
Aster-x0183	scaffold_00063	n_a	n_a	n_a	PredHel=1	fam_282	14	1	14	0
Aster-x1139	scaffold_00054	PF00560.28	LRR_1	Leucine Rich Repeat	PredHel=1	fam_282	14	1	14	0.741911
Aster-01144	scaffold_00063	PF09250.6	Prim-Pol	Bifunctional DNA primase/polymerase, N-terminal	PredHel=0	fam_330	13	1	13	0
Aster-02269	scaffold_00080	n_a	n_a	n_a	PredHel=0	fam_330	13	1	13	1.73113
Aster-02279	scaffold_00080	PF08706.6	D5_N	D5 N terminal like	PredHel=0	fam_330	13	1	13	0
Aster-02296	scaffold_00080	PF08706.6	D5_N	D5 N terminal like	PredHel=0	fam_330	13	1	13	0
Aster-02308	scaffold_00080	PF08706.6	D5_N	D5 N terminal like	PredHel=0	fam_330	13	1	13	0
Aster-02328	scaffold_00080	PF13465.1	zf-H2C2_2	Zinc-finger double domain	PredHel=0	fam_330	13	1	13	0.865563
Aster-02329	scaffold_00080	PF08706.6	D5_N	D5 N terminal like	PredHel=0	fam_330	13	1	13	0
Aster-02332	scaffold_00080	PF08706.6	D5_N	D5 N terminal like	PredHel=0	fam_330	13	1	13	0
Aster-02337	scaffold_00080	PF08706.6	D5_N	D5 N terminal like	PredHel=0	fam_330	13	1	13	0.247304
Aster-02340	scaffold_00080	PF08706.6	D5_N	D5 N terminal like	PredHel=0	fam_330	13	1	13	0
Aster-02970	scaffold_00120	PF08706.6	D5_N	D5 N terminal like	PredHel=0	fam_330	13	1	13	0
Aster-03040	scaffold_00120	PF13465.1	zf-H2C2_2	Zinc-finger double domain	PredHel=0	fam_330	13	1	13	0
Aster-05587	scaffold_00125	PF08706.6	D5_N	D5 N terminal like	PredHel=0	fam_330	13	1	13	0.896848
Aster-02254	scaffold_00080	n_a	n_a	n_a	PredHel=0	fam_562	12	1	12	0
Aster-02268	scaffold_00080	n_a	n_a	n_a	PredHel=0	fam_562	12	1	12	0.337376
Aster-02284	scaffold_00080	n_a	n_a	n_a	PredHel=0	fam_562	12	1	12	0
Aster-02291	scaffold_00080	n_a	n_a	n_a	PredHel=0	fam_562	12	1	12	0
Aster-02309	scaffold_00080	n_a	n_a	n_a	PredHel=0	fam_562	12	1	12	0
Aster-02321	scaffold_00080	n_a	n_a	n_a	PredHel=0	fam_562	12	1	12	0
Aster-02325	scaffold_00080	PF13884.1	Peptidase_S74	Chaperone of endosialidase	PredHel=0	fam_562	12	1	12	0.865563
Aster-02326	scaffold_00080	n_a	n_a	n_a	PredHel=0	fam_562	12	1	12	0
Aster-02327	scaffold_00080	PF10544.4	T5orf172	T5orf172 domain	PredHel=0	fam_562	12	1	12	0.432781
Aster-02333	scaffold_00080	n_a	n_a	n_a	PredHel=0	fam_562	12	1	12	0
Aster-02961	scaffold_00120	PF13884.1	Peptidase_S74	Chaperone of endosialidase	PredHel=0	fam_562	12	1	12	0
Aster-04560	scaffold_00004	PF13884.1	Peptidase_S74	Chaperone of endosialidase	PredHel=0	fam_562	12	1	12	1.29834
Aster-00303	scaffold_00067	PF00069.20	Pkinase	Protein kinase domain	PredHel=0	fam_248	11	2	5.5	1.03784
Aster-02120	scaffold_00010	n_a	n_a	n_a	PredHel=0	fam_248	11	2	5.5	1.01944
Aster-02121	scaffold_00010	n_a	n_a	n_a	PredHel=1	fam_248	11	2	5.5	0.949044
Aster-04768	scaffold_00074	n_a	n_a	n_a	PredHel=0	fam_248	11	2	5.5	1.01068
Aster-06000	scaffold_00091	PF00069.20	Pkinase	Protein kinase domain	PredHel=0	fam_248	11	2	5.5	0.975725
Aster-06423	scaffold_00057	n_a	n_a	n_a	PredHel=0	fam_248	11	2	5.5	1.09224
Aster-06545	scaffold_00119	n_a	n_a	n_a	PredHel=0	fam_248	11	2	5.5	0.803242
Aster-07325	scaffold_00099	n_a	n_a	n_a	PredHel=0	fam_248	11	2	5.5	0.992413
Aster-08465	scaffold_00082	PF00069.20	Pkinase	Protein kinase domain	PredHel=0	fam_248	11	2	5.5	0.975041
Aster-x0904	scaffold_00010	n_a	n_a	n_a	PredHel=0	fam_248	11	2	5.5	1.0272
Aster-x1351	scaffold_00088	n_a	n_a	n_a	PredHel=0	fam_248	11	2	5.5	0.92864
Aster-00274	scaffold_00067	n_a	n_a	n_a	PredHel=0	fam_368	11	1	11	1.05263
Aster-00535	scaffold_00038	n_a	n_a	n_a	PredHel=0	fam_368	11	1	11	0.984644
Aster-02514	scaffold_00115	n_a	n_a	n_a	PredHel=0	fam_368	11	1	11	1.03605
Aster-02775	scaffold_00133	n_a	n_a	n_a	PredHel=0	fam_368	11	1	11	1.03346
Aster-03583	scaffold_00088	n_a	n_a	n_a	PredHel=0	fam_368	11	1	11	1.05583
Aster-05531	scaffold_00125	n_a	n_a	n_a	PredHel=0	fam_368	11	1	11	1.01624
Aster-06434	scaffold_00057	PF00069.20	Pkinase	Protein kinase domain	PredHel=0	fam_368	11	1	11	0.904121
Aster-07560	scaffold_00037	n_a	n_a	n_a	PredHel=0	fam_368	11	1	11	0.880267
Aster-07561	scaffold_00037	n_a	n_a	n_a	PredHel=0	fam_368	11	1	11	0.890977
Aster-08268	scaffold_00030	n_a	n_a	n_a	PredHel=0	fam_368	11	1	11	0.877916
Aster-08308	scaffold_00111	PF01789.11	PsbP	PsbP	PredHel=0	fam_368	11	1	11	0.971053
Aster-01360	scaffold_00122	n_a	n_a	n_a	PredHel=0	fam_539	9	3	3	0.655021
Aster-03705	scaffold_00149	n_a	n_a	n_a	PredHel=0	fam_539	9	3	3	1.01419
Aster-04884	scaffold_00060	n_a	n_a	n_a	PredHel=1	fam_539	9	3	3	0.965053
Aster-04887	scaffold_00060	PF01981.11	PTH2	Peptidyl-tRNA hydrolase PTH2	PredHel=0	fam_539	9	3	3	1.07015
Aster-05056	scaffold_00126	n_a	n_a	n_a	PredHel=0	fam_539	9	3	3	1.05003
Aster-05803	scaffold_00069	n_a	n_a	n_a	PredHel=0	fam_539	9	3	3	0.741911
Aster-05813	scaffold_00069	n_a	n_a	n_a	PredHel=0	fam_539	9	3	3	0.941707
Aster-07219	scaffold_00103	PF00069.20	Pkinase	Protein kinase domain	PredHel=0	fam_539	9	3	3	0.970521
Aster-08046	scaffold_00053	n_a	n_a	n_a	PredHel=0	fam_539	9	3	3	1.00286
Aster-01870	scaffold_00107	PF00443.24	UCH	Ubiquitin carboxyl-terminal hydrolase	PredHel=0	fam_744	9	1	9	1.02625
Aster-06372	scaffold_00118	n_a	n_a	n_a	PredHel=0	fam_744	9	1	9	0.772348
Aster-06413	scaffold_00118	PF00069.20	Pkinase	Protein kinase domain	PredHel=0	fam_744	9	1	9	0.925195
Aster-06414	scaffold_00118	n_a	n_a	n_a	PredHel=0	fam_744	9	1	9	0.896848
Aster-06839	scaffold_00139	n_a	n_a	n_a	PredHel=0	fam_744	9	1	9	0.288521
Aster-06931	scaffold_00096	n_a	n_a	n_a	PredHel=0	fam_744	9	1	9	1.21395
Aster-06932	scaffold_00096	n_a	n_a	n_a	PredHel=0	fam_744	9	1	9	1.03351
Aster-07196	scaffold_00138	n_a	n_a	n_a	PredHel=0	fam_744	9	1	9	0.887948
Aster-07244	scaffold_00103	n_a	n_a	n_a	PredHel=0	fam_744	9	1	9	1.01334
Aster-00329	scaffold_00067	n_a	n_a	n_a	PredHel=0	fam_624	8	1	8	1.08997
Aster-01114	scaffold_00063	n_a	n_a	n_a	PredHel=2	fam_624	8	1	8	0.108195
Aster-01197	scaffold_00063	n_a	n_a	n_a	PredHel=0	fam_624	8	1	8	1.06101
Aster-01386	scaffold_00122	n_a	n_a	n_a	PredHel=0	fam_624	8	1	8	0.987383
Aster-01499	scaffold_00113	n_a	n_a	n_a	PredHel=2	fam_624	8	1	8	1.10897
Aster-03406	scaffold_00051	n_a	n_a	n_a	PredHel=0	fam_624	8	1	8	1.01961
Aster-06061	scaffold_00117	PF01544.13	CorA	CorA-like Mg2+ transporter protein	PredHel=2	fam_624	8	1	8	0
Aster-06062	scaffold_00117	PF01544.13	CorA	CorA-like Mg2+ transporter protein	PredHel=2	fam_624	8	1	8	0.921819
Aster-00003	scaffold_00067	PF00069.20	Pkinase	Protein kinase domain	PredHel=0	fam_1269	7	1	7	0.96735
Aster-04314	scaffold_00048	n_a	n_a	n_a	PredHel=0	fam_1269	7	1	7	0.827432
Aster-04709	scaffold_00054	PF00069.20	Pkinase	Protein kinase domain	PredHel=0	fam_1269	7	1	7	0.89506
Aster-06772	scaffold_00102	n_a	n_a	n_a	PredHel=0	fam_1269	7	1	7	0.765814
Aster-07022	scaffold_00055	PF00069.20	Pkinase	Protein kinase domain	PredHel=0	fam_1269	7	1	7	0.991082
Aster-07786	scaffold_00135	n_a	n_a	n_a	PredHel=0	fam_1269	7	1	7	0.935216
Aster-08486	scaffold_00041	PF00069.20	Pkinase	Protein kinase domain	PredHel=0	fam_1269	7	1	7	1.01217
Aster-01839	scaffold_00107	PF05686.7	Glyco_transf_90	Glycosyl transferase family 90	PredHel=0	fam_745	7	1	7	1.00595
Aster-05490	scaffold_00129	PF05686.7	Glyco_transf_90	Glycosyl transferase family 90	PredHel=1	fam_745	7	1	7	0.938389
Aster-05607	scaffold_00044	n_a	n_a	n_a	PredHel=0	fam_745	7	1	7	1.00897
Aster-07605	scaffold_00123	n_a	n_a	n_a	PredHel=0	fam_745	7	1	7	1.27557
Aster-08460	scaffold_00042	PF05686.7	Glyco_transf_90	Glycosyl transferase family 90	PredHel=0	fam_745	7	1	7	0.970805
Aster-x0747	scaffold_00107	PF05686.7	Glyco_transf_90	Glycosyl transferase family 90	PredHel=0	fam_745	7	1	7	0.978965
Aster-x1451	scaffold_00115	PF05686.7	Glyco_transf_90	Glycosyl transferase family 90	PredHel=0	fam_745	7	1	7	0.96943
Aster-04713	scaffold_00054	n_a	n_a	n_a	PredHel=0	fam_1454	6	1	6	1.11699
Aster-04915	scaffold_00060	n_a	n_a	n_a	PredHel=0	fam_1454	6	1	6	0.865563
Aster-04919	scaffold_00060	n_a	n_a	n_a	PredHel=0	fam_1454	6	1	6	1.19858
Aster-x0079	scaffold_00038	n_a	n_a	n_a	PredHel=0	fam_1454	6	1	6	2.86012
Aster-x0687	scaffold_00079	n_a	n_a	n_a	PredHel=0	fam_1454	6	1	6	1.18031
Aster-x1168	scaffold_00060	n_a	n_a	n_a	PredHel=0	fam_1454	6	1	6	1.73113
Aster-06894	scaffold_00058	n_a	n_a	n_a	PredHel=0	fam_1518	6	2	3	0.840973
Aster-06896	scaffold_00058	n_a	n_a	n_a	PredHel=0	fam_1518	6	2	3	0.946516
Aster-08453	scaffold_00081	PF02992.9	Transposase_21	Transposase family tnp2	PredHel=0	fam_1518	6	2	3	0
Aster-08454	scaffold_00081	PF02992.9	Transposase_21	Transposase family tnp2	PredHel=0	fam_1518	6	2	3	1.43716
Aster-08455	scaffold_00081	PF02992.9	Transposase_21	Transposase family tnp2	PredHel=0	fam_1518	6	2	3	0.961211
Aster-08475	scaffold_00104	n_a	n_a	n_a	PredHel=0	fam_1518	6	2	3	0.815912
Aster-03761	scaffold_00149	PF14308.1	DnaJ-X	X-domain of DnaJ-containing	PredHel=0	fam_1903	6	1	6	1.08072
Aster-05136	scaffold_00064	PF14308.1	DnaJ-X	X-domain of DnaJ-containing	PredHel=0	fam_1903	6	1	6	1.73113
Aster-05137	scaffold_00064	PF14308.1	DnaJ-X	X-domain of DnaJ-containing	PredHel=0	fam_1903	6	1	6	0.684399
Aster-05138	scaffold_00064	PF14308.1	DnaJ-X	X-domain of DnaJ-containing	PredHel=0	fam_1903	6	1	6	0
Aster-05304	scaffold_00128	n_a	n_a	n_a	PredHel=0	fam_1903	6	1	6	0.637783
Aster-05305	scaffold_00128	n_a	n_a	n_a	PredHel=0	fam_1903	6	1	6	1.06365
Aster-03948	scaffold_00084	n_a	n_a	n_a	PredHel=0	fam_1953	6	1	6	0.964234
Aster-05077	scaffold_00126	n_a	n_a	n_a	PredHel=0	fam_1953	6	1	6	0.962318
Aster-05751	scaffold_00052	n_a	n_a	n_a	PredHel=0	fam_1953	6	1	6	0.980055
Aster-05752	scaffold_00052	n_a	n_a	n_a	PredHel=0	fam_1953	6	1	6	1.15408
Aster-07535	scaffold_00068	n_a	n_a	n_a	PredHel=0	fam_1953	6	1	6	0.324586
Aster-08337	scaffold_00061	n_a	n_a	n_a	PredHel=0	fam_1953	6	1	6	1.27289
Aster-02021	scaffold_00114	PF00011.16	HSP20	Hsp20/alpha crystallin family	PredHel=0	fam_2161	6	1	6	0
Aster-02022	scaffold_00114	PF00011.16	HSP20	Hsp20/alpha crystallin family	PredHel=0	fam_2161	6	1	6	0.937498
Aster-02023	scaffold_00114	PF00011.16	HSP20	Hsp20/alpha crystallin family	PredHel=0	fam_2161	6	1	6	0.82532
Aster-03961	scaffold_00084	PF00011.16	HSP20	Hsp20/alpha crystallin family	PredHel=0	fam_2161	6	1	6	0.984876
Aster-x0407	scaffold_00146	PF00011.16	HSP20	Hsp20/alpha crystallin family	PredHel=0	fam_2161	6	1	6	0.858879
Aster-x0436	scaffold_00010	PF00011.16	HSP20	Hsp20/alpha crystallin family	PredHel=0	fam_2161	6	1	6	1.03626
Aster-03582	scaffold_00088	n_a	n_a	n_a	PredHel=0	fam_998	6	1	6	0.931859
Aster-04687	scaffold_00054	n_a	n_a	n_a	PredHel=0	fam_998	6	1	6	1.02954
Aster-04688	scaffold_00054	n_a	n_a	n_a	PredHel=0	fam_998	6	1	6	1.02257
Aster-05516	scaffold_00129	n_a	n_a	n_a	PredHel=0	fam_998	6	1	6	0.972294
Aster-07783	scaffold_00135	n_a	n_a	n_a	PredHel=0	fam_998	6	1	6	1.02358
Aster-08398	scaffold_00019	n_a	n_a	n_a	PredHel=0	fam_998	6	1	6	0.961123
Aster-04641	scaffold_00004	PF07727.9	RVT_2	Reverse transcriptase (RNA-dependent DNA polymerase)	PredHel=0	fam_196	5	1	5	0.554762
Aster-x0008	scaffold_00004	n_a	n_a	n_a	PredHel=0	fam_196	5	1	5	0.496974
Aster-x0413	scaffold_00151	n_a	n_a	n_a	PredHel=0	fam_196	5	1	5	0.450093
Aster-x0813	scaffold_00125	n_a	n_a	n_a	PredHel=0	fam_196	5	1	5	0.636764
Aster-x1350	scaffold_00087	PF00665.21	rve	Integrase core domain	PredHel=0	fam_196	5	1	5	0.697368
Aster-01230	scaffold_00063	n_a	n_a	n_a	PredHel=0	fam_20	5	1	5	1.02362
Aster-01430	scaffold_00122	n_a	n_a	n_a	PredHel=0	fam_20	5	1	5	0.920721
Aster-01490	scaffold_00113	n_a	n_a	n_a	PredHel=0	fam_20	5	1	5	0.905718
Aster-01610	scaffold_00113	PF12796.2	Ank_2	Ankyrin repeats (3 copies)	PredHel=0	fam_20	5	1	5	1.04437
Aster-x0095	scaffold_00039	PF00665.21	rve	Integrase core domain	PredHel=0	fam_2025	5	1	5	0.812569
Aster-x0152	scaffold_00053	PF00385.19	Chromo	Chromo (CHRromatin Organisation MOdifier) domain	PredHel=0	fam_2025	5	1	5	0.491855
Aster-x0494	scaffold_00033	PF00665.21	rve	Integrase core domain	PredHel=0	fam_2025	5	1	5	0.608233
Aster-x0685	scaffold_00079	PF00078.22	RVT_1	Reverse transcriptase (RNA-dependent DNA polymerase)	PredHel=0	fam_2025	5	1	5	0.483165
Aster-x0899	scaffold_00004	PF00665.21	rve	Integrase core domain	PredHel=0	fam_2025	5	1	5	0.425845
Aster-01619	scaffold_00113	n_a	n_a	n_a	PredHel=0	fam_2964	5	1	5	0.783045
Aster-02162	scaffold_00010	n_a	n_a	n_a	PredHel=0	fam_2964	5	1	5	0.962469
Aster-06829	scaffold_00153	n_a	n_a	n_a	PredHel=0	fam_2964	5	1	5	0.736965
Aster-06830	scaffold_00153	n_a	n_a	n_a	PredHel=0	fam_2964	5	1	5	0.644929
Aster-06831	scaffold_00153	n_a	n_a	n_a	PredHel=0	fam_2964	5	1	5	0.849825

## Sheet: Fungus expanded families
Gene ID	PFAM Acc.	PFAM Label	PFAM Description	Membrane helix (TMHMM)	Family designation	Cladonia members	Ancestor members	Expansion rate	Co/Mo ratio		Families are highlighted in yellow and teal. Induced genes are in red.
CLAGR_001924-RA	PF12796.2	Ank_2	Ankyrin repeats (3 copies)	PredHel=0	fam_3	144	73	1.9726	9.44684
CLAGR_008874-RA	PF12796.2	Ank_2	Ankyrin repeats (3 copies)	PredHel=0	fam_3	144	73	1.9726	4.22896
CLAGR_007161-RA	PF00023.25	Ank	Ankyrin repeat	PredHel=0	fam_3	144	73	1.9726	2.26266
CLAGR_010202-RA	PF12796.2	Ank_2	Ankyrin repeats (3 copies)	PredHel=0	fam_3	144	73	1.9726	1.96097
CLAGR_002142-RA	PF00023.25	Ank	Ankyrin repeat	PredHel=0	fam_3	144	73	1.9726	1.90117
CLAGR_001082-RA	PF05729.7	NACHT	NACHT domain	PredHel=0	fam_3	144	73	1.9726	1.87335
CLAGR_009526-RA	PF12796.2	Ank_2	Ankyrin repeats (3 copies)	PredHel=0	fam_3	144	73	1.9726	1.83078
CLAGR_007843-RA	PF00023.25	Ank	Ankyrin repeat	PredHel=0	fam_3	144	73	1.9726	1.79045
CLAGR_007295-RA	PF12796.2	Ank_2	Ankyrin repeats (3 copies)	PredHel=0	fam_3	144	73	1.9726	1.71091
CLAGR_004362-RA	PF12796.2	Ank_2	Ankyrin repeats (3 copies)	PredHel=0	fam_3	144	73	1.9726	1.70319
CLAGR_003136-RA	PF00023.25	Ank	Ankyrin repeat	PredHel=0	fam_3	144	73	1.9726	1.66256
CLAGR_007160-RA	PF12796.2	Ank_2	Ankyrin repeats (3 copies)	PredHel=0	fam_3	144	73	1.9726	1.65383
CLAGR_002667-RA	PF12796.2	Ank_2	Ankyrin repeats (3 copies)	PredHel=0	fam_3	144	73	1.9726	1.64489
CLAGR_002685-RA	PF12796.2	Ank_2	Ankyrin repeats (3 copies)	PredHel=0	fam_3	144	73	1.9726	1.63414
CLAGR_002878-RA	PF00023.25	Ank	Ankyrin repeat	PredHel=0	fam_3	144	73	1.9726	1.57967
CLAGR_005149-RA	PF00023.25	Ank	Ankyrin repeat	PredHel=0	fam_3	144	73	1.9726	1.5717
CLAGR_010856-RA	PF12796.2	Ank_2	Ankyrin repeats (3 copies)	PredHel=0	fam_3	144	73	1.9726	1.56189
CLAGR_004888-RA	PF12796.2	Ank_2	Ankyrin repeats (3 copies)	PredHel=0	fam_3	144	73	1.9726	1.55205
CLAGR_006578-RA	PF12796.2	Ank_2	Ankyrin repeats (3 copies)	PredHel=0	fam_3	144	73	1.9726	1.54991
CLAGR_000498-RA	PF05729.7	NACHT	NACHT domain	PredHel=0	fam_3	144	73	1.9726	1.5446
CLAGR_006190-RA	PF05729.7	NACHT	NACHT domain	PredHel=0	fam_3	144	73	1.9726	1.53409
CLAGR_010633-RA	PF00023.25	Ank	Ankyrin repeat	PredHel=0	fam_3	144	73	1.9726	1.49068
CLAGR_002374-RA	PF05057.9	DUF676	Putative serine esterase (DUF676)	PredHel=0	fam_3	144	73	1.9726	1.48715
CLAGR_004281-RA	PF05729.7	NACHT	NACHT domain	PredHel=0	fam_3	144	73	1.9726	1.48162
CLAGR_002062-RA	PF12796.2	Ank_2	Ankyrin repeats (3 copies)	PredHel=0	fam_3	144	73	1.9726	1.45816
CLAGR_002166-RA	PF12796.2	Ank_2	Ankyrin repeats (3 copies)	PredHel=0	fam_3	144	73	1.9726	1.45652
CLAGR_007062-RA	PF00023.25	Ank	Ankyrin repeat	PredHel=0	fam_3	144	73	1.9726	1.44361
CLAGR_000192-RA	PF00023.25	Ank	Ankyrin repeat	PredHel=0	fam_3	144	73	1.9726	1.43887
CLAGR_001234-RA	PF12796.2	Ank_2	Ankyrin repeats (3 copies)	PredHel=0	fam_3	144	73	1.9726	1.42542
CLAGR_003995-RA	PF00023.25	Ank	Ankyrin repeat	PredHel=0	fam_3	144	73	1.9726	1.41983
CLAGR_002086-RA	PF05729.7	NACHT	NACHT domain	PredHel=0	fam_3	144	73	1.9726	1.40069
CLAGR_001152-RA	n_a	n_a	n_a	PredHel=0	fam_3	144	73	1.9726	1.3829
CLAGR_000497-RA	PF00023.25	Ank	Ankyrin repeat	PredHel=0	fam_3	144	73	1.9726	1.38124
CLAGR_006189-RA	n_a	n_a	n_a	PredHel=0	fam_3	144	73	1.9726	1.37612
CLAGR_007071-RA	PF12796.2	Ank_2	Ankyrin repeats (3 copies)	PredHel=0	fam_3	144	73	1.9726	1.37254
CLAGR_005247-RA	PF00023.25	Ank	Ankyrin repeat	PredHel=0	fam_3	144	73	1.9726	1.35739
CLAGR_010286-RA	PF12796.2	Ank_2	Ankyrin repeats (3 copies)	PredHel=0	fam_3	144	73	1.9726	1.34421
CLAGR_004981-RA	PF00023.25	Ank	Ankyrin repeat	PredHel=0	fam_3	144	73	1.9726	1.33775
CLAGR_002673-RA	PF12796.2	Ank_2	Ankyrin repeats (3 copies)	PredHel=0	fam_3	144	73	1.9726	1.32947
CLAGR_006942-RA	PF00023.25	Ank	Ankyrin repeat	PredHel=0	fam_3	144	73	1.9726	1.32872
CLAGR_003385-RA	n_a	n_a	n_a	PredHel=0	fam_3	144	73	1.9726	1.32352
CLAGR_002705-RA	PF00023.25	Ank	Ankyrin repeat	PredHel=0	fam_3	144	73	1.9726	1.31845
CLAGR_006770-RA	PF12796.2	Ank_2	Ankyrin repeats (3 copies)	PredHel=0	fam_3	144	73	1.9726	1.31095
CLAGR_008483-RA	PF12796.2	Ank_2	Ankyrin repeats (3 copies)	PredHel=0	fam_3	144	73	1.9726	1.29656
CLAGR_003386-RA	PF00023.25	Ank	Ankyrin repeat	PredHel=0	fam_3	144	73	1.9726	1.28805
CLAGR_008656-RA	PF12796.2	Ank_2	Ankyrin repeats (3 copies)	PredHel=0	fam_3	144	73	1.9726	1.28448
CLAGR_008692-RA	PF12796.2	Ank_2	Ankyrin repeats (3 copies)	PredHel=0	fam_3	144	73	1.9726	1.2468
CLAGR_005930-RA	PF12796.2	Ank_2	Ankyrin repeats (3 copies)	PredHel=0	fam_3	144	73	1.9726	1.24302
CLAGR_000901-RA	PF12796.2	Ank_2	Ankyrin repeats (3 copies)	PredHel=0	fam_3	144	73	1.9726	1.22825
CLAGR_006191-RA	PF00023.25	Ank	Ankyrin repeat	PredHel=0	fam_3	144	73	1.9726	1.22632
CLAGR_008845-RA	PF12796.2	Ank_2	Ankyrin repeats (3 copies)	PredHel=0	fam_3	144	73	1.9726	1.22476
CLAGR_009329-RA	PF12796.2	Ank_2	Ankyrin repeats (3 copies)	PredHel=0	fam_3	144	73	1.9726	1.22142
CLAGR_011257-RA	PF00023.25	Ank	Ankyrin repeat	PredHel=0	fam_3	144	73	1.9726	1.21218
CLAGR_008155-RA	PF12796.2	Ank_2	Ankyrin repeats (3 copies)	PredHel=0	fam_3	144	73	1.9726	1.20882
CLAGR_006988-RA	PF00023.25	Ank	Ankyrin repeat	PredHel=0	fam_3	144	73	1.9726	1.20743
CLAGR_003992-RA	n_a	n_a	n_a	PredHel=0	fam_3	144	73	1.9726	1.2041
CLAGR_000239-RA	PF12796.2	Ank_2	Ankyrin repeats (3 copies)	PredHel=0	fam_3	144	73	1.9726	1.19743
CLAGR_009335-RA	PF00023.25	Ank	Ankyrin repeat	PredHel=0	fam_3	144	73	1.9726	1.19705
CLAGR_009984-RA	PF05729.7	NACHT	NACHT domain	PredHel=0	fam_3	144	73	1.9726	1.18258
CLAGR_002350-RA	PF12796.2	Ank_2	Ankyrin repeats (3 copies)	PredHel=0	fam_3	144	73	1.9726	1.17658
CLAGR_005383-RA	PF12796.2	Ank_2	Ankyrin repeats (3 copies)	PredHel=0	fam_3	144	73	1.9726	1.17391
CLAGR_009814-RA	PF12796.2	Ank_2	Ankyrin repeats (3 copies)	PredHel=0	fam_3	144	73	1.9726	1.1338
CLAGR_007119-RA	PF00023.25	Ank	Ankyrin repeat	PredHel=0	fam_3	144	73	1.9726	1.11835
CLAGR_008173-RA	PF12796.2	Ank_2	Ankyrin repeats (3 copies)	PredHel=0	fam_3	144	73	1.9726	1.10415
CLAGR_007391-RA	PF05729.7	NACHT	NACHT domain	PredHel=0	fam_3	144	73	1.9726	1.10305
CLAGR_002051-RA	PF12796.2	Ank_2	Ankyrin repeats (3 copies)	PredHel=0	fam_3	144	73	1.9726	1.09837
CLAGR_004476-RA	PF12796.2	Ank_2	Ankyrin repeats (3 copies)	PredHel=0	fam_3	144	73	1.9726	1.09124
CLAGR_003649-RA	PF12796.2	Ank_2	Ankyrin repeats (3 copies)	PredHel=0	fam_3	144	73	1.9726	1.08943
CLAGR_009360-RA	PF12796.2	Ank_2	Ankyrin repeats (3 copies)	PredHel=0	fam_3	144	73	1.9726	1.08249
CLAGR_004109-RA	PF00023.25	Ank	Ankyrin repeat	PredHel=0	fam_3	144	73	1.9726	1.07652
CLAGR_003009-RA	PF00023.25	Ank	Ankyrin repeat	PredHel=0	fam_3	144	73	1.9726	1.07598
CLAGR_006720-RA	PF12796.2	Ank_2	Ankyrin repeats (3 copies)	PredHel=0	fam_3	144	73	1.9726	1.07157
CLAGR_010674-RA	PF12796.2	Ank_2	Ankyrin repeats (3 copies)	PredHel=0	fam_3	144	73	1.9726	1.05922
CLAGR_006572-RA	PF12796.2	Ank_2	Ankyrin repeats (3 copies)	PredHel=0	fam_3	144	73	1.9726	1.05714
CLAGR_005266-RA	PF00023.25	Ank	Ankyrin repeat	PredHel=0	fam_3	144	73	1.9726	1.04915
CLAGR_004311-RA	PF12796.2	Ank_2	Ankyrin repeats (3 copies)	PredHel=0	fam_3	144	73	1.9726	1.0455
CLAGR_000968-RA	PF00023.25	Ank	Ankyrin repeat	PredHel=0	fam_3	144	73	1.9726	1.04226
CLAGR_003530-RA	PF13401.1	AAA_22	AAA domain	PredHel=0	fam_3	144	73	1.9726	1.04136
CLAGR_010201-RA	PF12796.2	Ank_2	Ankyrin repeats (3 copies)	PredHel=0	fam_3	144	73	1.9726	1.03991
CLAGR_001498-RA	PF00023.25	Ank	Ankyrin repeat	PredHel=0	fam_3	144	73	1.9726	1.02561
CLAGR_000883-RA	PF00023.25	Ank	Ankyrin repeat	PredHel=0	fam_3	144	73	1.9726	1.0202
CLAGR_010110-RA	PF00023.25	Ank	Ankyrin repeat	PredHel=0	fam_3	144	73	1.9726	1.013
CLAGR_007080-RA	PF00023.25	Ank	Ankyrin repeat	PredHel=0	fam_3	144	73	1.9726	1.01202
CLAGR_002847-RA	PF00023.25	Ank	Ankyrin repeat	PredHel=0	fam_3	144	73	1.9726	1.01145
CLAGR_011250-RA	PF00023.25	Ank	Ankyrin repeat	PredHel=0	fam_3	144	73	1.9726	1.00992
CLAGR_009035-RA	PF12796.2	Ank_2	Ankyrin repeats (3 copies)	PredHel=0	fam_3	144	73	1.9726	1.00411
CLAGR_007398-RA	PF00023.25	Ank	Ankyrin repeat	PredHel=1	fam_3	144	73	1.9726	1.00233
CLAGR_002271-RA	PF05729.7	NACHT	NACHT domain	PredHel=0	fam_3	144	73	1.9726	0.998098
CLAGR_001516-RA	PF00023.25	Ank	Ankyrin repeat	PredHel=0	fam_3	144	73	1.9726	0.988521
CLAGR_006216-RA	PF12796.2	Ank_2	Ankyrin repeats (3 copies)	PredHel=0	fam_3	144	73	1.9726	0.976416
CLAGR_007287-RA	PF00023.25	Ank	Ankyrin repeat	PredHel=0	fam_3	144	73	1.9726	0.97401
CLAGR_004841-RA	PF12796.2	Ank_2	Ankyrin repeats (3 copies)	PredHel=0	fam_3	144	73	1.9726	0.973967
CLAGR_003070-RA	PF00023.25	Ank	Ankyrin repeat	PredHel=0	fam_3	144	73	1.9726	0.972297
CLAGR_011110-RA	PF12796.2	Ank_2	Ankyrin repeats (3 copies)	PredHel=0	fam_3	144	73	1.9726	0.96935
CLAGR_004550-RA	PF12796.2	Ank_2	Ankyrin repeats (3 copies)	PredHel=0	fam_3	144	73	1.9726	0.966048
CLAGR_009645-RA	PF12796.2	Ank_2	Ankyrin repeats (3 copies)	PredHel=0	fam_3	144	73	1.9726	0.96513
CLAGR_005031-RA	PF00023.25	Ank	Ankyrin repeat	PredHel=0	fam_3	144	73	1.9726	0.961962
CLAGR_010189-RA	PF05729.7	NACHT	NACHT domain	PredHel=0	fam_3	144	73	1.9726	0.958696
CLAGR_009271-RA	PF00023.25	Ank	Ankyrin repeat	PredHel=0	fam_3	144	73	1.9726	0.957764
CLAGR_007622-RA	PF12796.2	Ank_2	Ankyrin repeats (3 copies)	PredHel=2	fam_3	144	73	1.9726	0.941525
CLAGR_007390-RA	PF12796.2	Ank_2	Ankyrin repeats (3 copies)	PredHel=0	fam_3	144	73	1.9726	0.937622
CLAGR_007633-RA	PF12796.2	Ank_2	Ankyrin repeats (3 copies)	PredHel=2	fam_3	144	73	1.9726	0.934118
CLAGR_008627-RA	PF12796.2	Ank_2	Ankyrin repeats (3 copies)	PredHel=0	fam_3	144	73	1.9726	0.933586
CLAGR_001181-RA	PF12796.2	Ank_2	Ankyrin repeats (3 copies)	PredHel=0	fam_3	144	73	1.9726	0.932888
CLAGR_010442-RA	PF05057.9	DUF676	Putative serine esterase (DUF676)	PredHel=0	fam_3	144	73	1.9726	0.931261
CLAGR_008371-RA	PF00023.25	Ank	Ankyrin repeat	PredHel=0	fam_3	144	73	1.9726	0.906386
CLAGR_002248-RA	PF12796.2	Ank_2	Ankyrin repeats (3 copies)	PredHel=0	fam_3	144	73	1.9726	0.903554
CLAGR_010900-RA	PF12796.2	Ank_2	Ankyrin repeats (3 copies)	PredHel=0	fam_3	144	73	1.9726	0.901686
CLAGR_003991-RA	PF12796.2	Ank_2	Ankyrin repeats (3 copies)	PredHel=0	fam_3	144	73	1.9726	0.892598
CLAGR_007025-RA	PF12796.2	Ank_2	Ankyrin repeats (3 copies)	PredHel=0	fam_3	144	73	1.9726	0.891919
CLAGR_010551-RA	PF12796.2	Ank_2	Ankyrin repeats (3 copies)	PredHel=0	fam_3	144	73	1.9726	0.88123
CLAGR_002566-RA	PF00023.25	Ank	Ankyrin repeat	PredHel=0	fam_3	144	73	1.9726	0.876203
CLAGR_010602-RA	PF12796.2	Ank_2	Ankyrin repeats (3 copies)	PredHel=0	fam_3	144	73	1.9726	0.871828
CLAGR_001090-RA	PF05729.7	NACHT	NACHT domain	PredHel=0	fam_3	144	73	1.9726	0.859333
CLAGR_003392-RA	PF00023.25	Ank	Ankyrin repeat	PredHel=0	fam_3	144	73	1.9726	0.851595
CLAGR_003892-RA	PF12796.2	Ank_2	Ankyrin repeats (3 copies)	PredHel=0	fam_3	144	73	1.9726	0.826835
CLAGR_004164-RA	PF12796.2	Ank_2	Ankyrin repeats (3 copies)	PredHel=0	fam_3	144	73	1.9726	0.826462
CLAGR_004654-RA	PF12796.2	Ank_2	Ankyrin repeats (3 copies)	PredHel=0	fam_3	144	73	1.9726	0.76579
CLAGR_003705-RA	PF00023.25	Ank	Ankyrin repeat	PredHel=0	fam_3	144	73	1.9726	0.754219
CLAGR_006719-RA	n_a	n_a	n_a	PredHel=0	fam_3	144	73	1.9726	0.747036
CLAGR_010833-RA	PF05729.7	NACHT	NACHT domain	PredHel=1	fam_3	144	73	1.9726	0.736234
CLAGR_010284-RA	PF12796.2	Ank_2	Ankyrin repeats (3 copies)	PredHel=0	fam_3	144	73	1.9726	0.734789
CLAGR_001192-RA	PF00023.25	Ank	Ankyrin repeat	PredHel=0	fam_3	144	73	1.9726	0.730599
CLAGR_001392-RA	PF00023.25	Ank	Ankyrin repeat	PredHel=0	fam_3	144	73	1.9726	0.726285
CLAGR_005752-RA	PF12796.2	Ank_2	Ankyrin repeats (3 copies)	PredHel=0	fam_3	144	73	1.9726	0.72451
CLAGR_010105-RA	PF12796.2	Ank_2	Ankyrin repeats (3 copies)	PredHel=0	fam_3	144	73	1.9726	0.711545
CLAGR_005751-RA	PF12796.2	Ank_2	Ankyrin repeats (3 copies)	PredHel=0	fam_3	144	73	1.9726	0.705385
CLAGR_010501-RA	PF12796.2	Ank_2	Ankyrin repeats (3 copies)	PredHel=1	fam_3	144	73	1.9726	0.66387
CLAGR_007734-RA	PF00023.25	Ank	Ankyrin repeat	PredHel=0	fam_3	144	73	1.9726	0.652832
CLAGR_001193-RA	n_a	n_a	n_a	PredHel=0	fam_3	144	73	1.9726	0.624094
CLAGR_011255-RA	PF12796.2	Ank_2	Ankyrin repeats (3 copies)	PredHel=1	fam_3	144	73	1.9726	0.615894
CLAGR_008380-RA	PF12796.2	Ank_2	Ankyrin repeats (3 copies)	PredHel=0	fam_3	144	73	1.9726	0.551048
CLAGR_008154-RA	n_a	n_a	n_a	PredHel=0	fam_3	144	73	1.9726	0.544714
CLAGR_011129-RA	PF12796.2	Ank_2	Ankyrin repeats (3 copies)	PredHel=0	fam_3	144	73	1.9726	0.515467
CLAGR_008162-RA	PF12796.2	Ank_2	Ankyrin repeats (3 copies)	PredHel=0	fam_3	144	73	1.9726	0.467672
CLAGR_002270-RA	PF12796.2	Ank_2	Ankyrin repeats (3 copies)	PredHel=0	fam_3	144	73	1.9726	0.457006
CLAGR_001196-RA	PF12796.2	Ank_2	Ankyrin repeats (3 copies)	PredHel=0	fam_3	144	73	1.9726	0.406581
CLAGR_001194-RA	PF00023.25	Ank	Ankyrin repeat	PredHel=0	fam_3	144	73	1.9726	0.392194
CLAGR_006566-RA	PF06985.6	HET	Heterokaryon incompatibility protein (HET)	PredHel=0	fam_3	144	73	1.9726	0.310444
CLAGR_010687-RA	PF12796.2	Ank_2	Ankyrin repeats (3 copies)	PredHel=0	fam_3	144	73	1.9726	0
CLAGR_010984-RA	PF12796.2	Ank_2	Ankyrin repeats (3 copies)	PredHel=0	fam_3	144	73	1.9726	0
CLAGR_010985-RA	PF12796.2	Ank_2	Ankyrin repeats (3 copies)	PredHel=0	fam_3	144	73	1.9726	0
CLAGR_010986-RA	PF12796.2	Ank_2	Ankyrin repeats (3 copies)	PredHel=0	fam_3	144	73	1.9726	0
CLAGR_011236-RA	PF12796.2	Ank_2	Ankyrin repeats (3 copies)	PredHel=0	fam_3	144	73	1.9726	0
CLAGR_003378-RA	n_a	n_a	n_a	PredHel=6	fam_5	80	51	1.56863	9.4317
CLAGR_002579-RA	n_a	n_a	n_a	PredHel=7	fam_5	80	51	1.56863	5.38305
CLAGR_004194-RA	n_a	n_a	n_a	PredHel=4	fam_5	80	51	1.56863	4.43553
CLAGR_007310-RA	n_a	n_a	n_a	PredHel=5	fam_5	80	51	1.56863	3.57516
CLAGR_011224-RA	n_a	n_a	n_a	PredHel=5	fam_5	80	51	1.56863	3.26828
CLAGR_006556-RA	n_a	n_a	n_a	PredHel=6	fam_5	80	51	1.56863	2.83251
CLAGR_006821-RA	n_a	n_a	n_a	PredHel=6	fam_5	80	51	1.56863	2.82342
CLAGR_007024-RA	n_a	n_a	n_a	PredHel=6	fam_5	80	51	1.56863	2.66898
CLAGR_002611-RA	n_a	n_a	n_a	PredHel=5	fam_5	80	51	1.56863	2.22521
CLAGR_007065-RA	n_a	n_a	n_a	PredHel=7	fam_5	80	51	1.56863	2.06596
CLAGR_004387-RA	n_a	n_a	n_a	PredHel=7	fam_5	80	51	1.56863	1.92252
CLAGR_004618-RA	n_a	n_a	n_a	PredHel=7	fam_5	80	51	1.56863	1.90203
CLAGR_002188-RA	n_a	n_a	n_a	PredHel=7	fam_5	80	51	1.56863	1.83676
CLAGR_005799-RA	n_a	n_a	n_a	PredHel=6	fam_5	80	51	1.56863	1.80923
CLAGR_008386-RA	n_a	n_a	n_a	PredHel=6	fam_5	80	51	1.56863	1.80379
CLAGR_004364-RA	n_a	n_a	n_a	PredHel=3	fam_5	80	51	1.56863	1.77642
CLAGR_006901-RA	n_a	n_a	n_a	PredHel=5	fam_5	80	51	1.56863	1.72621
CLAGR_005527-RA	n_a	n_a	n_a	PredHel=3	fam_5	80	51	1.56863	1.63414
CLAGR_007394-RA	n_a	n_a	n_a	PredHel=6	fam_5	80	51	1.56863	1.57362
CLAGR_002840-RA	n_a	n_a	n_a	PredHel=7	fam_5	80	51	1.56863	1.54743
CLAGR_009418-RA	n_a	n_a	n_a	PredHel=6	fam_5	80	51	1.56863	1.53674
CLAGR_003428-RA	n_a	n_a	n_a	PredHel=7	fam_5	80	51	1.56863	1.51219
CLAGR_005935-RA	n_a	n_a	n_a	PredHel=6	fam_5	80	51	1.56863	1.50341
CLAGR_001235-RA	n_a	n_a	n_a	PredHel=5	fam_5	80	51	1.56863	1.48558
CLAGR_004365-RA	n_a	n_a	n_a	PredHel=0	fam_5	80	51	1.56863	1.45281
CLAGR_010169-RA	n_a	n_a	n_a	PredHel=5	fam_5	80	51	1.56863	1.34576
CLAGR_007588-RA	n_a	n_a	n_a	PredHel=6	fam_5	80	51	1.56863	1.3327
CLAGR_003421-RA	n_a	n_a	n_a	PredHel=11	fam_5	80	51	1.56863	1.29333
CLAGR_003020-RA	n_a	n_a	n_a	PredHel=6	fam_5	80	51	1.56863	1.29211
CLAGR_007823-RA	n_a	n_a	n_a	PredHel=6	fam_5	80	51	1.56863	1.2405
CLAGR_010222-RA	n_a	n_a	n_a	PredHel=6	fam_5	80	51	1.56863	1.19571
CLAGR_008919-RA	n_a	n_a	n_a	PredHel=5	fam_5	80	51	1.56863	1.18189
CLAGR_008168-RA	n_a	n_a	n_a	PredHel=6	fam_5	80	51	1.56863	1.1804
CLAGR_001857-RA	n_a	n_a	n_a	PredHel=5	fam_5	80	51	1.56863	1.16939
CLAGR_005302-RA	n_a	n_a	n_a	PredHel=5	fam_5	80	51	1.56863	1.16724
CLAGR_008273-RA	n_a	n_a	n_a	PredHel=7	fam_5	80	51	1.56863	1.15185
CLAGR_009000-RA	n_a	n_a	n_a	PredHel=7	fam_5	80	51	1.56863	1.10415
CLAGR_004168-RA	n_a	n_a	n_a	PredHel=6	fam_5	80	51	1.56863	1.08943
CLAGR_006914-RA	n_a	n_a	n_a	PredHel=4	fam_5	80	51	1.56863	1.08943
CLAGR_010839-RA	n_a	n_a	n_a	PredHel=5	fam_5	80	51	1.56863	1.08943
CLAGR_004547-RA	n_a	n_a	n_a	PredHel=5	fam_5	80	51	1.56863	1.07279
CLAGR_008234-RA	n_a	n_a	n_a	PredHel=6	fam_5	80	51	1.56863	1.03991
CLAGR_000863-RA	n_a	n_a	n_a	PredHel=7	fam_5	80	51	1.56863	1.02717
CLAGR_002246-RA	n_a	n_a	n_a	PredHel=7	fam_5	80	51	1.56863	1.02693
CLAGR_007416-RA	n_a	n_a	n_a	PredHel=5	fam_5	80	51	1.56863	1.01861
CLAGR_004170-RA	n_a	n_a	n_a	PredHel=6	fam_5	80	51	1.56863	1.01161
CLAGR_009088-RA	n_a	n_a	n_a	PredHel=6	fam_5	80	51	1.56863	1.01161
CLAGR_008055-RA	n_a	n_a	n_a	PredHel=6	fam_5	80	51	1.56863	1.01065
CLAGR_009085-RA	n_a	n_a	n_a	PredHel=7	fam_5	80	51	1.56863	1.00527
CLAGR_003427-RA	n_a	n_a	n_a	PredHel=7	fam_5	80	51	1.56863	0.975127
CLAGR_006563-RA	n_a	n_a	n_a	PredHel=7	fam_5	80	51	1.56863	0.95056
CLAGR_004665-RA	n_a	n_a	n_a	PredHel=4	fam_5	80	51	1.56863	0.928031
CLAGR_004528-RA	n_a	n_a	n_a	PredHel=7	fam_5	80	51	1.56863	0.909728
CLAGR_004837-RA	n_a	n_a	n_a	PredHel=7	fam_5	80	51	1.56863	0.902046
CLAGR_010326-RA	n_a	n_a	n_a	PredHel=6	fam_5	80	51	1.56863	0.898083
CLAGR_008427-RA	n_a	n_a	n_a	PredHel=5	fam_5	80	51	1.56863	0.83004
CLAGR_005760-RA	n_a	n_a	n_a	PredHel=7	fam_5	80	51	1.56863	0.812454
CLAGR_005056-RA	n_a	n_a	n_a	PredHel=7	fam_5	80	51	1.56863	0.799686
CLAGR_002079-RA	n_a	n_a	n_a	PredHel=5	fam_5	80	51	1.56863	0.760618
CLAGR_005920-RA	n_a	n_a	n_a	PredHel=7	fam_5	80	51	1.56863	0.744672
CLAGR_003510-RA	n_a	n_a	n_a	PredHel=5	fam_5	80	51	1.56863	0.712809
CLAGR_000556-RA	n_a	n_a	n_a	PredHel=1	fam_5	80	51	1.56863	0.698564
CLAGR_004525-RA	n_a	n_a	n_a	PredHel=4	fam_5	80	51	1.56863	0.697234
CLAGR_008543-RA	n_a	n_a	n_a	PredHel=7	fam_5	80	51	1.56863	0.691655
CLAGR_000654-RA	n_a	n_a	n_a	PredHel=1	fam_5	80	51	1.56863	0.653656
CLAGR_010842-RA	n_a	n_a	n_a	PredHel=6	fam_5	80	51	1.56863	0.640407
CLAGR_007643-RA	n_a	n_a	n_a	PredHel=7	fam_5	80	51	1.56863	0.575909
CLAGR_009259-RA	n_a	n_a	n_a	PredHel=5	fam_5	80	51	1.56863	0.520842
CLAGR_007054-RA	n_a	n_a	n_a	PredHel=4	fam_5	80	51	1.56863	0.502813
CLAGR_009520-RA	n_a	n_a	n_a	PredHel=6	fam_5	80	51	1.56863	0.498093
CLAGR_000587-RA	n_a	n_a	n_a	PredHel=5	fam_5	80	51	1.56863	0.493326
CLAGR_002590-RA	n_a	n_a	n_a	PredHel=5	fam_5	80	51	1.56863	0.474026
CLAGR_005046-RA	n_a	n_a	n_a	PredHel=3	fam_5	80	51	1.56863	0.466897
CLAGR_008723-RA	n_a	n_a	n_a	PredHel=6	fam_5	80	51	1.56863	0.403848
CLAGR_004401-RA	n_a	n_a	n_a	PredHel=5	fam_5	80	51	1.56863	0.338606
CLAGR_001143-RA	n_a	n_a	n_a	PredHel=7	fam_5	80	51	1.56863	0.336441
CLAGR_003847-RA	n_a	n_a	n_a	PredHel=7	fam_5	80	51	1.56863	0.317762
CLAGR_001507-RA	n_a	n_a	n_a	PredHel=7	fam_5	80	51	1.56863	0.275512
CLAGR_003994-RA	n_a	n_a	n_a	PredHel=7	fam_5	80	51	1.56863	0.245593
CLAGR_001472-RA	n_a	n_a	n_a	PredHel=6	fam_5	80	51	1.56863	0
CLAGR_007985-RA	PF06985.6	HET	Heterokaryon incompatibility protein (HET)	PredHel=0	fam_12	73	25	2.92	4.08535
CLAGR_002163-RA	PF06985.6	HET	Heterokaryon incompatibility protein (HET)	PredHel=0	fam_12	73	25	2.92	3.37259
CLAGR_010440-RA	PF06985.6	HET	Heterokaryon incompatibility protein (HET)	PredHel=0	fam_12	73	25	2.92	3.26828
CLAGR_006605-RA	PF06985.6	HET	Heterokaryon incompatibility protein (HET)	PredHel=1	fam_12	73	25	2.92	2.25718
CLAGR_000081-RA	PF06985.6	HET	Heterokaryon incompatibility protein (HET)	PredHel=0	fam_12	73	25	2.92	2.24232
CLAGR_010731-RA	PF06985.6	HET	Heterokaryon incompatibility protein (HET)	PredHel=0	fam_12	73	25	2.92	2.20334
CLAGR_008871-RA	PF06985.6	HET	Heterokaryon incompatibility protein (HET)	PredHel=0	fam_12	73	25	2.92	2.05839
CLAGR_009459-RA	PF06985.6	HET	Heterokaryon incompatibility protein (HET)	PredHel=0	fam_12	73	25	2.92	2.01125
CLAGR_004285-RA	PF06985.6	HET	Heterokaryon incompatibility protein (HET)	PredHel=0	fam_12	73	25	2.92	1.98769
CLAGR_001070-RA	n_a	n_a	n_a	PredHel=0	fam_12	73	25	2.92	1.9733
CLAGR_011103-RA	PF06985.6	HET	Heterokaryon incompatibility protein (HET)	PredHel=0	fam_12	73	25	2.92	1.79357
CLAGR_005313-RA	PF06985.6	HET	Heterokaryon incompatibility protein (HET)	PredHel=0	fam_12	73	25	2.92	1.77795
CLAGR_001953-RA	PF06985.6	HET	Heterokaryon incompatibility protein (HET)	PredHel=0	fam_12	73	25	2.92	1.76593
CLAGR_005880-RA	PF06985.6	HET	Heterokaryon incompatibility protein (HET)	PredHel=0	fam_12	73	25	2.92	1.72015
CLAGR_001294-RA	PF06985.6	HET	Heterokaryon incompatibility protein (HET)	PredHel=0	fam_12	73	25	2.92	1.671
CLAGR_005142-RA	PF06985.6	HET	Heterokaryon incompatibility protein (HET)	PredHel=0	fam_12	73	25	2.92	1.60331
CLAGR_005312-RA	PF06985.6	HET	Heterokaryon incompatibility protein (HET)	PredHel=0	fam_12	73	25	2.92	1.53591
CLAGR_005141-RA	n_a	n_a	n_a	PredHel=0	fam_12	73	25	2.92	1.51398
CLAGR_008951-RA	PF06985.6	HET	Heterokaryon incompatibility protein (HET)	PredHel=0	fam_12	73	25	2.92	1.48558
CLAGR_006073-RA	PF06985.6	HET	Heterokaryon incompatibility protein (HET)	PredHel=0	fam_12	73	25	2.92	1.47073
CLAGR_002663-RA	PF06985.6	HET	Heterokaryon incompatibility protein (HET)	PredHel=0	fam_12	73	25	2.92	1.46332
CLAGR_005572-RA	PF06985.6	HET	Heterokaryon incompatibility protein (HET)	PredHel=0	fam_12	73	25	2.92	1.46082
CLAGR_008449-RA	PF06985.6	HET	Heterokaryon incompatibility protein (HET)	PredHel=0	fam_12	73	25	2.92	1.38211
CLAGR_003840-RA	PF06985.6	HET	Heterokaryon incompatibility protein (HET)	PredHel=0	fam_12	73	25	2.92	1.36178
CLAGR_006308-RA	PF06985.6	HET	Heterokaryon incompatibility protein (HET)	PredHel=0	fam_12	73	25	2.92	1.35089
CLAGR_005753-RA	PF06985.6	HET	Heterokaryon incompatibility protein (HET)	PredHel=0	fam_12	73	25	2.92	1.33702
CLAGR_001071-RA	PF06985.6	HET	Heterokaryon incompatibility protein (HET)	PredHel=0	fam_12	73	25	2.92	1.33493
CLAGR_001396-RA	PF06985.6	HET	Heterokaryon incompatibility protein (HET)	PredHel=0	fam_12	73	25	2.92	1.29399
CLAGR_006906-RA	PF06985.6	HET	Heterokaryon incompatibility protein (HET)	PredHel=0	fam_12	73	25	2.92	1.25703
CLAGR_004979-RA	PF06985.6	HET	Heterokaryon incompatibility protein (HET)	PredHel=0	fam_12	73	25	2.92	1.25252
CLAGR_006253-RA	PF06985.6	HET	Heterokaryon incompatibility protein (HET)	PredHel=0	fam_12	73	25	2.92	1.25233
CLAGR_010511-RA	PF06985.6	HET	Heterokaryon incompatibility protein (HET)	PredHel=0	fam_12	73	25	2.92	1.22523
CLAGR_001684-RA	PF06985.6	HET	Heterokaryon incompatibility protein (HET)	PredHel=0	fam_12	73	25	2.92	1.22084
CLAGR_006511-RA	PF06985.6	HET	Heterokaryon incompatibility protein (HET)	PredHel=0	fam_12	73	25	2.92	1.18847
CLAGR_001003-RA	PF06985.6	HET	Heterokaryon incompatibility protein (HET)	PredHel=0	fam_12	73	25	2.92	1.18053
CLAGR_007942-RA	PF06985.6	HET	Heterokaryon incompatibility protein (HET)	PredHel=0	fam_12	73	25	2.92	1.16395
CLAGR_004435-RA	n_a	n_a	n_a	PredHel=1	fam_12	73	25	2.92	1.14231
CLAGR_004443-RA	PF06985.6	HET	Heterokaryon incompatibility protein (HET)	PredHel=0	fam_12	73	25	2.92	1.11132
CLAGR_010515-RA	PF06985.6	HET	Heterokaryon incompatibility protein (HET)	PredHel=0	fam_12	73	25	2.92	1.10721
CLAGR_009341-RA	PF06985.6	HET	Heterokaryon incompatibility protein (HET)	PredHel=0	fam_12	73	25	2.92	1.09423
CLAGR_008135-RA	n_a	n_a	n_a	PredHel=0	fam_12	73	25	2.92	1.08608
CLAGR_002382-RA	PF06985.6	HET	Heterokaryon incompatibility protein (HET)	PredHel=0	fam_12	73	25	2.92	1.07537
CLAGR_008126-RA	PF06985.6	HET	Heterokaryon incompatibility protein (HET)	PredHel=0	fam_12	73	25	2.92	1.05778
CLAGR_007848-RA	PF06985.6	HET	Heterokaryon incompatibility protein (HET)	PredHel=0	fam_12	73	25	2.92	1.05557
CLAGR_005819-RA	PF06985.6	HET	Heterokaryon incompatibility protein (HET)	PredHel=0	fam_12	73	25	2.92	1.05052
CLAGR_005316-RA	PF06985.6	HET	Heterokaryon incompatibility protein (HET)	PredHel=0	fam_12	73	25	2.92	1.04478
CLAGR_010733-RA	PF06985.6	HET	Heterokaryon incompatibility protein (HET)	PredHel=0	fam_12	73	25	2.92	1.04185
CLAGR_004434-RA	PF06985.6	HET	Heterokaryon incompatibility protein (HET)	PredHel=0	fam_12	73	25	2.92	1.03209
CLAGR_008134-RA	PF06985.6	HET	Heterokaryon incompatibility protein (HET)	PredHel=0	fam_12	73	25	2.92	1.03209
CLAGR_010964-RA	PF06985.6	HET	Heterokaryon incompatibility protein (HET)	PredHel=0	fam_12	73	25	2.92	1.01592
CLAGR_008827-RA	PF06985.6	HET	Heterokaryon incompatibility protein (HET)	PredHel=0	fam_12	73	25	2.92	0.997548
CLAGR_004287-RA	n_a	n_a	n_a	PredHel=0	fam_12	73	25	2.92	0.946082
CLAGR_008346-RA	PF06985.6	HET	Heterokaryon incompatibility protein (HET)	PredHel=0	fam_12	73	25	2.92	0.922831
CLAGR_001904-RA	PF06985.6	HET	Heterokaryon incompatibility protein (HET)	PredHel=0	fam_12	73	25	2.92	0.921061
CLAGR_007796-RA	PF06985.6	HET	Heterokaryon incompatibility protein (HET)	PredHel=0	fam_12	73	25	2.92	0.913713
CLAGR_004096-RA	PF06985.6	HET	Heterokaryon incompatibility protein (HET)	PredHel=0	fam_12	73	25	2.92	0.913295
CLAGR_005929-RA	PF06985.6	HET	Heterokaryon incompatibility protein (HET)	PredHel=0	fam_12	73	25	2.92	0.902555
CLAGR_010983-RA	PF06985.6	HET	Heterokaryon incompatibility protein (HET)	PredHel=0	fam_12	73	25	2.92	0.896364
CLAGR_010363-RA	PF06985.6	HET	Heterokaryon incompatibility protein (HET)	PredHel=0	fam_12	73	25	2.92	0.893367
CLAGR_010976-RA	PF06985.6	HET	Heterokaryon incompatibility protein (HET)	PredHel=0	fam_12	73	25	2.92	0.871986
CLAGR_007519-RA	PF06985.6	HET	Heterokaryon incompatibility protein (HET)	PredHel=0	fam_12	73	25	2.92	0.833273
CLAGR_002567-RA	PF06985.6	HET	Heterokaryon incompatibility protein (HET)	PredHel=0	fam_12	73	25	2.92	0.83004
CLAGR_000922-RA	PF06985.6	HET	Heterokaryon incompatibility protein (HET)	PredHel=0	fam_12	73	25	2.92	0.793546
CLAGR_011121-RA	PF06985.6	HET	Heterokaryon incompatibility protein (HET)	PredHel=0	fam_12	73	25	2.92	0.772996
CLAGR_002014-RA	PF06985.6	HET	Heterokaryon incompatibility protein (HET)	PredHel=0	fam_12	73	25	2.92	0.769596
CLAGR_003757-RA	PF06985.6	HET	Heterokaryon incompatibility protein (HET)	PredHel=0	fam_12	73	25	2.92	0.765815
CLAGR_000588-RA	PF06985.6	HET	Heterokaryon incompatibility protein (HET)	PredHel=0	fam_12	73	25	2.92	0.752671
CLAGR_009822-RA	PF06985.6	HET	Heterokaryon incompatibility protein (HET)	PredHel=0	fam_12	73	25	2.92	0.749176
CLAGR_010963-RA	n_a	n_a	n_a	PredHel=0	fam_12	73	25	2.92	0.710496
CLAGR_009949-RA	n_a	n_a	n_a	PredHel=0	fam_12	73	25	2.92	0.633388
CLAGR_011120-RA	PF06985.6	HET	Heterokaryon incompatibility protein (HET)	PredHel=0	fam_12	73	25	2.92	0.544714
CLAGR_006598-RA	PF06985.6	HET	Heterokaryon incompatibility protein (HET)	PredHel=0	fam_12	73	25	2.92	0.251406
CLAGR_010563-RA	PF06985.6	HET	Heterokaryon incompatibility protein (HET)	PredHel=0	fam_12	73	25	2.92	0
CLAGR_007696-RA	PF06985.6	HET	Heterokaryon incompatibility protein (HET)	PredHel=0	fam_11	62	25	2.48	6.53656
CLAGR_005987-RA	PF06985.6	HET	Heterokaryon incompatibility protein (HET)	PredHel=0	fam_11	62	25	2.48	2.97323
CLAGR_009104-RA	PF06985.6	HET	Heterokaryon incompatibility protein (HET)	PredHel=0	fam_11	62	25	2.48	2.4593
CLAGR_006690-RA	PF06985.6	HET	Heterokaryon incompatibility protein (HET)	PredHel=0	fam_11	62	25	2.48	1.81711
CLAGR_004181-RA	PF06985.6	HET	Heterokaryon incompatibility protein (HET)	PredHel=0	fam_11	62	25	2.48	1.74815
CLAGR_011104-RA	n_a	n_a	n_a	PredHel=0	fam_11	62	25	2.48	1.63414
CLAGR_000873-RA	PF06985.6	HET	Heterokaryon incompatibility protein (HET)	PredHel=0	fam_11	62	25	2.48	1.5833
CLAGR_003816-RA	PF06985.6	HET	Heterokaryon incompatibility protein (HET)	PredHel=0	fam_11	62	25	2.48	1.58121
CLAGR_006102-RA	PF06985.6	HET	Heterokaryon incompatibility protein (HET)	PredHel=0	fam_11	62	25	2.48	1.57856
CLAGR_009890-RA	PF06985.6	HET	Heterokaryon incompatibility protein (HET)	PredHel=0	fam_11	62	25	2.48	1.52792
CLAGR_010727-RA	PF06985.6	HET	Heterokaryon incompatibility protein (HET)	PredHel=0	fam_11	62	25	2.48	1.49762
CLAGR_003735-RA	PF06985.6	HET	Heterokaryon incompatibility protein (HET)	PredHel=0	fam_11	62	25	2.48	1.44492
CLAGR_007093-RA	PF06985.6	HET	Heterokaryon incompatibility protein (HET)	PredHel=0	fam_11	62	25	2.48	1.42616
CLAGR_003613-RA	PF06985.6	HET	Heterokaryon incompatibility protein (HET)	PredHel=0	fam_11	62	25	2.48	1.41971
CLAGR_005537-RA	PF06985.6	HET	Heterokaryon incompatibility protein (HET)	PredHel=0	fam_11	62	25	2.48	1.40213
CLAGR_010795-RA	PF06985.6	HET	Heterokaryon incompatibility protein (HET)	PredHel=0	fam_11	62	25	2.48	1.37612
CLAGR_002929-RA	PF06985.6	HET	Heterokaryon incompatibility protein (HET)	PredHel=0	fam_11	62	25	2.48	1.34697
CLAGR_010966-RA	PF06985.6	HET	Heterokaryon incompatibility protein (HET)	PredHel=0	fam_11	62	25	2.48	1.34662
CLAGR_010386-RA	PF06985.6	HET	Heterokaryon incompatibility protein (HET)	PredHel=0	fam_11	62	25	2.48	1.33649
CLAGR_007462-RA	PF06985.6	HET	Heterokaryon incompatibility protein (HET)	PredHel=0	fam_11	62	25	2.48	1.30028
CLAGR_003347-RA	n_a	n_a	n_a	PredHel=0	fam_11	62	25	2.48	1.26235
CLAGR_006306-RA	n_a	n_a	n_a	PredHel=0	fam_11	62	25	2.48	1.22965
CLAGR_008626-RA	PF06985.6	HET	Heterokaryon incompatibility protein (HET)	PredHel=0	fam_11	62	25	2.48	1.20577
CLAGR_009659-RA	PF06985.6	HET	Heterokaryon incompatibility protein (HET)	PredHel=0	fam_11	62	25	2.48	1.19542
CLAGR_003346-RA	PF06985.6	HET	Heterokaryon incompatibility protein (HET)	PredHel=0	fam_11	62	25	2.48	1.17013
CLAGR_011262-RA	PF06985.6	HET	Heterokaryon incompatibility protein (HET)	PredHel=0	fam_11	62	25	2.48	1.15639
CLAGR_006934-RA	PF06985.6	HET	Heterokaryon incompatibility protein (HET)	PredHel=0	fam_11	62	25	2.48	1.15586
CLAGR_008198-RA	PF06985.6	HET	Heterokaryon incompatibility protein (HET)	PredHel=0	fam_11	62	25	2.48	1.14995
CLAGR_002997-RA	PF06985.6	HET	Heterokaryon incompatibility protein (HET)	PredHel=0	fam_11	62	25	2.48	1.14195
CLAGR_005962-RA	PF06985.6	HET	Heterokaryon incompatibility protein (HET)	PredHel=0	fam_11	62	25	2.48	1.12425
CLAGR_008830-RA	PF06985.6	HET	Heterokaryon incompatibility protein (HET)	PredHel=0	fam_11	62	25	2.48	1.10606
CLAGR_009460-RA	PF06985.6	HET	Heterokaryon incompatibility protein (HET)	PredHel=0	fam_11	62	25	2.48	1.10021
CLAGR_011254-RA	PF06985.6	HET	Heterokaryon incompatibility protein (HET)	PredHel=0	fam_11	62	25	2.48	1.09496
CLAGR_006098-RA	PF06985.6	HET	Heterokaryon incompatibility protein (HET)	PredHel=0	fam_11	62	25	2.48	1.07564
CLAGR_003030-RA	PF06985.6	HET	Heterokaryon incompatibility protein (HET)	PredHel=0	fam_11	62	25	2.48	1.04539
CLAGR_008330-RA	PF06985.6	HET	Heterokaryon incompatibility protein (HET)	PredHel=0	fam_11	62	25	2.48	1.02266
CLAGR_010827-RA	PF06985.6	HET	Heterokaryon incompatibility protein (HET)	PredHel=0	fam_11	62	25	2.48	1.01048
CLAGR_004818-RA	PF06985.6	HET	Heterokaryon incompatibility protein (HET)	PredHel=0	fam_11	62	25	2.48	1.00595
CLAGR_008657-RA	PF06985.6	HET	Heterokaryon incompatibility protein (HET)	PredHel=0	fam_11	62	25	2.48	0.99031
CLAGR_002980-RA	PF06985.6	HET	Heterokaryon incompatibility protein (HET)	PredHel=0	fam_11	62	25	2.48	0.98948
CLAGR_010572-RA	PF06985.6	HET	Heterokaryon incompatibility protein (HET)	PredHel=0	fam_11	62	25	2.48	0.953622
CLAGR_008764-RA	PF06985.6	HET	Heterokaryon incompatibility protein (HET)	PredHel=0	fam_11	62	25	2.48	0.933795
CLAGR_006307-RA	n_a	n_a	n_a	PredHel=0	fam_11	62	25	2.48	0.929511
CLAGR_005890-RA	PF06985.6	HET	Heterokaryon incompatibility protein (HET)	PredHel=0	fam_11	62	25	2.48	0.92891
CLAGR_005719-RA	PF06985.6	HET	Heterokaryon incompatibility protein (HET)	PredHel=0	fam_11	62	25	2.48	0.907856
CLAGR_010701-RA	PF06985.6	HET	Heterokaryon incompatibility protein (HET)	PredHel=0	fam_11	62	25	2.48	0.89977
CLAGR_005427-RA	PF06985.6	HET	Heterokaryon incompatibility protein (HET)	PredHel=0	fam_11	62	25	2.48	0.883486
CLAGR_004089-RA	PF06985.6	HET	Heterokaryon incompatibility protein (HET)	PredHel=0	fam_11	62	25	2.48	0.877672
CLAGR_002676-RA	PF06985.6	HET	Heterokaryon incompatibility protein (HET)	PredHel=0	fam_11	62	25	2.48	0.869128
CLAGR_001589-RA	PF06985.6	HET	Heterokaryon incompatibility protein (HET)	PredHel=0	fam_11	62	25	2.48	0.864306
CLAGR_009458-RA	PF06985.6	HET	Heterokaryon incompatibility protein (HET)	PredHel=0	fam_11	62	25	2.48	0.791537
CLAGR_010677-RA	n_a	n_a	n_a	PredHel=0	fam_11	62	25	2.48	0.784388
CLAGR_009244-RA	PF06985.6	HET	Heterokaryon incompatibility protein (HET)	PredHel=0	fam_11	62	25	2.48	0.773142
CLAGR_001721-RA	PF06985.6	HET	Heterokaryon incompatibility protein (HET)	PredHel=0	fam_11	62	25	2.48	0.761541
CLAGR_002569-RA	PF06985.6	HET	Heterokaryon incompatibility protein (HET)	PredHel=0	fam_11	62	25	2.48	0.756297
CLAGR_002234-RA	PF06985.6	HET	Heterokaryon incompatibility protein (HET)	PredHel=0	fam_11	62	25	2.48	0.7348
CLAGR_009252-RA	n_a	n_a	n_a	PredHel=0	fam_11	62	25	2.48	0.674407
CLAGR_000632-RA	PF06985.6	HET	Heterokaryon incompatibility protein (HET)	PredHel=0	fam_11	62	25	2.48	0.377109
CLAGR_010678-RA	PF06985.6	HET	Heterokaryon incompatibility protein (HET)	PredHel=0	fam_11	62	25	2.48	0.186759
CLAGR_001051-RA	PF06985.6	HET	Heterokaryon incompatibility protein (HET)	PredHel=0	fam_11	62	25	2.48	0
CLAGR_006870-RA	n_a	n_a	n_a	PredHel=0	fam_11	62	25	2.48	0
CLAGR_011270-RA	PF06985.6	HET	Heterokaryon incompatibility protein (HET)	PredHel=0	fam_11	62	25	2.48	0
CLAGR_009784-RA	PF00698.16	Acyl_transf_1	Acyl transferase domain	PredHel=0	fam_10	52	37	1.40541	2.77021
CLAGR_006210-RA	PF00109.21	ketoacyl-synt	Beta-ketoacyl synthase, N-terminal domain	PredHel=0	fam_10	52	37	1.40541	1.96097
CLAGR_007392-RA	PF00698.16	Acyl_transf_1	Acyl transferase domain	PredHel=0	fam_10	52	37	1.40541	1.80487
CLAGR_001573-RA	n_a	n_a	n_a	PredHel=0	fam_10	52	37	1.40541	1.79756
CLAGR_006211-RA	PF02801.17	Ketoacyl-synt_C	Beta-ketoacyl synthase, C-terminal domain	PredHel=0	fam_10	52	37	1.40541	1.63414
CLAGR_010689-RA	n_a	n_a	n_a	PredHel=0	fam_10	52	37	1.40541	1.63414
CLAGR_011106-RA	PF00698.16	Acyl_transf_1	Acyl transferase domain	PredHel=0	fam_10	52	37	1.40541	1.60735
CLAGR_010151-RA	PF00698.16	Acyl_transf_1	Acyl transferase domain	PredHel=0	fam_10	52	37	1.40541	1.52629
CLAGR_005568-RA	PF00698.16	Acyl_transf_1	Acyl transferase domain	PredHel=0	fam_10	52	37	1.40541	1.49407
CLAGR_010697-RA	PF00698.16	Acyl_transf_1	Acyl transferase domain	PredHel=0	fam_10	52	37	1.40541	1.43649
CLAGR_007686-RA	PF00698.16	Acyl_transf_1	Acyl transferase domain	PredHel=0	fam_10	52	37	1.40541	1.40069
CLAGR_003178-RA	PF07859.8	Abhydrolase_3	alpha/beta hydrolase fold	PredHel=0	fam_10	52	37	1.40541	1.34787
CLAGR_009720-RA	PF00698.16	Acyl_transf_1	Acyl transferase domain	PredHel=0	fam_10	52	37	1.40541	1.30881
CLAGR_001765-RA	PF00698.16	Acyl_transf_1	Acyl transferase domain	PredHel=0	fam_10	52	37	1.40541	1.29862
CLAGR_001572-RA	PF08659.5	KR	KR domain	PredHel=0	fam_10	52	37	1.40541	1.22387
CLAGR_005447-RA	PF00698.16	Acyl_transf_1	Acyl transferase domain	PredHel=0	fam_10	52	37	1.40541	1.21992
CLAGR_001303-RA	PF00698.16	Acyl_transf_1	Acyl transferase domain	PredHel=0	fam_10	52	37	1.40541	1.1971
CLAGR_001933-RA	PF00698.16	Acyl_transf_1	Acyl transferase domain	PredHel=0	fam_10	52	37	1.40541	1.18902
CLAGR_011105-RA	PF00698.16	Acyl_transf_1	Acyl transferase domain	PredHel=0	fam_10	52	37	1.40541	1.16724
CLAGR_010243-RA	PF00698.16	Acyl_transf_1	Acyl transferase domain	PredHel=0	fam_10	52	37	1.40541	1.1439
CLAGR_010242-RA	PF08240.7	ADH_N	Alcohol dehydrogenase GroES-like domain	PredHel=0	fam_10	52	37	1.40541	1.11581
CLAGR_005953-RA	PF08659.5	KR	KR domain	PredHel=0	fam_10	52	37	1.40541	1.11133
CLAGR_001574-RA	PF00109.21	ketoacyl-synt	Beta-ketoacyl synthase, N-terminal domain	PredHel=0	fam_10	52	37	1.40541	1.08943
CLAGR_006911-RA	PF13602.1	ADH_zinc_N_2	Zinc-binding dehydrogenase	PredHel=0	fam_10	52	37	1.40541	1.06219
CLAGR_001142-RA	PF00698.16	Acyl_transf_1	Acyl transferase domain	PredHel=0	fam_10	52	37	1.40541	1.06196
CLAGR_006954-RA	PF00698.16	Acyl_transf_1	Acyl transferase domain	PredHel=0	fam_10	52	37	1.40541	1.04937
CLAGR_005954-RA	PF00698.16	Acyl_transf_1	Acyl transferase domain	PredHel=0	fam_10	52	37	1.40541	1.03664
CLAGR_007516-RA	PF00698.16	Acyl_transf_1	Acyl transferase domain	PredHel=0	fam_10	52	37	1.40541	1.03234
CLAGR_002212-RA	PF00698.16	Acyl_transf_1	Acyl transferase domain	PredHel=0	fam_10	52	37	1.40541	1.0288
CLAGR_001934-RA	PF08659.5	KR	KR domain	PredHel=0	fam_10	52	37	1.40541	1.00476
CLAGR_010734-RA	PF13602.1	ADH_zinc_N_2	Zinc-binding dehydrogenase	PredHel=0	fam_10	52	37	1.40541	0.981466
CLAGR_010780-RA	PF00698.16	Acyl_transf_1	Acyl transferase domain	PredHel=0	fam_10	52	37	1.40541	0.980485
CLAGR_004544-RA	PF00698.16	Acyl_transf_1	Acyl transferase domain	PredHel=0	fam_10	52	37	1.40541	0.9578
CLAGR_002825-RA	PF00109.21	ketoacyl-synt	Beta-ketoacyl synthase, N-terminal domain	PredHel=0	fam_10	52	37	1.40541	0.913495
CLAGR_001618-RA	PF00698.16	Acyl_transf_1	Acyl transferase domain	PredHel=0	fam_10	52	37	1.40541	0.8667
CLAGR_007860-RA	n_a	n_a	n_a	PredHel=0	fam_10	52	37	1.40541	0.839656
CLAGR_009968-RA	PF07859.8	Abhydrolase_3	alpha/beta hydrolase fold	PredHel=0	fam_10	52	37	1.40541	0.829923
CLAGR_001747-RA	PF00975.15	Thioesterase	Thioesterase domain	PredHel=0	fam_10	52	37	1.40541	0.826049
CLAGR_002268-RA	PF00698.16	Acyl_transf_1	Acyl transferase domain	PredHel=0	fam_10	52	37	1.40541	0.817071
CLAGR_009967-RA	PF00109.21	ketoacyl-synt	Beta-ketoacyl synthase, N-terminal domain	PredHel=0	fam_10	52	37	1.40541	0.797461
CLAGR_002264-RA	PF00698.16	Acyl_transf_1	Acyl transferase domain	PredHel=0	fam_10	52	37	1.40541	0.764298
CLAGR_007685-RA	PF08659.5	KR	KR domain	PredHel=0	fam_10	52	37	1.40541	0.712318
CLAGR_002269-RA	PF00550.20	PP-binding	Phosphopantetheine attachment site	PredHel=0	fam_10	52	37	1.40541	0.634846
CLAGR_006912-RA	n_a	n_a	n_a	PredHel=0	fam_10	52	37	1.40541	0.594233
CLAGR_007684-RA	PF08659.5	KR	KR domain	PredHel=0	fam_10	52	37	1.40541	0.537819
CLAGR_007687-RA	PF00109.21	ketoacyl-synt	Beta-ketoacyl synthase, N-terminal domain	PredHel=0	fam_10	52	37	1.40541	0.445675
CLAGR_007317-RA	PF08240.7	ADH_N	Alcohol dehydrogenase GroES-like domain	PredHel=0	fam_10	52	37	1.40541	0.435771
CLAGR_002732-RA	PF00698.16	Acyl_transf_1	Acyl transferase domain	PredHel=0	fam_10	52	37	1.40541	0.4007
CLAGR_011195-RA	PF00698.16	Acyl_transf_1	Acyl transferase domain	PredHel=0	fam_10	52	37	1.40541	0.326828
CLAGR_004546-RA	PF00109.21	ketoacyl-synt	Beta-ketoacyl synthase, N-terminal domain	PredHel=0	fam_10	52	37	1.40541	0.125703
CLAGR_010779-RA	n_a	n_a	n_a	PredHel=0	fam_10	52	37	1.40541	0
CLAGR_010616-RA	PF00698.16	Acyl_transf_1	Acyl transferase domain	PredHel=0	fam_10	52	37	1.40541	0
CLAGR_008841-RA	n_a	n_a	n_a	PredHel=0	fam_13	49	29	1.68966	3.26828
CLAGR_005883-RA	PF06985.6	HET	Heterokaryon incompatibility protein (HET)	PredHel=0	fam_13	49	29	1.68966	3.02316
CLAGR_009082-RA	PF00931.17	NB-ARC	NB-ARC domain	PredHel=0	fam_13	49	29	1.68966	2.33559
CLAGR_009596-RA	PF06985.6	HET	Heterokaryon incompatibility protein (HET)	PredHel=0	fam_13	49	29	1.68966	2.25857
CLAGR_007587-RA	PF00931.17	NB-ARC	NB-ARC domain	PredHel=0	fam_13	49	29	1.68966	1.91911
CLAGR_005517-RA	PF12796.2	Ank_2	Ankyrin repeats (3 copies)	PredHel=0	fam_13	49	29	1.68966	1.79647
CLAGR_008484-RA	PF06985.6	HET	Heterokaryon incompatibility protein (HET)	PredHel=0	fam_13	49	29	1.68966	1.72142
CLAGR_007280-RA	PF12697.2	Abhydrolase_6	Alpha/beta hydrolase family	PredHel=3	fam_13	49	29	1.68966	1.64255
CLAGR_002656-RA	n_a	n_a	n_a	PredHel=0	fam_13	49	29	1.68966	1.60443
CLAGR_000033-RA	PF00069.20	Pkinase	Protein kinase domain	PredHel=0	fam_13	49	29	1.68966	1.5948
CLAGR_006718-RA	PF00931.17	NB-ARC	NB-ARC domain	PredHel=0	fam_13	49	29	1.68966	1.52591
CLAGR_001627-RA	PF06985.6	HET	Heterokaryon incompatibility protein (HET)	PredHel=0	fam_13	49	29	1.68966	1.45257
CLAGR_008898-RA	PF06985.6	HET	Heterokaryon incompatibility protein (HET)	PredHel=0	fam_13	49	29	1.68966	1.44428
CLAGR_010933-RA	n_a	n_a	n_a	PredHel=0	fam_13	49	29	1.68966	1.40069
CLAGR_010510-RA	PF06985.6	HET	Heterokaryon incompatibility protein (HET)	PredHel=0	fam_13	49	29	1.68966	1.31267
CLAGR_002703-RA	PF00931.17	NB-ARC	NB-ARC domain	PredHel=0	fam_13	49	29	1.68966	1.27306
CLAGR_002547-RA	PF00931.17	NB-ARC	NB-ARC domain	PredHel=0	fam_13	49	29	1.68966	1.25375
CLAGR_005049-RA	PF00931.17	NB-ARC	NB-ARC domain	PredHel=0	fam_13	49	29	1.68966	1.21937
CLAGR_002487-RA	PF00931.17	NB-ARC	NB-ARC domain	PredHel=0	fam_13	49	29	1.68966	1.16159
CLAGR_010128-RA	PF12770.2	CHAT	CHAT domain	PredHel=0	fam_13	49	29	1.68966	1.14433
CLAGR_000636-RA	PF06985.6	HET	Heterokaryon incompatibility protein (HET)	PredHel=0	fam_13	49	29	1.68966	1.1009
CLAGR_004465-RA	PF06985.6	HET	Heterokaryon incompatibility protein (HET)	PredHel=0	fam_13	49	29	1.68966	1.08943
CLAGR_000119-RA	PF00931.17	NB-ARC	NB-ARC domain	PredHel=0	fam_13	49	29	1.68966	1.08469
CLAGR_002548-RA	PF13374.1	TPR_10	Tetratricopeptide repeat	PredHel=0	fam_13	49	29	1.68966	1.05707
CLAGR_001350-RA	PF07367.6	FB_lectin	Fungal fruit body lectin	PredHel=0	fam_13	49	29	1.68966	1.03585
CLAGR_005042-RA	PF00931.17	NB-ARC	NB-ARC domain	PredHel=0	fam_13	49	29	1.68966	1.03046
CLAGR_009625-RA	PF06985.6	HET	Heterokaryon incompatibility protein (HET)	PredHel=0	fam_13	49	29	1.68966	1.02743
CLAGR_011098-RA	PF12770.2	CHAT	CHAT domain	PredHel=0	fam_13	49	29	1.68966	0.989633
CLAGR_001820-RA	PF00931.17	NB-ARC	NB-ARC domain	PredHel=0	fam_13	49	29	1.68966	0.985058
CLAGR_002574-RA	PF06985.6	HET	Heterokaryon incompatibility protein (HET)	PredHel=0	fam_13	49	29	1.68966	0.945805
CLAGR_010339-RA	PF13374.1	TPR_10	Tetratricopeptide repeat	PredHel=0	fam_13	49	29	1.68966	0.916341
CLAGR_003996-RA	PF13424.1	TPR_12	Tetratricopeptide repeat	PredHel=0	fam_13	49	29	1.68966	0.893661
CLAGR_010484-RA	PF00931.17	NB-ARC	NB-ARC domain	PredHel=0	fam_13	49	29	1.68966	0.878312
CLAGR_006323-RA	PF00931.17	NB-ARC	NB-ARC domain	PredHel=0	fam_13	49	29	1.68966	0.87798
CLAGR_010341-RA	PF13424.1	TPR_12	Tetratricopeptide repeat	PredHel=3	fam_13	49	29	1.68966	0.865822
CLAGR_000946-RA	PF00931.17	NB-ARC	NB-ARC domain	PredHel=0	fam_13	49	29	1.68966	0.823713
CLAGR_006593-RA	PF12770.2	CHAT	CHAT domain	PredHel=0	fam_13	49	29	1.68966	0.823038
CLAGR_004999-RA	PF13374.1	TPR_10	Tetratricopeptide repeat	PredHel=0	fam_13	49	29	1.68966	0.817071
CLAGR_011141-RA	PF12770.2	CHAT	CHAT domain	PredHel=0	fam_13	49	29	1.68966	0.806459
CLAGR_006271-RA	PF00931.17	NB-ARC	NB-ARC domain	PredHel=0	fam_13	49	29	1.68966	0.771845
CLAGR_000177-RA	PF06985.6	HET	Heterokaryon incompatibility protein (HET)	PredHel=0	fam_13	49	29	1.68966	0.758985
CLAGR_003277-RA	PF00931.17	NB-ARC	NB-ARC domain	PredHel=0	fam_13	49	29	1.68966	0.756322
CLAGR_011081-RA	n_a	n_a	n_a	PredHel=0	fam_13	49	29	1.68966	0.748981
CLAGR_010934-RA	PF13374.1	TPR_10	Tetratricopeptide repeat	PredHel=0	fam_13	49	29	1.68966	0.726285
CLAGR_008989-RA	PF13374.1	TPR_10	Tetratricopeptide repeat	PredHel=0	fam_13	49	29	1.68966	0.675912
CLAGR_010048-RA	PF13424.1	TPR_12	Tetratricopeptide repeat	PredHel=0	fam_13	49	29	1.68966	0.648929
CLAGR_010426-RA	n_a	n_a	n_a	PredHel=0	fam_13	49	29	1.68966	0.508178
CLAGR_011072-RA	PF12770.2	CHAT	CHAT domain	PredHel=0	fam_13	49	29	1.68966	0.261808
CLAGR_010951-RA	PF13424.1	TPR_12	Tetratricopeptide repeat	PredHel=0	fam_13	49	29	1.68966	0
CLAGR_000399-RA	n_a	n_a	n_a	PredHel=3	fam_26	24	17	1.41176	54.4422
CLAGR_009534-RA	n_a	n_a	n_a	PredHel=5	fam_26	24	17	1.41176	2.92923
CLAGR_007603-RA	n_a	n_a	n_a	PredHel=7	fam_26	24	17	1.41176	2.47085
CLAGR_002478-RA	n_a	n_a	n_a	PredHel=7	fam_26	24	17	1.41176	1.98307
CLAGR_003519-RA	n_a	n_a	n_a	PredHel=3	fam_26	24	17	1.41176	1.89216
CLAGR_009311-RA	n_a	n_a	n_a	PredHel=6	fam_26	24	17	1.41176	1.83809
CLAGR_006956-RA	n_a	n_a	n_a	PredHel=7	fam_26	24	17	1.41176	1.79228
CLAGR_003518-RA	n_a	n_a	n_a	PredHel=2	fam_26	24	17	1.41176	1.36178
CLAGR_006966-RA	n_a	n_a	n_a	PredHel=7	fam_26	24	17	1.41176	1.17524
CLAGR_002195-RA	n_a	n_a	n_a	PredHel=6	fam_26	24	17	1.41176	1.08943
CLAGR_008287-RA	n_a	n_a	n_a	PredHel=2	fam_26	24	17	1.41176	1.08943
CLAGR_007311-RA	n_a	n_a	n_a	PredHel=7	fam_26	24	17	1.41176	1.03396
CLAGR_005352-RA	n_a	n_a	n_a	PredHel=7	fam_26	24	17	1.41176	0.875601
CLAGR_000585-RA	n_a	n_a	n_a	PredHel=7	fam_26	24	17	1.41176	0.836525
CLAGR_001815-RA	n_a	n_a	n_a	PredHel=7	fam_26	24	17	1.41176	0.827965
CLAGR_003807-RA	n_a	n_a	n_a	PredHel=6	fam_26	24	17	1.41176	0.803676
CLAGR_007350-RA	n_a	n_a	n_a	PredHel=7	fam_26	24	17	1.41176	0.73267
CLAGR_002597-RA	n_a	n_a	n_a	PredHel=7	fam_26	24	17	1.41176	0.692959
CLAGR_010141-RA	n_a	n_a	n_a	PredHel=6	fam_26	24	17	1.41176	0.685588
CLAGR_009120-RA	n_a	n_a	n_a	PredHel=7	fam_26	24	17	1.41176	0.581457
CLAGR_000487-RA	n_a	n_a	n_a	PredHel=5	fam_26	24	17	1.41176	0.566276
CLAGR_010939-RA	n_a	n_a	n_a	PredHel=7	fam_26	24	17	1.41176	0.449764
CLAGR_008364-RA	n_a	n_a	n_a	PredHel=7	fam_26	24	17	1.41176	0.0656282
CLAGR_008332-RA	n_a	n_a	n_a	PredHel=4	fam_26	24	17	1.41176	0
CLAGR_003230-RA	n_a	n_a	n_a	PredHel=2	fam_63	24	7	3.42857	1.42987
CLAGR_005733-RA	PF07819.8	PGAP1	PGAP1-like protein	PredHel=0	fam_63	24	7	3.42857	1.40276
CLAGR_007061-RA	n_a	n_a	n_a	PredHel=0	fam_63	24	7	3.42857	1.36393
CLAGR_000404-RA	n_a	n_a	n_a	PredHel=0	fam_63	24	7	3.42857	1.36304
CLAGR_003856-RA	PF05729.7	NACHT	NACHT domain	PredHel=0	fam_63	24	7	3.42857	1.30641
CLAGR_009953-RA	PF13191.1	AAA_16	AAA ATPase domain	PredHel=0	fam_63	24	7	3.42857	1.28986
CLAGR_002846-RA	PF00931.17	NB-ARC	NB-ARC domain	PredHel=0	fam_63	24	7	3.42857	1.28217
CLAGR_002167-RA	n_a	n_a	n_a	PredHel=0	fam_63	24	7	3.42857	1.27323
CLAGR_011066-RA	PF05057.9	DUF676	Putative serine esterase (DUF676)	PredHel=0	fam_63	24	7	3.42857	1.2137
CLAGR_002777-RA	PF00931.17	NB-ARC	NB-ARC domain	PredHel=0	fam_63	24	7	3.42857	1.20864
CLAGR_011143-RA	PF00931.17	NB-ARC	NB-ARC domain	PredHel=0	fam_63	24	7	3.42857	1.20551
CLAGR_010254-RA	PF05057.9	DUF676	Putative serine esterase (DUF676)	PredHel=0	fam_63	24	7	3.42857	1.05653
CLAGR_003726-RA	PF05057.9	DUF676	Putative serine esterase (DUF676)	PredHel=0	fam_63	24	7	3.42857	0.976416
CLAGR_001351-RA	PF12796.2	Ank_2	Ankyrin repeats (3 copies)	PredHel=0	fam_63	24	7	3.42857	0.949462
CLAGR_000580-RA	PF05057.9	DUF676	Putative serine esterase (DUF676)	PredHel=0	fam_63	24	7	3.42857	0.938386
CLAGR_002570-RA	n_a	n_a	n_a	PredHel=0	fam_63	24	7	3.42857	0.817071
CLAGR_004367-RA	n_a	n_a	n_a	PredHel=0	fam_63	24	7	3.42857	0.765157
CLAGR_009083-RA	PF00023.25	Ank	Ankyrin repeat	PredHel=0	fam_63	24	7	3.42857	0.757626
CLAGR_004807-RA	n_a	n_a	n_a	PredHel=0	fam_63	24	7	3.42857	0.747138
CLAGR_010047-RA	PF07819.8	PGAP1	PGAP1-like protein	PredHel=0	fam_63	24	7	3.42857	0.704216
CLAGR_001111-RA	n_a	n_a	n_a	PredHel=0	fam_63	24	7	3.42857	0.680304
CLAGR_001040-RA	PF05057.9	DUF676	Putative serine esterase (DUF676)	PredHel=0	fam_63	24	7	3.42857	0.609579
CLAGR_009270-RA	n_a	n_a	n_a	PredHel=0	fam_63	24	7	3.42857	0.544714
CLAGR_005922-RA	PF05057.9	DUF676	Putative serine esterase (DUF676)	PredHel=0	fam_63	24	7	3.42857	0.205737
CLAGR_006888-RA	n_a	n_a	n_a	PredHel=2	fam_362	20	4	5	1.84729
CLAGR_003022-RA	PF06985.6	HET	Heterokaryon incompatibility protein (HET)	PredHel=5	fam_362	20	4	5	1.73081
CLAGR_007286-RA	n_a	n_a	n_a	PredHel=0	fam_362	20	4	5	1.69951
CLAGR_007293-RA	PF06985.6	HET	Heterokaryon incompatibility protein (HET)	PredHel=0	fam_362	20	4	5	1.59285
CLAGR_006310-RA	n_a	n_a	n_a	PredHel=0	fam_362	20	4	5	1.55539
CLAGR_003683-RA	PF06985.6	HET	Heterokaryon incompatibility protein (HET)	PredHel=0	fam_362	20	4	5	1.45257
CLAGR_002317-RA	PF06985.6	HET	Heterokaryon incompatibility protein (HET)	PredHel=0	fam_362	20	4	5	1.28694
CLAGR_002814-RA	PF06985.6	HET	Heterokaryon incompatibility protein (HET)	PredHel=2	fam_362	20	4	5	1.28422
CLAGR_002320-RA	PF06985.6	HET	Heterokaryon incompatibility protein (HET)	PredHel=0	fam_362	20	4	5	1.23065
CLAGR_001619-RA	PF06985.6	HET	Heterokaryon incompatibility protein (HET)	PredHel=0	fam_362	20	4	5	1.17165
CLAGR_001825-RA	n_a	n_a	n_a	PredHel=0	fam_362	20	4	5	1.1439
CLAGR_009463-RA	PF06985.6	HET	Heterokaryon incompatibility protein (HET)	PredHel=0	fam_362	20	4	5	1.13895
CLAGR_007292-RA	n_a	n_a	n_a	PredHel=0	fam_362	20	4	5	1.08943
CLAGR_006607-RA	n_a	n_a	n_a	PredHel=2	fam_362	20	4	5	1.05739
CLAGR_006228-RA	n_a	n_a	n_a	PredHel=2	fam_362	20	4	5	1.03991
CLAGR_004468-RA	PF06985.6	HET	Heterokaryon incompatibility protein (HET)	PredHel=0	fam_362	20	4	5	1.03209
CLAGR_001824-RA	n_a	n_a	n_a	PredHel=0	fam_362	20	4	5	0.933795
CLAGR_009647-RA	PF06985.6	HET	Heterokaryon incompatibility protein (HET)	PredHel=0	fam_362	20	4	5	0.917347
CLAGR_008333-RA	n_a	n_a	n_a	PredHel=0	fam_362	20	4	5	0.594233
CLAGR_005874-RA	n_a	n_a	n_a	PredHel=0	fam_362	20	4	5	0.112699
CLAGR_010724-RA	n_a	n_a	n_a	PredHel=7	fam_187	19	3	6.33333	31.5934
CLAGR_004068-RA	n_a	n_a	n_a	PredHel=4	fam_187	19	3	6.33333	2.0303
CLAGR_010355-RA	n_a	n_a	n_a	PredHel=6	fam_187	19	3	6.33333	1.68602
CLAGR_001237-RA	n_a	n_a	n_a	PredHel=6	fam_187	19	3	6.33333	1.6427
CLAGR_008696-RA	n_a	n_a	n_a	PredHel=0	fam_187	19	3	6.33333	1.46143
CLAGR_004707-RA	n_a	n_a	n_a	PredHel=2	fam_187	19	3	6.33333	1.39166
CLAGR_010556-RA	n_a	n_a	n_a	PredHel=7	fam_187	19	3	6.33333	1.38317
CLAGR_005988-RA	n_a	n_a	n_a	PredHel=3	fam_187	19	3	6.33333	1.30731
CLAGR_011115-RA	n_a	n_a	n_a	PredHel=7	fam_187	19	3	6.33333	1.14548
CLAGR_009729-RA	n_a	n_a	n_a	PredHel=5	fam_187	19	3	6.33333	1.09831
CLAGR_008769-RA	n_a	n_a	n_a	PredHel=3	fam_187	19	3	6.33333	1.05889
CLAGR_004505-RA	n_a	n_a	n_a	PredHel=5	fam_187	19	3	6.33333	1.02134
CLAGR_011150-RA	n_a	n_a	n_a	PredHel=4	fam_187	19	3	6.33333	1.01458
CLAGR_010979-RA	n_a	n_a	n_a	PredHel=5	fam_187	19	3	6.33333	0.947482
CLAGR_006344-RA	n_a	n_a	n_a	PredHel=4	fam_187	19	3	6.33333	0.915263
CLAGR_008962-RA	n_a	n_a	n_a	PredHel=3	fam_187	19	3	6.33333	0.89135
CLAGR_008833-RA	n_a	n_a	n_a	PredHel=7	fam_187	19	3	6.33333	0.74126
CLAGR_001133-RA	n_a	n_a	n_a	PredHel=7	fam_187	19	3	6.33333	0.670763
CLAGR_010608-RA	n_a	n_a	n_a	PredHel=4	fam_187	19	3	6.33333	0.535784
CLAGR_001257-RA	PF05729.7	NACHT	NACHT domain	PredHel=0	fam_83	19	6	3.16667	13.0731
CLAGR_008410-RA	PF05729.7	NACHT	NACHT domain	PredHel=0	fam_83	19	6	3.16667	2.15707
CLAGR_007982-RA	PF05729.7	NACHT	NACHT domain	PredHel=0	fam_83	19	6	3.16667	2.12438
CLAGR_009253-RA	PF05729.7	NACHT	NACHT domain	PredHel=0	fam_83	19	6	3.16667	1.7827
CLAGR_004658-RA	PF05729.7	NACHT	NACHT domain	PredHel=0	fam_83	19	6	3.16667	1.64976
CLAGR_009039-RA	PF05729.7	NACHT	NACHT domain	PredHel=0	fam_83	19	6	3.16667	1.61176
CLAGR_007981-RA	n_a	n_a	n_a	PredHel=0	fam_83	19	6	3.16667	1.59126
CLAGR_004845-RA	PF05729.7	NACHT	NACHT domain	PredHel=0	fam_83	19	6	3.16667	1.51939
CLAGR_003013-RA	PF05729.7	NACHT	NACHT domain	PredHel=0	fam_83	19	6	3.16667	1.45016
CLAGR_011019-RA	PF05729.7	NACHT	NACHT domain	PredHel=0	fam_83	19	6	3.16667	1.38966
CLAGR_002466-RA	PF05729.7	NACHT	NACHT domain	PredHel=0	fam_83	19	6	3.16667	1.33226
CLAGR_001085-RA	PF05729.7	NACHT	NACHT domain	PredHel=0	fam_83	19	6	3.16667	1.23681
CLAGR_002240-RA	PF05729.7	NACHT	NACHT domain	PredHel=0	fam_83	19	6	3.16667	1.12105
CLAGR_009904-RA	n_a	n_a	n_a	PredHel=0	fam_83	19	6	3.16667	1.04872
CLAGR_003560-RA	PF05729.7	NACHT	NACHT domain	PredHel=0	fam_83	19	6	3.16667	1.04084
CLAGR_006055-RA	PF12796.2	Ank_2	Ankyrin repeats (3 copies)	PredHel=0	fam_83	19	6	3.16667	0.9173
CLAGR_005765-RA	PF05729.7	NACHT	NACHT domain	PredHel=0	fam_83	19	6	3.16667	0.862463
CLAGR_009018-RA	PF05057.9	DUF676	Putative serine esterase (DUF676)	PredHel=0	fam_83	19	6	3.16667	0.4502
CLAGR_007987-RA	PF05729.7	NACHT	NACHT domain	PredHel=0	fam_83	19	6	3.16667	0.260515
CLAGR_010885-RA	n_a	n_a	n_a	PredHel=0	fam_542	14	2	7	1.52489
CLAGR_010549-RA	n_a	n_a	n_a	PredHel=0	fam_542	14	2	7	1.35172
CLAGR_008340-RA	n_a	n_a	n_a	PredHel=0	fam_542	14	2	7	1.28528
CLAGR_003300-RA	n_a	n_a	n_a	PredHel=0	fam_542	14	2	7	1.25836
CLAGR_010156-RA	n_a	n_a	n_a	PredHel=0	fam_542	14	2	7	1.21691
CLAGR_006396-RA	n_a	n_a	n_a	PredHel=0	fam_542	14	2	7	1.10153
CLAGR_000256-RA	PF00096.21	zf-C2H2	Zinc finger, C2H2 type	PredHel=0	fam_542	14	2	7	1.07746
CLAGR_011068-RA	n_a	n_a	n_a	PredHel=0	fam_542	14	2	7	1.0532
CLAGR_001626-RA	n_a	n_a	n_a	PredHel=0	fam_542	14	2	7	1.0214
CLAGR_005503-RA	PF12796.2	Ank_2	Ankyrin repeats (3 copies)	PredHel=0	fam_542	14	2	7	1.01809
CLAGR_009476-RA	PF13465.1	zf-H2C2_2	Zinc-finger double domain	PredHel=0	fam_542	14	2	7	0.985456
CLAGR_009096-RA	n_a	n_a	n_a	PredHel=0	fam_542	14	2	7	0.970494
CLAGR_007449-RA	n_a	n_a	n_a	PredHel=0	fam_542	14	2	7	0.954733
CLAGR_000853-RA	n_a	n_a	n_a	PredHel=0	fam_542	14	2	7	0.870701
CLAGR_007245-RA	PF01734.17	Patatin	Patatin-like phospholipase	PredHel=0	fam_225	13	4	3.25	3.62353
CLAGR_005237-RA	PF01734.17	Patatin	Patatin-like phospholipase	PredHel=0	fam_225	13	4	3.25	1.84729
CLAGR_000725-RA	n_a	n_a	n_a	PredHel=0	fam_225	13	4	3.25	1.74815
CLAGR_003052-RA	PF01734.17	Patatin	Patatin-like phospholipase	PredHel=0	fam_225	13	4	3.25	1.43248
CLAGR_009076-RA	PF01734.17	Patatin	Patatin-like phospholipase	PredHel=0	fam_225	13	4	3.25	1.05052
CLAGR_008648-RA	PF01734.17	Patatin	Patatin-like phospholipase	PredHel=0	fam_225	13	4	3.25	1.03059
CLAGR_002113-RA	PF01734.17	Patatin	Patatin-like phospholipase	PredHel=0	fam_225	13	4	3.25	0.949928
CLAGR_002812-RA	PF01734.17	Patatin	Patatin-like phospholipase	PredHel=0	fam_225	13	4	3.25	0.935626
CLAGR_003051-RA	PF01734.17	Patatin	Patatin-like phospholipase	PredHel=0	fam_225	13	4	3.25	0.910155
CLAGR_009304-RA	PF01734.17	Patatin	Patatin-like phospholipase	PredHel=0	fam_225	13	4	3.25	0.901084
CLAGR_006696-RA	PF01734.17	Patatin	Patatin-like phospholipase	PredHel=0	fam_225	13	4	3.25	0.817071
CLAGR_008990-RA	PF01734.17	Patatin	Patatin-like phospholipase	PredHel=0	fam_225	13	4	3.25	0.779931
CLAGR_010431-RA	PF01734.17	Patatin	Patatin-like phospholipase	PredHel=0	fam_225	13	4	3.25	0.717126
CLAGR_009025-RA	PF06985.6	HET	Heterokaryon incompatibility protein (HET)	PredHel=0	fam_280	13	3	4.33333	1.46064
CLAGR_002851-RA	n_a	n_a	n_a	PredHel=0	fam_280	13	3	4.33333	1.36178
CLAGR_001821-RA	n_a	n_a	n_a	PredHel=0	fam_280	13	3	4.33333	1.35442
CLAGR_005932-RA	PF00656.17	Peptidase_C14	Caspase domain	PredHel=0	fam_280	13	3	4.33333	1.19654
CLAGR_004039-RA	n_a	n_a	n_a	PredHel=0	fam_280	13	3	4.33333	1.07403
CLAGR_003166-RA	n_a	n_a	n_a	PredHel=0	fam_280	13	3	4.33333	0.963724
CLAGR_009712-RA	n_a	n_a	n_a	PredHel=0	fam_280	13	3	4.33333	0.958696
CLAGR_009440-RA	n_a	n_a	n_a	PredHel=0	fam_280	13	3	4.33333	0.92109
CLAGR_009711-RA	PF09668.5	Asp_protease	Aspartyl protease	PredHel=0	fam_280	13	3	4.33333	0.863429
CLAGR_004286-RA	PF06985.6	HET	Heterokaryon incompatibility protein (HET)	PredHel=0	fam_280	13	3	4.33333	0.854883
CLAGR_009722-RA	n_a	n_a	n_a	PredHel=0	fam_280	13	3	4.33333	0.46123
CLAGR_010950-RA	n_a	n_a	n_a	PredHel=0	fam_280	13	3	4.33333	0.448588
CLAGR_010949-RA	n_a	n_a	n_a	PredHel=0	fam_280	13	3	4.33333	0.240821
CLAGR_009006-RA	PF00931.17	NB-ARC	NB-ARC domain	PredHel=0	fam_423	13	2	6.5	4.20208
CLAGR_004717-RA	PF13374.1	TPR_10	Tetratricopeptide repeat	PredHel=0	fam_423	13	2	6.5	2.66304
CLAGR_009003-RA	PF00931.17	NB-ARC	NB-ARC domain	PredHel=0	fam_423	13	2	6.5	1.47678
CLAGR_006599-RA	n_a	n_a	n_a	PredHel=0	fam_423	13	2	6.5	1.40069
CLAGR_007251-RA	PF00931.17	NB-ARC	NB-ARC domain	PredHel=0	fam_423	13	2	6.5	1.26953
CLAGR_009016-RA	PF05057.9	DUF676	Putative serine esterase (DUF676)	PredHel=0	fam_423	13	2	6.5	1.09343
CLAGR_001429-RA	PF13424.1	TPR_12	Tetratricopeptide repeat	PredHel=0	fam_423	13	2	6.5	1.08943
CLAGR_006926-RA	PF00931.17	NB-ARC	NB-ARC domain	PredHel=0	fam_423	13	2	6.5	1.08943
CLAGR_008909-RA	PF01544.13	CorA	CorA-like Mg2+ transporter protein	PredHel=2	fam_423	13	2	6.5	1.06409
CLAGR_001975-RA	PF13424.1	TPR_12	Tetratricopeptide repeat	PredHel=0	fam_423	13	2	6.5	1.04991
CLAGR_001428-RA	n_a	n_a	n_a	PredHel=0	fam_423	13	2	6.5	0.928489
CLAGR_008372-RA	PF00931.17	NB-ARC	NB-ARC domain	PredHel=0	fam_423	13	2	6.5	0.633647
CLAGR_010077-RA	n_a	n_a	n_a	PredHel=0	fam_423	13	2	6.5	0
CLAGR_000367-RA	n_a	n_a	n_a	PredHel=2	fam_186	12	5	2.4	1.81958
CLAGR_004753-RA	n_a	n_a	n_a	PredHel=2	fam_186	12	5	2.4	1.24721
CLAGR_009571-RA	n_a	n_a	n_a	PredHel=1	fam_186	12	5	2.4	1.22561
CLAGR_009903-RA	n_a	n_a	n_a	PredHel=2	fam_186	12	5	2.4	1.13517
CLAGR_007318-RA	n_a	n_a	n_a	PredHel=2	fam_186	12	5	2.4	1.12636
CLAGR_003799-RA	PF01544.13	CorA	CorA-like Mg2+ transporter protein	PredHel=3	fam_186	12	5	2.4	1.10555
CLAGR_001720-RA	PF01544.13	CorA	CorA-like Mg2+ transporter protein	PredHel=2	fam_186	12	5	2.4	0.935144
CLAGR_002159-RA	n_a	n_a	n_a	PredHel=2	fam_186	12	5	2.4	0.868784
CLAGR_003018-RA	n_a	n_a	n_a	PredHel=2	fam_186	12	5	2.4	0.681728
CLAGR_001245-RA	n_a	n_a	n_a	PredHel=2	fam_186	12	5	2.4	0.531297
CLAGR_010841-RA	n_a	n_a	n_a	PredHel=1	fam_186	12	5	2.4	0
CLAGR_010688-RA	n_a	n_a	n_a	PredHel=2	fam_186	12	5	2.4	0
CLAGR_009026-RA	PF12796.2	Ank_2	Ankyrin repeats (3 copies)	PredHel=0	fam_872	12	2	6	2.96002
CLAGR_007582-RA	PF12796.2	Ank_2	Ankyrin repeats (3 copies)	PredHel=0	fam_872	12	2	6	1.65509
CLAGR_001060-RA	PF12796.2	Ank_2	Ankyrin repeats (3 copies)	PredHel=0	fam_872	12	2	6	1.32498
CLAGR_000017-RA	PF00023.25	Ank	Ankyrin repeat	PredHel=0	fam_872	12	2	6	1.03774
CLAGR_007461-RA	PF00023.25	Ank	Ankyrin repeat	PredHel=0	fam_872	12	2	6	1.03491
CLAGR_004261-RA	PF12796.2	Ank_2	Ankyrin repeats (3 copies)	PredHel=0	fam_872	12	2	6	1.01701
CLAGR_009027-RA	PF12796.2	Ank_2	Ankyrin repeats (3 copies)	PredHel=0	fam_872	12	2	6	0.988085
CLAGR_011238-RA	PF12796.2	Ank_2	Ankyrin repeats (3 copies)	PredHel=0	fam_872	12	2	6	0.963944
CLAGR_001239-RA	PF00023.25	Ank	Ankyrin repeat	PredHel=0	fam_872	12	2	6	0.771098
CLAGR_010211-RA	PF00023.25	Ank	Ankyrin repeat	PredHel=0	fam_872	12	2	6	0.761054
CLAGR_001694-RA	PF12796.2	Ank_2	Ankyrin repeats (3 copies)	PredHel=0	fam_872	12	2	6	0.734999
CLAGR_009981-RA	PF12796.2	Ank_2	Ankyrin repeats (3 copies)	PredHel=0	fam_872	12	2	6	0.633686
CLAGR_005832-RA	PF00069.20	Pkinase	Protein kinase domain	PredHel=0	fam_249	11	3	3.66667	1.45779
CLAGR_000032-RA	PF00069.20	Pkinase	Protein kinase domain	PredHel=0	fam_249	11	3	3.66667	1.40451
CLAGR_004887-RA	n_a	n_a	n_a	PredHel=0	fam_249	11	3	3.66667	1.38363
CLAGR_008176-RA	n_a	n_a	n_a	PredHel=0	fam_249	11	3	3.66667	1.36026
CLAGR_006261-RA	PF00069.20	Pkinase	Protein kinase domain	PredHel=0	fam_249	11	3	3.66667	1.25168
CLAGR_005698-RA	n_a	n_a	n_a	PredHel=0	fam_249	11	3	3.66667	1.18847
CLAGR_004657-RA	PF00069.20	Pkinase	Protein kinase domain	PredHel=0	fam_249	11	3	3.66667	1.15427
CLAGR_009294-RA	n_a	n_a	n_a	PredHel=1	fam_249	11	3	3.66667	1.12948
CLAGR_006401-RA	PF00069.20	Pkinase	Protein kinase domain	PredHel=0	fam_249	11	3	3.66667	0.774367
CLAGR_010166-RA	PF07714.12	Pkinase_Tyr	Protein tyrosine kinase	PredHel=0	fam_249	11	3	3.66667	0.734445
CLAGR_010124-RA	n_a	n_a	n_a	PredHel=0	fam_249	11	3	3.66667	0.628516
CLAGR_000658-RA	n_a	n_a	n_a	PredHel=3	fam_365	11	2	5.5	2.82662
CLAGR_009828-RA	n_a	n_a	n_a	PredHel=3	fam_365	11	2	5.5	2.61463
CLAGR_008096-RA	n_a	n_a	n_a	PredHel=2	fam_365	11	2	5.5	2.22546
CLAGR_007550-RA	n_a	n_a	n_a	PredHel=2	fam_365	11	2	5.5	1.9838
CLAGR_009834-RA	n_a	n_a	n_a	PredHel=3	fam_365	11	2	5.5	1.56309
CLAGR_005931-RA	n_a	n_a	n_a	PredHel=3	fam_365	11	2	5.5	1.55473
CLAGR_002808-RA	n_a	n_a	n_a	PredHel=3	fam_365	11	2	5.5	1.49829
CLAGR_006259-RA	n_a	n_a	n_a	PredHel=3	fam_365	11	2	5.5	0.896142
CLAGR_008698-RA	n_a	n_a	n_a	PredHel=3	fam_365	11	2	5.5	0.892543
CLAGR_009835-RA	n_a	n_a	n_a	PredHel=2	fam_365	11	2	5.5	0.842445
CLAGR_011159-RA	n_a	n_a	n_a	PredHel=4	fam_365	11	2	5.5	0.75153
CLAGR_006929-RA	n_a	n_a	n_a	PredHel=0	fam_77	11	6	1.83333	1.63414
CLAGR_010293-RA	PF11807.3	DUF3328	Domain of unknown function (DUF3328)	PredHel=1	fam_77	11	6	1.83333	1.54813
CLAGR_008392-RA	PF11807.3	DUF3328	Domain of unknown function (DUF3328)	PredHel=1	fam_77	11	6	1.83333	1.32079
CLAGR_008929-RA	PF11807.3	DUF3328	Domain of unknown function (DUF3328)	PredHel=1	fam_77	11	6	1.83333	1.08943
CLAGR_009947-RA	PF11807.3	DUF3328	Domain of unknown function (DUF3328)	PredHel=1	fam_77	11	6	1.83333	0.662798
CLAGR_009946-RA	PF11807.3	DUF3328	Domain of unknown function (DUF3328)	PredHel=1	fam_77	11	6	1.83333	0.423666
CLAGR_006268-RA	PF11807.3	DUF3328	Domain of unknown function (DUF3328)	PredHel=0	fam_77	11	6	1.83333	0.408535
CLAGR_006269-RA	PF11807.3	DUF3328	Domain of unknown function (DUF3328)	PredHel=1	fam_77	11	6	1.83333	0
CLAGR_007052-RA	PF11807.3	DUF3328	Domain of unknown function (DUF3328)	PredHel=1	fam_77	11	6	1.83333	0
CLAGR_007420-RA	PF11807.3	DUF3328	Domain of unknown function (DUF3328)	PredHel=0	fam_77	11	6	1.83333	0
CLAGR_009948-RA	PF11807.3	DUF3328	Domain of unknown function (DUF3328)	PredHel=1	fam_77	11	6	1.83333	0
CLAGR_002223-RA	PF00891.13	Methyltransf_2	O-methyltransferase	PredHel=0	fam_92	11	6	1.83333	1.61196
CLAGR_008394-RA	PF00891.13	Methyltransf_2	O-methyltransferase	PredHel=0	fam_92	11	6	1.83333	1.33573
CLAGR_000625-RA	PF00891.13	Methyltransf_2	O-methyltransferase	PredHel=0	fam_92	11	6	1.83333	1.25082
CLAGR_007395-RA	PF00891.13	Methyltransf_2	O-methyltransferase	PredHel=0	fam_92	11	6	1.83333	1.0525
CLAGR_004986-RA	PF00891.13	Methyltransf_2	O-methyltransferase	PredHel=0	fam_92	11	6	1.83333	0.986051
CLAGR_010291-RA	PF00891.13	Methyltransf_2	O-methyltransferase	PredHel=0	fam_92	11	6	1.83333	0.921823
CLAGR_010292-RA	n_a	n_a	n_a	PredHel=0	fam_92	11	6	1.83333	0.916713
CLAGR_002265-RA	PF00891.13	Methyltransf_2	O-methyltransferase	PredHel=0	fam_92	11	6	1.83333	0.697723
CLAGR_002730-RA	PF00891.13	Methyltransf_2	O-methyltransferase	PredHel=0	fam_92	11	6	1.83333	0.609538
CLAGR_001185-RA	n_a	n_a	n_a	PredHel=0	fam_92	11	6	1.83333	0.408535
CLAGR_001184-RA	n_a	n_a	n_a	PredHel=0	fam_92	11	6	1.83333	0
CLAGR_009803-RA	n_a	n_a	n_a	PredHel=0	fam_798	10	1	10	3.16595
CLAGR_007271-RA	PF00069.20	Pkinase	Protein kinase domain	PredHel=0	fam_798	10	1	10	2.34426
CLAGR_003238-RA	PF13519.1	VWA_2	von Willebrand factor type A domain	PredHel=0	fam_798	10	1	10	1.36633
CLAGR_005061-RA	PF00069.20	Pkinase	Protein kinase domain	PredHel=0	fam_798	10	1	10	1.2558
CLAGR_004656-RA	PF00069.20	Pkinase	Protein kinase domain	PredHel=0	fam_798	10	1	10	1.24337
CLAGR_002303-RA	PF00069.20	Pkinase	Protein kinase domain	PredHel=0	fam_798	10	1	10	1.17362
CLAGR_009257-RA	n_a	n_a	n_a	PredHel=0	fam_798	10	1	10	1.08943
CLAGR_009400-RA	PF00069.20	Pkinase	Protein kinase domain	PredHel=0	fam_798	10	1	10	1.0633
CLAGR_005567-RA	n_a	n_a	n_a	PredHel=0	fam_798	10	1	10	0.704359
CLAGR_002726-RA	n_a	n_a	n_a	PredHel=0	fam_798	10	1	10	0.670417
CLAGR_007780-RA	n_a	n_a	n_a	PredHel=0	fam_311	9	3	3	3.26828
CLAGR_003836-RA	PF01926.18	MMR_HSR1	50S ribosome-binding GTPase	PredHel=1	fam_311	9	3	3	2.55347
CLAGR_003837-RA	PF01926.18	MMR_HSR1	50S ribosome-binding GTPase	PredHel=0	fam_311	9	3	3	2.04922
CLAGR_003838-RA	PF01926.18	MMR_HSR1	50S ribosome-binding GTPase	PredHel=0	fam_311	9	3	3	1.88689
CLAGR_002737-RA	PF01926.18	MMR_HSR1	50S ribosome-binding GTPase	PredHel=1	fam_311	9	3	3	1.75703
CLAGR_007735-RA	PF01926.18	MMR_HSR1	50S ribosome-binding GTPase	PredHel=0	fam_311	9	3	3	1.63414
CLAGR_004081-RA	PF04548.11	AIG1	AIG1 family	PredHel=0	fam_311	9	3	3	1.52602
CLAGR_010456-RA	PF01926.18	MMR_HSR1	50S ribosome-binding GTPase	PredHel=0	fam_311	9	3	3	1.4184
CLAGR_006683-RA	PF04548.11	AIG1	AIG1 family	PredHel=0	fam_311	9	3	3	0.449919
CLAGR_003161-RA	PF00026.18	Asp	Eukaryotic aspartyl protease	PredHel=1	fam_680	8	2	4	1.53609
CLAGR_006169-RA	PF00026.18	Asp	Eukaryotic aspartyl protease	PredHel=1	fam_680	8	2	4	1.30954
CLAGR_009391-RA	PF00026.18	Asp	Eukaryotic aspartyl protease	PredHel=1	fam_680	8	2	4	1.19959
CLAGR_005475-RA	n_a	n_a	n_a	PredHel=1	fam_680	8	2	4	1.16775
CLAGR_007808-RA	PF00026.18	Asp	Eukaryotic aspartyl protease	PredHel=1	fam_680	8	2	4	1.05052
CLAGR_004112-RA	PF00026.18	Asp	Eukaryotic aspartyl protease	PredHel=1	fam_680	8	2	4	1.03199
CLAGR_010694-RA	PF00026.18	Asp	Eukaryotic aspartyl protease	PredHel=1	fam_680	8	2	4	0.854023
CLAGR_000274-RA	PF00026.18	Asp	Eukaryotic aspartyl protease	PredHel=1	fam_680	8	2	4	0.83936
CLAGR_005792-RA	PF13649.1	Methyltransf_25	Methyltransferase domain	PredHel=0	fam_247	7	3	2.33333	1.60388
CLAGR_008407-RA	PF13649.1	Methyltransf_25	Methyltransferase domain	PredHel=0	fam_247	7	3	2.33333	1.38654
CLAGR_010329-RA	PF13649.1	Methyltransf_25	Methyltransferase domain	PredHel=0	fam_247	7	3	2.33333	1.15517
CLAGR_003011-RA	n_a	n_a	n_a	PredHel=0	fam_247	7	3	2.33333	0.954454
CLAGR_009429-RA	PF13649.1	Methyltransf_25	Methyltransferase domain	PredHel=0	fam_247	7	3	2.33333	0.817071
CLAGR_001607-RA	n_a	n_a	n_a	PredHel=0	fam_247	7	3	2.33333	0.799537
CLAGR_010712-RA	PF13649.1	Methyltransf_25	Methyltransferase domain	PredHel=0	fam_247	7	3	2.33333	0.192252
CLAGR_007127-RA	n_a	n_a	n_a	PredHel=6	fam_4419	7	1	7	3.6418
CLAGR_011037-RA	n_a	n_a	n_a	PredHel=7	fam_4419	7	1	7	1.28648
CLAGR_007039-RA	n_a	n_a	n_a	PredHel=7	fam_4419	7	1	7	1.17404
CLAGR_008272-RA	n_a	n_a	n_a	PredHel=7	fam_4419	7	1	7	0.999462
CLAGR_008935-RA	n_a	n_a	n_a	PredHel=6	fam_4419	7	1	7	0.709761
CLAGR_004832-RA	n_a	n_a	n_a	PredHel=7	fam_4419	7	1	7	0.653656
CLAGR_003328-RA	n_a	n_a	n_a	PredHel=3	fam_4419	7	1	7	0.450798
CLAGR_009808-RA	PF00172.13	Zn_clus	Fungal Zn(2)-Cys(6) binuclear cluster domain	PredHel=2	fam_4569	7	1	7	3.82878
CLAGR_007532-RA	n_a	n_a	n_a	PredHel=0	fam_4569	7	1	7	2.63571
CLAGR_001520-RA	n_a	n_a	n_a	PredHel=0	fam_4569	7	1	7	2.59331
CLAGR_007409-RA	n_a	n_a	n_a	PredHel=2	fam_4569	7	1	7	1.72595
CLAGR_007407-RA	n_a	n_a	n_a	PredHel=2	fam_4569	7	1	7	1.53623
CLAGR_003364-RA	n_a	n_a	n_a	PredHel=3	fam_4569	7	1	7	0.900101
CLAGR_007408-RA	n_a	n_a	n_a	PredHel=3	fam_4569	7	1	7	0.727988
CLAGR_006019-RA	n_a	n_a	n_a	PredHel=0	fam_623	7	3	2.33333	1.49154
CLAGR_003137-RA	n_a	n_a	n_a	PredHel=0	fam_623	7	3	2.33333	1.35327
CLAGR_007999-RA	n_a	n_a	n_a	PredHel=0	fam_623	7	3	2.33333	1.05379
CLAGR_004652-RA	n_a	n_a	n_a	PredHel=0	fam_623	7	3	2.33333	1.0215
CLAGR_006569-RA	n_a	n_a	n_a	PredHel=0	fam_623	7	3	2.33333	0.916341
CLAGR_009494-RA	n_a	n_a	n_a	PredHel=0	fam_623	7	3	2.33333	0.700729
CLAGR_001198-RA	n_a	n_a	n_a	PredHel=0	fam_623	7	3	2.33333	0.403492
CLAGR_007159-RA	PF03881.9	Fructosamin_kin	Fructosamine kinase	PredHel=0	fam_668	7	1	7	64.5482
CLAGR_001189-RA	PF03881.9	Fructosamin_kin	Fructosamine kinase	PredHel=0	fam_668	7	1	7	4.99855
CLAGR_001967-RA	PF03881.9	Fructosamin_kin	Fructosamine kinase	PredHel=0	fam_668	7	1	7	2.94145
CLAGR_003741-RA	PF03881.9	Fructosamin_kin	Fructosamine kinase	PredHel=0	fam_668	7	1	7	1.07317
CLAGR_007615-RA	PF03881.9	Fructosamin_kin	Fructosamine kinase	PredHel=0	fam_668	7	1	7	1.05109
CLAGR_001974-RA	PF03881.9	Fructosamin_kin	Fructosamine kinase	PredHel=0	fam_668	7	1	7	0.650952
CLAGR_001963-RA	n_a	n_a	n_a	PredHel=0	fam_668	7	1	7	0
CLAGR_006454-RA	PF05729.7	NACHT	NACHT domain	PredHel=0	fam_980	7	1	7	1.69959
CLAGR_002130-RA	PF05729.7	NACHT	NACHT domain	PredHel=0	fam_980	7	1	7	1.35022
CLAGR_009522-RA	PF05729.7	NACHT	NACHT domain	PredHel=0	fam_980	7	1	7	1.25281
CLAGR_009918-RA	PF05729.7	NACHT	NACHT domain	PredHel=0	fam_980	7	1	7	1.21654
CLAGR_004655-RA	n_a	n_a	n_a	PredHel=0	fam_980	7	1	7	1.1439
CLAGR_000634-RA	PF05729.7	NACHT	NACHT domain	PredHel=0	fam_980	7	1	7	0.893889
CLAGR_004225-RA	PF05729.7	NACHT	NACHT domain	PredHel=0	fam_980	7	1	7	0.766667
CLAGR_005516-RA	PF00023.25	Ank	Ankyrin repeat	PredHel=0	fam_1217	6	1	6	1.70398
CLAGR_006258-RA	PF07714.12	Pkinase_Tyr	Protein tyrosine kinase	PredHel=0	fam_1217	6	1	6	1.50445
CLAGR_008177-RA	PF12796.2	Ank_2	Ankyrin repeats (3 copies)	PredHel=0	fam_1217	6	1	6	1.33946
CLAGR_005699-RA	PF07714.12	Pkinase_Tyr	Protein tyrosine kinase	PredHel=0	fam_1217	6	1	6	1.1178
CLAGR_010165-RA	PF00069.20	Pkinase	Protein kinase domain	PredHel=0	fam_1217	6	1	6	1.07064
CLAGR_010164-RA	PF00023.25	Ank	Ankyrin repeat	PredHel=0	fam_1217	6	1	6	0.663757
CLAGR_007844-RA	n_a	n_a	n_a	PredHel=8	fam_1509	6	1	6	1.22561
CLAGR_007828-RA	n_a	n_a	n_a	PredHel=4	fam_1509	6	1	6	1.06091
CLAGR_006526-RA	n_a	n_a	n_a	PredHel=9	fam_1509	6	1	6	0.961259
CLAGR_007827-RA	n_a	n_a	n_a	PredHel=3	fam_1509	6	1	6	0.938339
CLAGR_003938-RA	n_a	n_a	n_a	PredHel=8	fam_1509	6	1	6	0.826462
CLAGR_010559-RA	n_a	n_a	n_a	PredHel=7	fam_1509	6	1	6	0.500548
CLAGR_011022-RA	n_a	n_a	n_a	PredHel=1	fam_1783	6	1	6	3.67682
CLAGR_006604-RA	n_a	n_a	n_a	PredHel=1	fam_1783	6	1	6	2.68101
CLAGR_001037-RA	n_a	n_a	n_a	PredHel=1	fam_1783	6	1	6	1.05115
CLAGR_007787-RA	n_a	n_a	n_a	PredHel=1	fam_1783	6	1	6	1.00166
CLAGR_006635-RA	n_a	n_a	n_a	PredHel=1	fam_1783	6	1	6	1.00127
CLAGR_011204-RA	n_a	n_a	n_a	PredHel=1	fam_1783	6	1	6	0.733562
CLAGR_009332-RA	n_a	n_a	n_a	PredHel=0	fam_681	6	2	3	1.63414
CLAGR_010469-RA	n_a	n_a	n_a	PredHel=0	fam_681	6	2	3	1.28524
CLAGR_009331-RA	n_a	n_a	n_a	PredHel=0	fam_681	6	2	3	1.17213
CLAGR_010460-RA	n_a	n_a	n_a	PredHel=0	fam_681	6	2	3	1.03356
CLAGR_000624-RA	n_a	n_a	n_a	PredHel=0	fam_681	6	2	3	0.845005
CLAGR_010240-RA	n_a	n_a	n_a	PredHel=0	fam_681	6	2	3	0.703653
CLAGR_009431-RA	n_a	n_a	n_a	PredHel=0	fam_750	6	2	3	130.398
CLAGR_009430-RA	PF00501.23	AMP-binding	AMP-binding enzyme	PredHel=0	fam_750	6	2	3	2.90514
CLAGR_008207-RA	PF00501.23	AMP-binding	AMP-binding enzyme	PredHel=0	fam_750	6	2	3	1.55872
CLAGR_004135-RA	PF00501.23	AMP-binding	AMP-binding enzyme	PredHel=0	fam_750	6	2	3	0.947608
CLAGR_000627-RA	PF00550.20	PP-binding	Phosphopantetheine attachment site	PredHel=0	fam_750	6	2	3	0
CLAGR_000628-RA	PF00975.15	Thioesterase	Thioesterase domain	PredHel=0	fam_750	6	2	3	0
CLAGR_005143-RA	n_a	n_a	n_a	PredHel=3	fam_1374	5	1	5	1.24114
CLAGR_001334-RA	n_a	n_a	n_a	PredHel=4	fam_1374	5	1	5	1.12528
CLAGR_005663-RA	n_a	n_a	n_a	PredHel=4	fam_1374	5	1	5	1.04045
CLAGR_007629-RA	n_a	n_a	n_a	PredHel=2	fam_1374	5	1	5	1.00302
CLAGR_003684-RA	n_a	n_a	n_a	PredHel=2	fam_1374	5	1	5	0.774067
CLAGR_004091-RA	PF14420.1	Clr5	Clr5 domain	PredHel=0	fam_2683	5	1	5	2.49422
CLAGR_002959-RA	PF14420.1	Clr5	Clr5 domain	PredHel=0	fam_2683	5	1	5	2.08667
CLAGR_011210-RA	PF14420.1	Clr5	Clr5 domain	PredHel=0	fam_2683	5	1	5	1.32352
CLAGR_010023-RA	PF14420.1	Clr5	Clr5 domain	PredHel=0	fam_2683	5	1	5	0.969373
CLAGR_004821-RA	PF14420.1	Clr5	Clr5 domain	PredHel=0	fam_2683	5	1	5	0.83367
CLAGR_001610-RA	PF13854.1	Kelch_5	Kelch motif	PredHel=1	fam_4321	5	1	5	1.84827
CLAGR_005436-RA	n_a	n_a	n_a	PredHel=1	fam_4321	5	1	5	1.19145
CLAGR_007726-RA	n_a	n_a	n_a	PredHel=2	fam_4321	5	1	5	0.945645
CLAGR_001453-RA	PF13854.1	Kelch_5	Kelch motif	PredHel=1	fam_4321	5	1	5	0.847332
CLAGR_008206-RA	PF13854.1	Kelch_5	Kelch motif	PredHel=1	fam_4321	5	1	5	0.776293
CLAGR_007191-RA	n_a	n_a	n_a	PredHel=6	fam_890	5	1	5	1.03679
CLAGR_008717-RA	n_a	n_a	n_a	PredHel=3	fam_890	5	1	5	0.553094
CLAGR_007051-RA	n_a	n_a	n_a	PredHel=7	fam_890	5	1	5	0.295088
CLAGR_008718-RA	n_a	n_a	n_a	PredHel=6	fam_890	5	1	5	0.181571
CLAGR_008716-RA	n_a	n_a	n_a	PredHel=2	fam_890	5	1	5	0.155632
CLAGR_009702-RA	PF01593.19	Amino_oxidase	Flavin containing amine oxidoreductase	PredHel=1	fam_1477	4	1	4	0.933795
CLAGR_008339-RA	PF01593.19	Amino_oxidase	Flavin containing amine oxidoreductase	PredHel=0	fam_1477	4	1	4	0.840705
CLAGR_006964-RA	PF01593.19	Amino_oxidase	Flavin containing amine oxidoreductase	PredHel=0	fam_1477	4	1	4	0.756604
CLAGR_004451-RA	PF01593.19	Amino_oxidase	Flavin containing amine oxidoreductase	PredHel=0	fam_1477	4	1	4	0.540837
CLAGR_004976-RA	n_a	n_a	n_a	PredHel=0	fam_3678	4	1	4	1.41068
CLAGR_004211-RA	n_a	n_a	n_a	PredHel=0	fam_3678	4	1	4	1.30928
CLAGR_003997-RA	n_a	n_a	n_a	PredHel=0	fam_3678	4	1	4	1.09907
CLAGR_006512-RA	n_a	n_a	n_a	PredHel=0	fam_3678	4	1	4	0.658196
CLAGR_010108-RA	n_a	n_a	n_a	PredHel=0	fam_4039	4	1	4	1.24744
CLAGR_007624-RA	n_a	n_a	n_a	PredHel=0	fam_4039	4	1	4	0.976374
CLAGR_010186-RA	n_a	n_a	n_a	PredHel=0	fam_4039	4	1	4	0.760066
CLAGR_001717-RA	n_a	n_a	n_a	PredHel=0	fam_4039	4	1	4	0.508995
CLAGR_002052-RA	n_a	n_a	n_a	PredHel=1	fam_4043	4	1	4	2.07159
CLAGR_010454-RA	n_a	n_a	n_a	PredHel=1	fam_4043	4	1	4	1.86759
CLAGR_006805-RA	n_a	n_a	n_a	PredHel=1	fam_4043	4	1	4	1.10909
CLAGR_010451-RA	n_a	n_a	n_a	PredHel=0	fam_4043	4	1	4	0.69498
CLAGR_010614-RA	n_a	n_a	n_a	PredHel=0	fam_4074	4	1	4	1.2041
CLAGR_001612-RA	PF00172.13	Zn_clus	Fungal Zn(2)-Cys(6) binuclear cluster domain	PredHel=0	fam_4074	4	1	4	1.12515
CLAGR_002854-RA	PF08493.5	AflR	Aflatoxin regulatory protein	PredHel=0	fam_4074	4	1	4	0.90612
CLAGR_005759-RA	PF00172.13	Zn_clus	Fungal Zn(2)-Cys(6) binuclear cluster domain	PredHel=0	fam_4074	4	1	4	0.650045
CLAGR_011061-RA	n_a	n_a	n_a	PredHel=0	fam_4725	4	1	4	1.30731
CLAGR_005982-RA	PF00636.21	Ribonuclease_3	Ribonuclease III domain	PredHel=0	fam_4725	4	1	4	1.28809
CLAGR_001833-RA	PF00636.21	Ribonuclease_3	Ribonuclease III domain	PredHel=0	fam_4725	4	1	4	0.837139
CLAGR_001834-RA	PF00636.21	Ribonuclease_3	Ribonuclease III domain	PredHel=0	fam_4725	4	1	4	0.695379
CLAGR_009240-RA	n_a	n_a	n_a	PredHel=0	fam_4848	4	1	4	2.26266
CLAGR_010610-RA	n_a	n_a	n_a	PredHel=0	fam_4848	4	1	4	1.67953
CLAGR_001145-RA	n_a	n_a	n_a	PredHel=0	fam_4848	4	1	4	1.17791
CLAGR_010617-RA	n_a	n_a	n_a	PredHel=0	fam_4848	4	1	4	0
CLAGR_010955-RA	PF11807.3	DUF3328	Domain of unknown function (DUF3328)	PredHel=1	fam_884	4	1	4	2.60406
CLAGR_004838-RA	PF11807.3	DUF3328	Domain of unknown function (DUF3328)	PredHel=1	fam_884	4	1	4	1.55034
CLAGR_009128-RA	PF11807.3	DUF3328	Domain of unknown function (DUF3328)	PredHel=0	fam_884	4	1	4	0.892618
CLAGR_004836-RA	PF11807.3	DUF3328	Domain of unknown function (DUF3328)	PredHel=0	fam_884	4	1	4	0.702856
CLAGR_001576-RA	n_a	n_a	n_a	PredHel=0	fam_952	4	1	4	1.2138
CLAGR_001577-RA	n_a	n_a	n_a	PredHel=0	fam_952	4	1	4	0.939531
CLAGR_011160-RA	n_a	n_a	n_a	PredHel=0	fam_952	4	1	4	0.923156
CLAGR_011161-RA	n_a	n_a	n_a	PredHel=0	fam_952	4	1	4	0.839254

## Sheet: Fungus contracted families
Gene ID	Scaffold	PFAM Acc.	PFAM Label	PFAM Description	Membrane helix (TMHMM)	Family designation	Cladonia members	Ancestor members	Contraction rate	Co/Mo ratio		Families are highlighted in yellow and teal. Induced genes are in red.
CLAGR_001478-RA	scaffold00007	PF02518.21	HATPase_c	Histidine kinase-, DNA gyrase B-, and HSP90-like ATPase	PredHel=0	fam_115	1	5	0.2	1.41014
CLAGR_003126-RA	scaffold00016	PF00187.14	Chitin_bind_1	Chitin recognition protein	PredHel=0	fam_28	1	8	0.125	0.553946
CLAGR_001240-RA	scaffold00005	PF00083.19	Sugar_tr	Sugar (and other) transporter	PredHel=12	fam_40	1	9	0.111111	1.31761
CLAGR_005162-RA	scaffold00042	PF07690.11	MFS_1	Major Facilitator Superfamily	PredHel=14	fam_69	1	7	0.142857	1.45014
CLAGR_007188-RA	scaffold00056	PF01565.18	FAD_binding_4	FAD binding domain	PredHel=1	fam_36	2	9	0.222222	2.84081
CLAGR_005074-RA	scaffold00026	PF01565.18	FAD_binding_4	FAD binding domain	PredHel=0	fam_36	2	9	0.222222	0.39587
CLAGR_001000-RA	scaffold00004	PF04479.8	RTA1	RTA1 like protein	PredHel=7	fam_51	2	8	0.25	1.33748
CLAGR_008015-RA	scaffold00077	PF04479.8	RTA1	RTA1 like protein	PredHel=7	fam_51	2	8	0.25	1.00797
CLAGR_002996-RA	scaffold00012	PF14310.1	Fn3-like	Fibronectin type III-like domain	PredHel=1	fam_59	2	7	0.285714	1.21047
CLAGR_005308-RA	scaffold00031	PF14310.1	Fn3-like	Fibronectin type III-like domain	PredHel=0	fam_59	2	7	0.285714	1.10019
CLAGR_009861-RA	scaffold00136	PF00324.16	AA_permease	Amino acid permease	PredHel=11	fam_22	6	16	0.375	11.2963
CLAGR_002785-RA	scaffold00013	PF00324.16	AA_permease	Amino acid permease	PredHel=1	fam_22	6	16	0.375	1.51869
CLAGR_010183-RA	scaffold00112	PF00324.16	AA_permease	Amino acid permease	PredHel=7	fam_22	6	16	0.375	1.37388
CLAGR_002786-RA	scaffold00013	PF00324.16	AA_permease	Amino acid permease	PredHel=9	fam_22	6	16	0.375	1.27977
CLAGR_010182-RA	scaffold00112	PF00324.16	AA_permease	Amino acid permease	PredHel=4	fam_22	6	16	0.375	1.24584
CLAGR_003263-RA	scaffold00015	PF00324.16	AA_permease	Amino acid permease	PredHel=12	fam_22	6	16	0.375	0.914388
CLAGR_000183-RA	scaffold00001	PF00135.23	COesterase	Carboxylesterase family	PredHel=0	fam_16	7	18	0.388889	1.97478
CLAGR_002230-RA	scaffold00006	PF00135.23	COesterase	Carboxylesterase family	PredHel=0	fam_16	7	18	0.388889	1.48472
CLAGR_004529-RA	scaffold00032	PF00135.23	COesterase	Carboxylesterase family	PredHel=0	fam_16	7	18	0.388889	1.09804
CLAGR_002261-RA	scaffold00006	PF00135.23	COesterase	Carboxylesterase family	PredHel=0	fam_16	7	18	0.388889	0.998642
CLAGR_005305-RA	scaffold00031	PF00135.23	COesterase	Carboxylesterase family	PredHel=1	fam_16	7	18	0.388889	0.72117
CLAGR_008347-RA	scaffold00067	PF00135.23	COesterase	Carboxylesterase family	PredHel=0	fam_16	7	18	0.388889	0.586102
CLAGR_009875-RA	scaffold00125	PF00135.23	COesterase	Carboxylesterase family	PredHel=0	fam_16	7	18	0.388889	0.55059
CLAGR_002489-RA	scaffold00011	PF00171.17	Aldedh	Aldehyde dehydrogenase family	PredHel=0	fam_20	10	18	0.555556	1.45614
CLAGR_002333-RA	scaffold00006	PF00171.17	Aldedh	Aldehyde dehydrogenase family	PredHel=0	fam_20	10	18	0.555556	1.38552
CLAGR_000814-RA	scaffold00003	PF00171.17	Aldedh	Aldehyde dehydrogenase family	PredHel=0	fam_20	10	18	0.555556	1.26661
CLAGR_002958-RA	scaffold00012	PF00171.17	Aldedh	Aldehyde dehydrogenase family	PredHel=1	fam_20	10	18	0.555556	1.19962
CLAGR_002070-RA	scaffold00009	PF00171.17	Aldedh	Aldehyde dehydrogenase family	PredHel=1	fam_20	10	18	0.555556	1.17118
CLAGR_000235-RA	scaffold00001	PF00171.17	Aldedh	Aldehyde dehydrogenase family	PredHel=0	fam_20	10	18	0.555556	1.02105
CLAGR_010370-RA	scaffold00148	PF00171.17	Aldedh	Aldehyde dehydrogenase family	PredHel=0	fam_20	10	18	0.555556	0.992191
CLAGR_002858-RA	scaffold00013	PF00171.17	Aldedh	Aldehyde dehydrogenase family	PredHel=0	fam_20	10	18	0.555556	0.874559
CLAGR_005270-RA	scaffold00033	PF00171.17	Aldedh	Aldehyde dehydrogenase family	PredHel=0	fam_20	10	18	0.555556	0.771495
CLAGR_010873-RA	scaffold00189	PF00171.17	Aldedh	Aldehyde dehydrogenase family	PredHel=0	fam_20	10	18	0.555556	0.681833
CLAGR_002187-RA	scaffold00009	PF07690.11	MFS_1	Major Facilitator Superfamily	PredHel=12	fam_2	14	50	0.28	5.22925
CLAGR_009119-RA	scaffold00083	PF07690.11	MFS_1	Major Facilitator Superfamily	PredHel=11	fam_2	14	50	0.28	3.40369
CLAGR_001600-RA	scaffold00007	PF07690.11	MFS_1	Major Facilitator Superfamily	PredHel=9	fam_2	14	50	0.28	1.97224
CLAGR_010747-RA	scaffold00209	PF07690.11	MFS_1	Major Facilitator Superfamily	PredHel=10	fam_2	14	50	0.28	1.31559
CLAGR_001470-RA	scaffold00007	PF07690.11	MFS_1	Major Facilitator Superfamily	PredHel=11	fam_2	14	50	0.28	1.22976
CLAGR_007530-RA	scaffold00063	PF07690.11	MFS_1	Major Facilitator Superfamily	PredHel=11	fam_2	14	50	0.28	1.18159
CLAGR_005252-RA	scaffold00033	PF07690.11	MFS_1	Major Facilitator Superfamily	PredHel=12	fam_2	14	50	0.28	1.15884
CLAGR_002083-RA	scaffold00009	PF07690.11	MFS_1	Major Facilitator Superfamily	PredHel=10	fam_2	14	50	0.28	0.965629
CLAGR_004973-RA	scaffold00026	PF07690.11	MFS_1	Major Facilitator Superfamily	PredHel=12	fam_2	14	50	0.28	0.963299
CLAGR_006787-RA	scaffold00054	PF07690.11	MFS_1	Major Facilitator Superfamily	PredHel=12	fam_2	14	50	0.28	0.950773
CLAGR_001913-RA	scaffold00008	PF07690.11	MFS_1	Major Facilitator Superfamily	PredHel=11	fam_2	14	50	0.28	0.833412
CLAGR_009315-RA	scaffold00089	PF07690.11	MFS_1	Major Facilitator Superfamily	PredHel=10	fam_2	14	50	0.28	0.820852
CLAGR_006850-RA	scaffold00039	PF07690.11	MFS_1	Major Facilitator Superfamily	PredHel=12	fam_2	14	50	0.28	0.730355
CLAGR_007930-RA	scaffold00061	PF07690.11	MFS_1	Major Facilitator Superfamily	PredHel=12	fam_2	14	50	0.28	0.674226
CLAGR_003863-RA	scaffold00019	PF00083.19	Sugar_tr	Sugar (and other) transporter	PredHel=12	fam_1	25	54	0.462963	9.67981
CLAGR_008980-RA	scaffold00100	PF00083.19	Sugar_tr	Sugar (and other) transporter	PredHel=8	fam_1	25	54	0.462963	2.25858
CLAGR_006318-RA	scaffold00048	PF00083.19	Sugar_tr	Sugar (and other) transporter	PredHel=12	fam_1	25	54	0.462963	1.72961
CLAGR_002185-RA	scaffold00009	PF00106.20	adh_short	short chain dehydrogenase	PredHel=12	fam_1	25	54	0.462963	1.57779
CLAGR_001310-RA	scaffold00005	PF00083.19	Sugar_tr	Sugar (and other) transporter	PredHel=11	fam_1	25	54	0.462963	1.52118
CLAGR_000537-RA	scaffold00002	PF00083.19	Sugar_tr	Sugar (and other) transporter	PredHel=12	fam_1	25	54	0.462963	1.46225
CLAGR_009962-RA	scaffold00139	PF00083.19	Sugar_tr	Sugar (and other) transporter	PredHel=10	fam_1	25	54	0.462963	1.40618
CLAGR_005937-RA	scaffold00038	PF00083.19	Sugar_tr	Sugar (and other) transporter	PredHel=12	fam_1	25	54	0.462963	1.32918
CLAGR_009848-RA	scaffold00136	PF00083.19	Sugar_tr	Sugar (and other) transporter	PredHel=3	fam_1	25	54	0.462963	1.30731
CLAGR_008767-RA	scaffold00079	PF00083.19	Sugar_tr	Sugar (and other) transporter	PredHel=10	fam_1	25	54	0.462963	1.23758
CLAGR_004776-RA	scaffold00024	PF00083.19	Sugar_tr	Sugar (and other) transporter	PredHel=10	fam_1	25	54	0.462963	1.23543
CLAGR_001543-RA	scaffold00007	PF00083.19	Sugar_tr	Sugar (and other) transporter	PredHel=12	fam_1	25	54	0.462963	1.12616
CLAGR_005147-RA	scaffold00042	PF00083.19	Sugar_tr	Sugar (and other) transporter	PredHel=12	fam_1	25	54	0.462963	1.09445
CLAGR_007634-RA	scaffold00064	PF00083.19	Sugar_tr	Sugar (and other) transporter	PredHel=11	fam_1	25	54	0.462963	1.00789
CLAGR_004572-RA	scaffold00025	PF00083.19	Sugar_tr	Sugar (and other) transporter	PredHel=10	fam_1	25	54	0.462963	0.905959
CLAGR_003375-RA	scaffold00018	PF00083.19	Sugar_tr	Sugar (and other) transporter	PredHel=10	fam_1	25	54	0.462963	0.900505
CLAGR_001035-RA	scaffold00004	PF00083.19	Sugar_tr	Sugar (and other) transporter	PredHel=12	fam_1	25	54	0.462963	0.859257
CLAGR_010385-RA	scaffold00095	PF00083.19	Sugar_tr	Sugar (and other) transporter	PredHel=12	fam_1	25	54	0.462963	0.842341
CLAGR_000220-RA	scaffold00001	PF00083.19	Sugar_tr	Sugar (and other) transporter	PredHel=4	fam_1	25	54	0.462963	0.840869
CLAGR_006408-RA	scaffold00055	PF00083.19	Sugar_tr	Sugar (and other) transporter	PredHel=12	fam_1	25	54	0.462963	0.758748
CLAGR_004910-RA	scaffold00037	PF00083.19	Sugar_tr	Sugar (and other) transporter	PredHel=12	fam_1	25	54	0.462963	0.663957
CLAGR_003369-RA	scaffold00018	PF00083.19	Sugar_tr	Sugar (and other) transporter	PredHel=10	fam_1	25	54	0.462963	0.610029
CLAGR_009675-RA	scaffold00127	PF00083.19	Sugar_tr	Sugar (and other) transporter	PredHel=10	fam_1	25	54	0.462963	0.561604
CLAGR_003774-RA	scaffold00021	PF00083.19	Sugar_tr	Sugar (and other) transporter	PredHel=12	fam_1	25	54	0.462963	0.521099
CLAGR_002221-RA	scaffold00006	PF00083.19	Sugar_tr	Sugar (and other) transporter	PredHel=11	fam_1	25	54	0.462963	0.418508
CLAGR_007513-RA	scaffold00063	PF13561.1	adh_short_C2	Enoyl-(Acyl carrier protein) reductase	PredHel=0	fam_8	27	38	0.710526	8.17071
CLAGR_010999-RA	scaffold00229	PF00106.20	adh_short	short chain dehydrogenase	PredHel=0	fam_8	27	38	0.710526	4.90242
CLAGR_001575-RA	scaffold00007	PF13561.1	adh_short_C2	Enoyl-(Acyl carrier protein) reductase	PredHel=0	fam_8	27	38	0.710526	2.35316
CLAGR_000446-RA	scaffold00002	PF00106.20	adh_short	short chain dehydrogenase	PredHel=0	fam_8	27	38	0.710526	1.81734
CLAGR_007201-RA	scaffold00056	PF13561.1	adh_short_C2	Enoyl-(Acyl carrier protein) reductase	PredHel=0	fam_8	27	38	0.710526	1.44484
CLAGR_010153-RA	scaffold00140	PF13561.1	adh_short_C2	Enoyl-(Acyl carrier protein) reductase	PredHel=0	fam_8	27	38	0.710526	1.21393
CLAGR_000926-RA	scaffold00004	PF13561.1	adh_short_C2	Enoyl-(Acyl carrier protein) reductase	PredHel=0	fam_8	27	38	0.710526	1.1697
CLAGR_008398-RA	scaffold00093	PF13561.1	adh_short_C2	Enoyl-(Acyl carrier protein) reductase	PredHel=0	fam_8	27	38	0.710526	1.1613
CLAGR_011000-RA	scaffold00229	PF13561.1	adh_short_C2	Enoyl-(Acyl carrier protein) reductase	PredHel=0	fam_8	27	38	0.710526	1.08943
CLAGR_001613-RA	scaffold00007	PF00106.20	adh_short	short chain dehydrogenase	PredHel=0	fam_8	27	38	0.710526	0.961259
CLAGR_002383-RA	scaffold00006	PF00106.20	adh_short	short chain dehydrogenase	PredHel=0	fam_8	27	38	0.710526	0.953612
CLAGR_001640-RA	scaffold00010	PF00106.20	adh_short	short chain dehydrogenase	PredHel=0	fam_8	27	38	0.710526	0.944334
CLAGR_005989-RA	scaffold00045	PF00106.20	adh_short	short chain dehydrogenase	PredHel=0	fam_8	27	38	0.710526	0.931555
CLAGR_005457-RA	scaffold00030	PF00106.20	adh_short	short chain dehydrogenase	PredHel=0	fam_8	27	38	0.710526	0.902538
CLAGR_010247-RA	scaffold00126	PF13561.1	adh_short_C2	Enoyl-(Acyl carrier protein) reductase	PredHel=0	fam_8	27	38	0.710526	0.901595
CLAGR_005611-RA	scaffold00044	PF00106.20	adh_short	short chain dehydrogenase	PredHel=0	fam_8	27	38	0.710526	0.858192
CLAGR_001141-RA	scaffold00004	PF13561.1	adh_short_C2	Enoyl-(Acyl carrier protein) reductase	PredHel=0	fam_8	27	38	0.710526	0.803104
CLAGR_008190-RA	scaffold00072	PF00106.20	adh_short	short chain dehydrogenase	PredHel=0	fam_8	27	38	0.710526	0.801162
CLAGR_002724-RA	scaffold00014	PF00106.20	adh_short	short chain dehydrogenase	PredHel=0	fam_8	27	38	0.710526	0.774277
CLAGR_008365-RA	scaffold00067	PF00106.20	adh_short	short chain dehydrogenase	PredHel=0	fam_8	27	38	0.710526	0.766241
CLAGR_009461-RA	scaffold00107	PF00106.20	adh_short	short chain dehydrogenase	PredHel=0	fam_8	27	38	0.710526	0.748744
CLAGR_008099-RA	scaffold00028	PF13561.1	adh_short_C2	Enoyl-(Acyl carrier protein) reductase	PredHel=0	fam_8	27	38	0.710526	0.722062
CLAGR_004600-RA	scaffold00025	PF13561.1	adh_short_C2	Enoyl-(Acyl carrier protein) reductase	PredHel=0	fam_8	27	38	0.710526	0.662366
CLAGR_002983-RA	scaffold00012	PF13561.1	adh_short_C2	Enoyl-(Acyl carrier protein) reductase	PredHel=0	fam_8	27	38	0.710526	0.551687
CLAGR_005951-RA	scaffold00038	PF00106.20	adh_short	short chain dehydrogenase	PredHel=0	fam_8	27	38	0.710526	0.514532
CLAGR_002100-RA	scaffold00009	PF13561.1	adh_short_C2	Enoyl-(Acyl carrier protein) reductase	PredHel=0	fam_8	27	38	0.710526	0.464346
CLAGR_005448-RA	scaffold00030	PF00106.20	adh_short	short chain dehydrogenase	PredHel=0	fam_8	27	38	0.710526	0
CLAGR_007030-RA	scaffold00059	PF07690.11	MFS_1	Major Facilitator Superfamily	PredHel=4	fam_7	32	42	0.761905	3.44985
CLAGR_009356-RA	scaffold00102	PF07690.11	MFS_1	Major Facilitator Superfamily	PredHel=11	fam_7	32	42	0.761905	2.45121
CLAGR_000230-RA	scaffold00001	PF07690.11	MFS_1	Major Facilitator Superfamily	PredHel=12	fam_7	32	42	0.761905	1.6082
CLAGR_004921-RA	scaffold00037	PF07690.11	MFS_1	Major Facilitator Superfamily	PredHel=12	fam_7	32	42	0.761905	1.60524
CLAGR_001421-RA	scaffold00007	PF07690.11	MFS_1	Major Facilitator Superfamily	PredHel=10	fam_7	32	42	0.761905	1.56813
CLAGR_002877-RA	scaffold00013	PF07690.11	MFS_1	Major Facilitator Superfamily	PredHel=12	fam_7	32	42	0.761905	1.50164
CLAGR_010371-RA	scaffold00148	PF07690.11	MFS_1	Major Facilitator Superfamily	PredHel=12	fam_7	32	42	0.761905	1.44761
CLAGR_010317-RA	scaffold00163	PF07690.11	MFS_1	Major Facilitator Superfamily	PredHel=12	fam_7	32	42	0.761905	1.33702
CLAGR_002376-RA	scaffold00006	PF07690.11	MFS_1	Major Facilitator Superfamily	PredHel=12	fam_7	32	42	0.761905	1.33377
CLAGR_006427-RA	scaffold00055	n_a	n_a	n_a	PredHel=4	fam_7	32	42	0.761905	1.29978
CLAGR_009643-RA	scaffold00115	PF07690.11	MFS_1	Major Facilitator Superfamily	PredHel=12	fam_7	32	42	0.761905	1.2556
CLAGR_006405-RA	scaffold00055	PF07690.11	MFS_1	Major Facilitator Superfamily	PredHel=11	fam_7	32	42	0.761905	1.14364
CLAGR_005000-RA	scaffold00026	PF07690.11	MFS_1	Major Facilitator Superfamily	PredHel=12	fam_7	32	42	0.761905	1.11325
CLAGR_005288-RA	scaffold00031	PF07690.11	MFS_1	Major Facilitator Superfamily	PredHel=12	fam_7	32	42	0.761905	1.09088
CLAGR_008886-RA	scaffold00088	PF07690.11	MFS_1	Major Facilitator Superfamily	PredHel=11	fam_7	32	42	0.761905	1.08652
CLAGR_005818-RA	scaffold00040	PF07690.11	MFS_1	Major Facilitator Superfamily	PredHel=12	fam_7	32	42	0.761905	1.07525
CLAGR_008032-RA	scaffold00077	PF07690.11	MFS_1	Major Facilitator Superfamily	PredHel=11	fam_7	32	42	0.761905	1.0115
CLAGR_001931-RA	scaffold00008	PF07690.11	MFS_1	Major Facilitator Superfamily	PredHel=12	fam_7	32	42	0.761905	1.00405
CLAGR_005452-RA	scaffold00030	PF07690.11	MFS_1	Major Facilitator Superfamily	PredHel=12	fam_7	32	42	0.761905	0.967239
CLAGR_010946-RA	scaffold00174	n_a	n_a	n_a	PredHel=3	fam_7	32	42	0.761905	0.964585
CLAGR_002161-RA	scaffold00009	PF07690.11	MFS_1	Major Facilitator Superfamily	PredHel=12	fam_7	32	42	0.761905	0.95657
CLAGR_010193-RA	scaffold00137	PF07690.11	MFS_1	Major Facilitator Superfamily	PredHel=12	fam_7	32	42	0.761905	0.95547
CLAGR_011059-RA	scaffold00198	n_a	n_a	n_a	PredHel=0	fam_7	32	42	0.761905	0.912465
CLAGR_000086-RA	scaffold00001	PF07690.11	MFS_1	Major Facilitator Superfamily	PredHel=12	fam_7	32	42	0.761905	0.910818
CLAGR_001020-RA	scaffold00004	PF07690.11	MFS_1	Major Facilitator Superfamily	PredHel=10	fam_7	32	42	0.761905	0.882013
CLAGR_002262-RA	scaffold00006	PF07690.11	MFS_1	Major Facilitator Superfamily	PredHel=12	fam_7	32	42	0.761905	0.878412
CLAGR_010453-RA	scaffold00149	PF07690.11	MFS_1	Major Facilitator Superfamily	PredHel=11	fam_7	32	42	0.761905	0.822156
CLAGR_005958-RA	scaffold00038	PF07690.11	MFS_1	Major Facilitator Superfamily	PredHel=9	fam_7	32	42	0.761905	0.806459
CLAGR_000006-RA	scaffold00001	PF07690.11	MFS_1	Major Facilitator Superfamily	PredHel=10	fam_7	32	42	0.761905	0.716417
CLAGR_009882-RA	scaffold00125	PF07690.11	MFS_1	Major Facilitator Superfamily	PredHel=10	fam_7	32	42	0.761905	0.526064
CLAGR_009687-RA	scaffold00127	PF07690.11	MFS_1	Major Facilitator Superfamily	PredHel=12	fam_7	32	42	0.761905	0.426298
CLAGR_000007-RA	scaffold00001	n_a	n_a	n_a	PredHel=2	fam_7	32	42	0.761905	0.355365
