# Supplementary material for: The lichen symbiosis re-viewed through the genomes of Cladonia grayi and its algal partner Asterochloris glomerata
Source: BMC Genomics. 2019 Jul 23;20:605. doi: 10.1186/s12864-019-5629-x (PMC6652019; doi:10.1186/s12864-019-5629-x)
Supplement: Supplementary file 8 — Signal transduction diversification. (ZIP 3420 kb) [file 12864_2019_5629_MOESM8_ESM.zip]

Archive with 14 entries (11 files):
- Additional file 8/
- Additional file 8/.DS_Store
- __MACOSX/
- __MACOSX/Additional file 8/
- __MACOSX/Additional file 8/._.DS_Store
- Additional file 8/Additional file 8_1.Fungal and algal signal transduction diversification.docx
- __MACOSX/Additional file 8/._Additional file 8_1.Fungal and algal signal transduction diversification.docx
- Additional file 8/Additional file 8_2.C. grayi signal transduction differential expression.xlsx
- __MACOSX/Additional file 8/._Additional file 8_2.C. grayi signal transduction differential expression.xlsx
- Additional file 8/Additional file 8_3.C. grayi expanded PTH11 and MAPK components.xlsx
- __MACOSX/Additional file 8/._Additional file 8_3.C. grayi expanded PTH11 and MAPK components.xlsx
- Additional file 8/Additional file 8_4.Expanded A. glomerata signal transduction components.xlsx
- __MACOSX/Additional file 8/._Additional file 8_4.Expanded A. glomerata signal transduction components.xlsx
- __MACOSX/._Additional file 8
