# Supplementary material for: The lichen symbiosis re-viewed through the genomes of Cladonia grayi and its algal partner Asterochloris glomerata
Source: BMC Genomics. 2019 Jul 23;20:605. doi: 10.1186/s12864-019-5629-x (PMC6652019; doi:10.1186/s12864-019-5629-x)
Supplement: Supplementary file 8 — Signal transduction diversification. (ZIP 3420 kb) [file 12864_2019_5629_MOESM8_ESM.zip › Additional file 8/Additional file 8_4.Expanded A. glomerata signal transduction components.xlsx]

## Sheet: Alga sig. transd. expansion
Subdivision	Species	Total	protein kinase (PF00069)	Protein-tyrosine phosphatase (PF00102)	Ras family (PF00071)	RhoGAP domain (PF00620)	His Kinase A (phospho-acceptor) domain (PF00512)	Response regulator receiver domain (PF00072)	Bacteriorhodopsin-like protein (PF01036) + His Kinase A domain (PF00512)	Bacteriorhodopsin-like protein (PF01036)	Cyclic nucleotide-binding domain (PF00027)	Cyclic-nucleotide binding domain + ion transporter (PF00520 or PF07885)	adenylate cyclase class III (PF00211)	adenylate cyclase class III (PF00211)+ TM	adenylate cyclase class III (PF00211) + Bacteriorhodopsin-like protein (PF01036)	adenylate cyclase class IV (PF01928)	adenylate cyclase class IV (PF01928)+TM	G-protein alpha subunit (PF00503)	G-gamma (PF00631)	Dual specificity phosphatase, catalytic domain (PF00782)	Protein phosphatase 2C (PF00481)	RhoGEF (PF00621)	RGS (PF00615)
Trebouxiophyceae	Asterochloris_glo	341	201	3	19	3	6	11	2	5	21	5	17	8	2	2	0	0	0	15	21	0	0
	Chlorella_NC64A	253	174	0	12	1	2	7	1	1	7	0	5	3	0	1	0	0	0	13	26	0	0
	Coccomyxa_C169	240	157	1	14	0	3	8	0	1	11	4	3	1	0	2	1	0	0	14	20	0	0
Prasinophyceae	Micromonas_RCC299	226	131	0	17	1	3	11	1	2	23	7	3	1	0	1	1	0	0	11	13	0	0
	O_lucimarinus	162	100	0	12	0	1	10	0	0	10	2	2	1	0	1	1	0	0	9	13	0	0
Chlorophyceae	C_reinhardtii	844	524	3	16	1	9	19	5	8	25	8	118	58	4	2	1	0	0	16	27	0	0
	V_carteri	498	300	3	18	1	4	9	2	5	19	7	62	24	1	1	0	0	0	12	30	0	0
Land plants	A_thaliana	1347	925	3	97	15	18	57	0	0	43	30	0	0	0	4	2	6	4	26	116	0	1
			Protein	Protein	Small	Regulation	2-Component system	2-Component system	Light sensing		Cyclic nucleotide binding		Cyclic nucleotide synthesis
			phosphorylation	dephosphorylation	GTPase	of GTPase	receptor	regulator
									Families expanded in
									Asterochloris within
									Trebouxiophyceae
