# Supplementary material for: The lichen symbiosis re-viewed through the genomes of Cladonia grayi and its algal partner Asterochloris glomerata
Source: BMC Genomics. 2019 Jul 23;20:605. doi: 10.1186/s12864-019-5629-x (PMC6652019; doi:10.1186/s12864-019-5629-x)
Supplement: Supplementary file 9 — Transcription factor family expansions and contractions. (XLSX 30 kb) [file 12864_2019_5629_MOESM9_ESM.xlsx]

## Sheet: Proteomes_used
Fungi
	Cladonia grayi	Clagr2_filtered_proteins.fasta
	Aspergillus nidulans	aspergillus_nidulans_fgsc_a4_1_proteins.fasta
	Botrytis cinerea	botrytis_cinerea_1_proteins.fasta
	Candida albicans	C_albicans_SC5314_A21_orf_trans_all.fasta.gz
	Fusarium graminearum	fusarium_graminearum_3_proteins.fasta
	Magnaporthe grisea	magnaporthe_grisea__m._oryzae__70-15_6_proteins.fasta
	Nectria haematococca	Nectria_Necha2_best_proteins.fasta
	Neurospora crassa	neurospora_crassa_or74a__finished__10_proteins.fasta
	Schizosaccharomyces pombe	PomBase
	Saccharomyces cerevisiae	Sacce1_GeneCatalog_proteins_20101210.aa.fasta
	Sclerotinia sclerotiorum	sclerotinia_sclerotiorum_1_proteins.fasta
	Stagonospora nodorum	stagonospora_nodorum_1_proteins.fasta
	Tuber melanosporum	Tuber_melanosporum_v1.0_pep.fa
	Yarrowia lypolitica	Yali0_GL3_yarrowialypolitica.aa
Algae
	Asterochloris glomerata (Astglo)	Astpho1_filtered_proteins.fasta		On the JGI portal, " Astpho" stands for "Asterochloris photobiont", i.e. Asterochloris glomerata
	Chlorella isolate	Chlorella_NC64A.best_proteins.fasta
	Chlamydomonas reinhardtii	Chlre4_best_proteins05112010.fasta
	Coccomyxa isolate	Coccomyxa_C169_v2_filtered_proteins.fasta
	Micromonas isolate CCMP1545	MicromonasCCMP1545.FrozenGeneCatalog_20090403.proteins.fasta
	Micromonas isolate RCC299	MicromonasRCC299v3.FrozenGeneCatalog_20090404.proteins.fasta
	Ostreococcus lucimarinus	O.lucimarinus.FM.aa.fasta
	Ostreococcus tauri	O.tauri.FM.aa.fasta
	Volvox carteri	Volvox_best_proteins.FilteredModels2_05112010.fasta

## Sheet: Fungal TF expansions
	NUMBER OF TRANSCRIPTION FACTORS IN EACH FAMILY AND TAXON
FamilyID	Yarlip	Tubmel	Stanod	Sclscl	Saccer	Schpom	Neucra	Nechae	Maggri	Fusgra	Canalb	Botcin	Aspnid	Clagra		Expanded in C. grayi
APSES	2	1	1	1	2	0	0	1	0	1	3	1	1	1
Argonaout	0	0	1	1	0	1	0	0	0	0	0	1	0	0
ARID	3	2	3	4	2	3	4	3	4	3	1	4	2	3
bHLH	8	7	12	9	6	4	14	11	9	15	7	8	13	8
BROMO_TP	1	2	2	2	1	3	2	2	1	2	0	2	2	1
BSD domain containing	2	2	2	2	2	2	2	2	2	2	2	2	2	2
bzip1	5	6	7	8	8	3	6	9	4	8	6	5	6	6
bzip2	3	19	5	6	2	3	6	5	8	5	2	5	9	6
C1_4	1	1	1	1	1	1	1	1	1	1	1	0	1	0
C2C2_GATA	7	6	6	6	10	5	6	8	8	6	8	7	6	6
C2H2	15	14	17	19	19	8	16	27	14	25	17	13	21	22
C3H	6	4	7	3	4	4	7	7	5	9	3	5	7	6
CBFD_NFYB_HMF	9	4	3	4	5	10	7	7	8	7	8	5	5	3
CCAAT_HAP2	1	1	1	1	1	1	1	1	1	1	1	1	1	1
CCAAT_HAP3	0	1	2	2	1	1	0	0	0	0	2	2	2	2
CCAAT_HAP5	2	3	2	2	3	2	5	3	2	3	2	2	2	3
Centromerebinding	1	7	1	2	1	3	2	7	2	2	1	2	4	1
Coactivator p15	0	0	1	1	0	1	1	1	1	1	0	1	1	1
CP2	0	1	1	1	0	0	1	1	1	1	0	1	1	1
CSD	0	0	0	0	0	0	0	0	0	0	0	0	1	2
DDT	1	1	1	1	1	0	1	1	1	1	1	1	1	1
DUF833	1	1	1	1	1	0	1	1	0	1	1	0	0	2
FHA	9	12	11	7	14	10	9	10	9	8	10	11	11	11
FMN_bind_2	1	0	0	0	1	0	0	2	1	2	0	1	1	0
Fungal_trans	10	29	42	26	26	22	29	147	36	59	14	29	79	23
GNAT	19	11	22	16	9	14	15	38	17	27	9	15	21	11
HMG	7	7	7	4	7	7	9	6	9	9	6	5	7	4
HOMEOBOX	5	2	8	6	9	2	6	18	7	11	7	4	5	4
HSF	3	2	2	1	5	2	3	3	2	3	4	1	2	3
HTH_3-type	0	0	1	0	0	0	0	0	0	0	0	0	0	0
HTH_Arac_type	0	0	0	1	0	0	0	0	0	1	0	1	0	1
HTH_psq	0	2	0	82	0	0	0	0	1	0	0	7	0	0
IWS1	2	1	2	2	2	2	2	2	2	2	2	2	2	2
JHDM1	1	0	1	0	0	0	0	0	0	0	0	0	1	1
JmjC	0	3	3	0	0	3	2	3	6	3	1	1	2	2
JUMONJI	1	1	1	1	3	1	1	2	0	2	2	1	1	1
LIM	4	3	2	2	3	3	4	4	4	3	2	4	4	4
MADS	2	2	1	3	4	3	2	2	2	2	5	1	2	2
MAT_Alpha1	0	0	1	0	2	0	2	0	0	1	0	0	0	0
MBF1	1	1	1	1	1	1	1	1	1	1	1	1	1	1
Med6	1	1	1	1	1	1	1	1	1	1	1	1	1	1
MED7	1	1	1	0	1	1	1	1	1	1	1	1	1	0
MYB	5	5	2	3	4	4	3	3	2	2	3	2	5	2
Mybrelated	5	5	5	5	9	8	8	7	6	7	10	7	6	7
NDT80_PhoG	2	1	2	2	1	0	3	3	3	2	1	2	2	1
Not1	1	1	1	1	1	1	1	1	1	1	1	1	1	1
PcG_VEFS	0	1	0	1	0	0	0	0	0	0	0	0	0	0
PCI	11	13	14	11	8	14	13	13	13	13	8	12	13	16
PHD	10	8	11	13	11	14	14	12	11	12	9	12	13	10
Rcd1-like	1	1	1	0	1	1	1	1	1	1	1	1	1	1
RF-X	1	1	1	1	1	1	1	1	1	1	2	0	1	1
RRN3	1	1	1	0	1	1	1	1	1	1	1	1	1	1
SART-1	1	1	1	1	1	1	1	1	1	1	1	1	1	1
SET	7	8	16	13	4	10	17	12	16	9	4	12	9	12
SGT1	0	0	1	1	0	0	1	1	1	1	0	1	1	2
SIN3	1	1	1	1	1	3	1	2	1	2	1	0	1	3
Sir2	4	6	5	4	5	3	6	4	6	4	4	5	6	5
SOH1	1	0	1	1	0	1	1	1	1	1	0	1	1	0
STE	1	0	0	0	1	0	0	0	0	0	2	1	0	0
SWI/SNF_BAF60b	1	2	2	1	2	2	2	2	1	2	2	1	2	1
SWISNFSNF2	18	14	24	19	17	20	22	24	20	20	17	14	21	28
SWISNFSWI3	2	3	2	3	2	4	2	2	2	1	2	3	1	2										S
TEA	0	0	0	0	1	0	0	0	0	0	0	0	1	0
Tfb2	1	1	1	1	1	1	1	1	1	1	1	1	1	1
TFIIS_C	3	3	1	2	3	3	3	3	3	1	3	1	1	3
TRAF	18	5	11	9	1	3	4	4	3	5	1	9	2	8
UAF_Rrn10	0	0	0	0	1	1	0	0	0	0	1	0	0	0
YL1	1	1	1	1	1	1	1	1	1	1	1	1	1	1
zf_DHHC-type	6	6	5	4	7	5	6	6	6	4	6	4	4	5
zf-BED	0	0	0	0	1	0	0	0	0	0	0	0	0	0
zf-C3HC4	18	23	41	23	13	18	23	25	19	25	13	23	26	30
zf-C5HC2	0	0	0	0	0	1	0	0	0	0	0	0	0	0
zf-CCHC	5	18	9	17	3	4	6	1	6	8	4	22	6	6
zf-GRF	0	0	1	2	1	0	2	1	2	2	1	2	1	2
zf-NF-X1	0	0	0	1	1	0	1	1	1	0	1	1	0	0
zf-PARP	0	0	1	1	0	1	1	1	1	1	0	0	1	1
Zinc finger, ZPR1	1	1	1	1	1	1	1	1	1	1	1	1	1	1
ZincfingerAN1andA20type	1	2	2	2	2	1	2	2	2	2	2	2	2	2
ZinckfingerMIZtype	1	2	2	1	3	1	1	1	2	1	2	2	2	2
Zn_clus	22	24	80	42	24	8	51	224	53	125	15	56	124	48
Total # of TFs	285	319	431	418	292	264	371	701	360	488	252	356	488	353
Total gene models	6472 (prot)	7496	15983	14491	6604	4824	9826	15707	11109	13322	5283	16447	9561(prot)	11389
TFs as % of total	4.4	4.25	2.7	2.9	4.42	5.47	3.77	4.46	3.24	3.66	4.77	2.16	5.1	3.1

## Sheet: Algal TF exp. & contr.
	NUMBER OF TRANSCRIPTION FACTORS IN EACH FAMILY AND TAXON
											Expanded in A. glomerata
family ID	Volcar	Chlrei	Osttau	Ostluc	MicRCC	MicCCMP	CocSP	ChlNC	Astglo		Contracted in A. glomerata
ABI3VP1	1	1	0	0	0	1	1	4	2
Alfin-like	1	0	0	0	0	0	0	0	0
AP2EREBP	18	14	8	9	13	12	16	12	11
Argo0out	0	1	0	0	0	0	1	0	0
ARID	3	5	0	2	2	4	8	1	1
bHLH	1	6	1	1	2	2	5	2	2
BROMO_TP	1	1	0	0	0	1	1	1	1
BSD domain containing	1	2	2	1	1	2	1	1	1
bzip1	1	1	1	3	1	1	4	0	2
bzip2	6	7	4	3	9	6	12	7	4
C1_4	1	1	1	1	1	1	1	0	1
C2C2_CO-like	0	0	2	1	2	1	1	1	0
C2C2_GATA	10	8	5	8	7	9	6	7	3
c2c2dof	1	1	2	2	1	1	0	1	1
C2H2	0	0	0	0	1	2	0	0	2
C3H	12	10	8	7	14	8	9	12	10
CBFD_NFYB_HMF	22	57	9	4	4	5	18	7	9
CCAAT_HAP2	0	0	0	1	1	1	1	1	0
CCAAT_HAP3	2	1	0	1	2	1	2	1	1
CCAAT_HAP5	2	2	1	3	2	3	2	2	1
Centromerebinding	0	0	0	1	0	0	0	0	0
Coactivator p15	0	0	1	1	0	1	1	0	1
CPP	2	1	2	2	1	2	1	3	0
CSD	2	1	3	3	4	4	3	3	3
DDT	0	0	1	1	0	0	0	0	0
DUF296	0	0	1	1	0	1	0	0	1
DUF547	1	1	2	2	1	2	1	1	1
DUF833	0	0	0	0	0	0	1	0	1
E2FDP	3	2	3	2	3	3	3	3	2
FHA	10	12	7	9	8	12	9	13	8
G0T	21	21	15	19	29	24	17	27	16
GARP_ARR-B_Myb	1	0	1	1	1	1	1	1	1
GIF	1	1	1	1	1	1	1	1	0
HMG	5	6	4	6	9	7	4	5	4
HOMEOBOX	0	0	3	5	6	10	2	2	1
HSF	1	2	1	1	5	4	0	1	2
HTH_3-type	0	0	1	1	0	0	0	0	0
IWS1	2	4	2	2	5	2	3	4	2
JmjC	5	5	3	8	7	7	6	5	5
JUMONJI	0	0	1	0	2	0	2	1	0
LIM	0	0	1	1	2	1	0	0	0
MADS	0	0	1	1	1	1	1	0	1
MBF1	1	1	0	0	1	1	1	1	1
Med6	0	0	0	0	0	0	1	1	1
MED7	1	1	1	1	1	1	1	1	1
mTERF	1	0	0	0	0	2	0	0	0
MYB	16	12	8	10	13	8	9	7	9
Mybrelated	12	14	15	15	18	15	11	11	10
Not1	1	1	1	1	1	1	1	0	1
PAS	6	8	0	0	2	2	3	1	1
PcG_FIE	0	0	1	1	0	1	1	1	0
PcG_VEFS	0	1	0	0	1	0	1	1	0
PCI	12	11	11	13	13	13	13	11	12
PHD	14	17	11	14	20	21	17	20	11
PLATZ	3	3	1	1	1	1	1	2	0
PSEUDOARRB	0	0	1	2	0	1	1	1	0
RB	0	1	1	1	1	1	2	2	0
Rcd1-like	1	1	0	1	1	1	1	1	1
RRN3	0	1	1	1	0	0	0	0	0
RWP-RK	8	12	4	4	6	5	2	5	1
SART-1	0	1	0	1	1	0	1	1	0
SBP	9	18	0	0	5	2	4	24	4
SET	17	21	12	18	28	26	19	17	7
SGT1	0	0	0	1	0	0	1	1	0
Sigma70like	1	1	1	1	1	1	1	0	1
SIN3	1	1	2	2	3	2	3	2	2
Sir2	2	2	1	1	2	2	2	3	4
SOH1	0	0	1	1	1	1	1	0	1
SWI/SNF_BAF60b	1	2	0	0	0	0	2	2	3
SWISNFSNF2	13	10	15	17	22	19	21	9	18
SWISNFSWI3	1	0	2	2	1	2	1	1	1
TAZ	4	4	1	1	2	1	1	1	2
Tfb2	0	1	0	1	1	1	1	1	1
TFIIS_C	3	3	4	4	4	3	3	4	5
TRAF	11	28	2	2	1	2	12	4	3
TUB	2	2	0	0	1	1	1	1	0
VARL	12	8	0	0	0	0	0	0	0
Whirly	1	1	1	1	1	1	1	1	1
WRKY	1	1	2	1	2	2	1	1	3
YL1	1	0	0	1	1	1	1	0	0
zf_DHHC-type	7	9	10	10	11	10	8	4	9
zf-BED	3	0	0	0	0	0	0	0	0
zf-C3HC4	37	48	18	36	39	39	29	29	23
zf-C5HC2	1	0	1	2	0	1	0	1	0
zf-CCHC	21	3	6	6	8	9	6	10	2
zf-GRF	3	2	2	2	3	2	0	2	1
zf-LSD1	1	1	0	1	0	1	0	1	1
zf-NF-X1	1	1	0	0	0	0	1	0	0
zf-PARP	0	2	0	0	1	2	1	6	1
Zinc finger, ZPR1	0	0	0	0	0	0	1	1	1
ZincfingerAN1andA20type	2	2	0	0	0	1	2	2	1
ZinckfingerMIZtype	1	1	1	1	1	1	1	1	1
Total # of TFs	370	431	236	293	367	351	337	326	246
Total gene models	14335	16709	7725	7651	10109	10575	9629	9791	10025
TFs as % of total	2.58	2.58	3.05	3.83	3.63	3.32	3.5	3.33	2.44
