# Supplementary material for: The lichen symbiosis re-viewed through the genomes of Cladonia grayi and its algal partner Asterochloris glomerata
Source: BMC Genomics. 2019 Jul 23;20:605. doi: 10.1186/s12864-019-5629-x (PMC6652019; doi:10.1186/s12864-019-5629-x)
Supplement: Supplementary file 11 — Slow- and fast-evolving proteins. (ZIP 104 kb) [file 12864_2019_5629_MOESM11_ESM.zip]

Archive with 10 entries (7 files):
- Additional file 11/
- Additional file 11/.DS_Store
- __MACOSX/
- __MACOSX/Additional file 11/
- __MACOSX/Additional file 11/._.DS_Store
- Additional file 11/Additional file 11_1.Slow- and fast-evolving proteins.docx
- __MACOSX/Additional file 11/._Additional file 11_1.Slow- and fast-evolving proteins.docx
- Additional file 11/Additional file 11_2.Slow- and fast-evolving proteins.xlsx
- __MACOSX/Additional file 11/._Additional file 11_2.Slow- and fast-evolving proteins.xlsx
- __MACOSX/._Additional file 11
