# Supplementary material for: The lichen symbiosis re-viewed through the genomes of Cladonia grayi and its algal partner Asterochloris glomerata
Source: BMC Genomics. 2019 Jul 23;20:605. doi: 10.1186/s12864-019-5629-x (PMC6652019; doi:10.1186/s12864-019-5629-x)
Supplement: Supplementary file 11 — Slow- and fast-evolving proteins. (ZIP 104 kb) [file 12864_2019_5629_MOESM11_ESM.zip › Additional file 11/Additional file 11_2.Slow- and fast-evolving proteins.xlsx]

## Sheet: Fungus slow evolvers
	Orange highlights identify scores of all double- (or triple-) scoring proteins in various tests																				Notes
									Induced	Reduced evolutionary rates			Contracted families
	Gene ID	Scaffold	start	stop	ori	SignalP	TargetP	TMHMM	T21 expr. ratio	ORTHO_RED	Delta_LL	MCL_RED	CAFE	CAFE	CAFE	CAFE	PFAM	PFAM	PFAM
										sig_ratio(%)	Decelerated	sig_ratio(%)	Contracted	CLAGR	ANCEST	CON_RATE	Acc.	Label	Desc
	CLAGR_003056-RA	scaffold00016	94697	96536	+	N	_	PredHel=0	1.25563	90	n_a	90	n_a	n_a	n_a	n_a	PF04981.8	NMD3	NMD3 family		Nonsense-mediated mRNA decay protein 3. Same as 60S ribosomal nuclear-cytoplasmic export protein NMD3 ( http://www.jbc.org/content/281/48/36579.long). Nuclear export of the large ribosomal subunit requires the adapter protein Nmd3p to provide a leucine-rich nuclear export signal that is recognized by the export receptor Crm1. Nmd3p binds to the pre-60 S subunit in the nucleus. Yeast nmd3 mutants:…
	CLAGR_002334-RA	scaffold00006	428946	434920	-	N	M	PredHel=0	1.21283	90	36.2	n_a	n_a	n_a	n_a	n_a	n_a	n_a	n_a		SRM160/300 splicing coactivator (mRNA processing) from Ajellomyces according to one hit: gb|EGE79944.1| Part of a conserved fungal family of large (1700 AA) proteins. Could be part of the NMD process? It may be missing in yeast, however (http://rnajournal.cshlp.org/content/6/1/111.full.pdf)
	CLAGR_003202-RA	scaffold00015	114517	115560	+	N	_	PredHel=0	1.19142	90	n_a	100	n_a	n_a	n_a	n_a	PF00333.15	Ribosomal_S5	Ribosomal protein S5, N-terminal domain		Labeled here as S5, but most hits call it S2 ribosomal protein. S5 is the Archaeal name, S2 is the eukaryotic homolog.Ribosomal protein S5 is critical for small ribosomal subunit (SSU)assembly and is indispensable for SSU function. (http://www.pnas.org/content/107/10/4567.long)
	CLAGR_000710-RA	scaffold00003	271023	274101	-	N	_	PredHel=0	1.09631	90	12.69	92.3	n_a	n_a	n_a	n_a	PF00270.24	DEAD	DEAD/DEAH box helicase		ATP-dependent RNA helicase prp16. This large (~1000 AA) conserved protein is homologous to pre-mRNA-splicing factor prp16. It could be part of the nonsense-mediated mRNA decay pathway with CLAGR_003056-RA and 004289. The DEAD/DEAH box helicases are a family of proteins whose purpose is to unwind nucleic acids. The DEAD box helicases are involved in various aspects of RNA metabolism, including nuc…
	CLAGR_000945-RA	scaffold00004	146740	148836	+	N	M	PredHel=0	1.48702	100	n_a	93.8	n_a	n_a	n_a	n_a	PF12756.2	zf-C2H2_2	C2H2 type zinc-finger (2 copies)		577 AA. Likely homologous to yeast pre-60S factor REI1, a key 60S subunit maturation factor (late, in cytoplasm) associating in yeast with pre-60S particles and ribosomal protein L24-B (http://jcb.rupress.org/content/173/3/349.full ) (http://mcb.asm.org/content/26/10/3718 ),L3 and L20-B (http://www.pathwaycommons.org/pc/record2.do?id=80550). From SGD, Rei1 mutants have slower growth, less desicca…
	CLAGR_008266-RA	scaffold00086	46700	47999	+	N	_	PredHel=0	1.40764	100	n_a	100	n_a	n_a	n_a	n_a	PF00573.17	Ribosomal_L4	Ribosomal protein L4/L1 family		372 AA. 60S ribosomal protein L4-B. It interacts with rRNA. In E. coli, L4 and L24 bind the same section of the rRNA ( http://www.ncbi.nlm.nih.gov/pubmed/10781065). REI1 therefore might interact also with L4!
	CLAGR_010537-RA	scaffold00154	38978	46837	-	N	M	PredHel=0	1.28198	100	n_a	100	n_a	n_a	n_a	n_a	PF07539.7	DRIM	Down-regulated in metastasis		2619 AA. U3 small nucleolar RNA-associated protein similar to yeast YBL004W (or UTP20). It is a component of the small-subunit (SSU) processome, which is involved in the biogenesis of the 18S rRNA and ribosome biogenesis and assembly. Localizes to nucleolus. In mammals it is called DRIM, down regulated in metastasis.
	CLAGR_009551-RA	scaffold00114	24083	24810	-	N	_	PredHel=0	1.13981	100	n_a	100	n_a	n_a	n_a	n_a	PF00642.19	zf-CCCH	Zinc finger C-x8-C-x5-C-x3-H type (and similar)		185 AA. Splicing factor U2AF snRNP 35 kDa subunit. Binds to the 3' splice site of the conserved AG dinucleotide and performs multiple functions in the splicing process. Serine Arginine Family (SR-family) and SR-related proteins assemble on exonic splicing enhancer (ESE) sequences to promote both constitutive and regulated splicing by forming networks of interactions with each other, as well as wi…
	CLAGR_004289-RA	scaffold00023	253083	256620	-	N	S	PredHel=0	0.999279	100	n_a	100	n_a	n_a	n_a	n_a	PF13086.1	AAA_11	AAA domain		1158 AA. Involved in Nonsense-mediated Decay (NMD) of RNA.Three domains(N-C): pfam09416, RNA helicase (UPF2 interacting domain) ;UPF1 is an essential RNA helicase that detects mRNAs containing premature stop codons and triggers their degradation. This domain contains 3 zinc binding motifs and forms interactions with another protein (UPF2) that is also involved nonsense-mediated mRNA decay (NMD). …
	CLAGR_009326-RA	scaffold00089	96848	99790	+	N	_	PredHel=0	0.924314	n_a	10.17	97.1	n_a	n_a	n_a	n_a	PF04408.18	HA2	Helicase associated domain (HA2)		981 AA mRNA splicing factor RNA helicase (Cdc28). DEAD box helicase family. DEAH subfamily. DDX16/PRP8 sub-subfamily.mRNA cis splicing, via spliceosome.U4/U6 x U5 tri-snRNP complex
	CLAGR_006481-RA	scaffold00047	113576	116959	+	N	_	PredHel=0	1.29849	90	n_a	90	n_a	n_a	n_a	n_a	PF06733.10	DEAD_2	DEAD_2		795 AA Highly similar to fungal Rad3-like 5' to 3' DNA helicase; involved in nucleotide excision repair and transcription; subunit of RNA polII initiation factor TFIIH and of Nucleotide Excision Repair Factor 3 (NEF3); homolog of human XPD protein; mutant has aneuploidy tolerance; protein abundance increases in response to DNA replication stress
	CLAGR_008120-RA	scaffold00075	72107	75011	+	Y	S	PredHel=0	0.945499	100	n_a	100	n_a	n_a	n_a	n_a	PF12862.2	Apc5	Anaphase-promoting complex subunit 5		769 AA. Subunit 5 of the Anaphase promoting Complex (APC5). The conserved anaphase-promoting complex/cyclosome (APC/C) system mediates protein degradation during mitotic progression. APC is a cell cycle-regulated ubiquitin ligase that assembles multiubiquitin chains on regulatory proteins such as securin and cyclins and thereby targets them for destruction by the 26S proteasome (http://jcs.biolog…
	CLAGR_006842-RA	scaffold00039	39414	41308	-	N	_	PredHel=0	0.940896	100	n_a	90	n_a	n_a	n_a	n_a	PF00134.18	Cyclin_N	Cyclin, N-terminal domain		396 AA. Cyclin domain protein possibly regulating CTD phosphorylation. It has a single cyclin domain as does the likely S. cerevisiae homolog (YPR025C) or CCL1, which is a "Cyclin associated with protein kinase Kin28p. Kin28p is the TFIIH-associated carboxy-terminal domain (CTD) kinase involved in transcription initiation at RNA polymerase II promoters". Several putative CTD kinases are members o…
	CLAGR_004722-RA	scaffold00034	187589	189077	+	N	_	PredHel=0	0.800542	100	n_a	100	n_a	n_a	n_a	n_a	PF00575.18	S1	S1 RNA binding domain		169 AA. RNA polymerase II subunit 7. Rpb7 is a subunit of eukaryotic RNA polymerase (RNAP) II that is homologous to Rpc25 of RNAP III, RpoE of archaeal RNAP, and Rpa43 of eukaryotic RNAP I. Rpb7 heterodimerizes with Rpb4 and this heterodimer binds the 10-subunit core of RNAP II, forming part of the floor of the DNA-binding cleft. Rpb7 has two domains, an N-terminal RNP (ribonucleoprotein) domain …
	CLAGR_001438-RA	scaffold00007	107780	110525	-	N	M	PredHel=0	1.07099	90	n_a	90	n_a	n_a	n_a	n_a	PF00012.15	HSP70	Hsp70 protein		723 AA HSP70. Labeled mitochondrial by TargetP. Mitochondrial Hsp70 are involved in protein import and other functions (http://www.nature.com/emboj/journal/v24/n5/full/7600580a.html )
	CLAGR_000344-RA	scaffold00001	941031	947235	-	N	M	PredHel=0	1.03319	90	n_a	100	n_a	n_a	n_a	n_a	PF00614.17	PLDc	Phospholipase D Active site motif		1819 AA. Phospholipase D1, labeled mitochondrial. Probably membrane associated/ vesicles. In yeast PLD1 is involved in vesicle transport and sporulation
	CLAGR_006045-RA	scaffold00045	224526	225781	-	N	_	PredHel=0	0.739873	90	n_a	90	n_a	n_a	n_a	n_a	PF03357.16	Snf7	Snf7		226 AA.SNF7 family protein. This family of proteins are involved in protein sorting and transport from the endosome to the vacuole/lysosome in eukaryotic cells.
38 multiple-	CLAGR_006496-RA	scaffold00047	144390	146871	+	N	M	PredHel=0	1.11703	100	n_a	90	n_a	n_a	n_a	n_a	PF03398.9	Ist1	Regulator of Vps4 activity in the MVB pathway		295 AA. Putative Vacuolar protein sorting-associated protein. Regulator of Vps4 activity in the MVB pathway. ESCRT-I, -II, and -III are endosomal sorting complexes required for transporting proteins and carry out cargo sorting and vesicle formation in the multivesicular bodies, MVBs, pathway. These complexes are transiently recruited from the cytoplasm to the endosomal membrane where they bind tr…
scoring	CLAGR_009290-RA	scaffold00089	390	3874	-	N	_	PredHel=1	1.10343	100	13.6	100	n_a	n_a	n_a	n_a	PF08628.7	Nexin_C	Sorting nexin C terminal		1048 AA. With three domains. The central Phox domain (PX) commonly involved in endosomal sorting. The majority of PX domain-containing proteins are SNXs, which play important roles in endosomal sorting. The PX domain is a phosphoinositide (PI) binding module involved in targeting proteins to membranes. An amino terminal PXA domain ;This domain is associated with PX domains pfam00787. A Sorting ne…
slow	CLAGR_007157-RA	scaffold00062	90432	93641	+	N	_	PredHel=0	0.937464	100	10.18	100	n_a	n_a	n_a	n_a	PF03635.12	Vps35	Vacuolar protein sorting-associated protein 35		883 AA. Vacuolar protein sorting-associated protein 35; Vacuolar protein sorting-associated protein (Vps) 35 is one of around 50 proteins involved in protein trafficking. In particular, Vps35 assembles into a retromer complex with at least four other proteins Vps5, Vps17, Vps26 and Vps29. Vps35 contains a central region of weaker sequence similarity, thought to indicate the presence of at least t…
evolvers	CLAGR_009824-RA	scaffold00113	29034	33270	+	N	_	PredHel=0	0.938369	100	12.4	n_a	n_a	n_a	n_a	n_a	PF00168.25	C2	C2 domain		1377 AA. Involved in membrane trafficking, with two fungal C2-like domains near the C terminus and a DUF domain near the middle of the sequence. The DUF domain is actually a cyclin-like domain according to the JGI portal, between AA 627 and 695. C2 domains were first identified in Protein Kinase C (PKC). Many C2 domains are Ca2+-dependent membrane-targeting modules that bind a wide variety of sub…
	CLAGR_006355-RA	scaffold00048	187551	188708	-	N	_	PredHel=0	1.04547	n_a	10.54	95.7	n_a	n_a	n_a	n_a	PF00071.17	Ras	Ras family		332 AA regulate vesicle trafficking pathways Ras-related in brain (Rab) family of small guanosine triphosphatases (GTPases); Rab GTPases form the largest family within the Ras superfamily. There are at least 60 Rab genes in the human genome, and a number of Rab GTPases are conserved from yeast to humans. Rab GTPases are small, monomeric proteins that function as molecular switches to regulate ves…
	CLAGR_008111-RA	scaffold00075	50866	53212	+	N	_	PredHel=0	0.976422	100	n_a	100	n_a	n_a	n_a	n_a	PF00611.18	FCH	Fes/CIP4, and EFC/F-BAR homology domain		658 AA. Similar to S. cerevisiae Rgd1. It contains an N-terminal F-BAR domain and a C-terminal Rho GAP domain. The F-BAR domain of S. cerevisiae Rgd1 binds to phosphoinositides and plays an important role in the localization of the protein to the bud tip/neck during the cell cycle. Saccharomyces cerevisiae Rgd1 is a GTPase activating protein (GAP) with activity towards Rho3p and Rho4p, which are …
	CLAGR_004360-RA	scaffold00022	146157	148138	-	N	S	PredHel=2	0.795102	n_a	13.91	90	n_a	n_a	n_a	n_a	PF00246.19	Peptidase_M14	Zinc carboxypeptidase		640 AA Zn-Carboxypeptidase, possibly involved in cell wall biogenesis/degradation (according to the functions ascribed to the likely Aspergillus homolog AN6119);extracellular or intra-vacuolar, probably anchored with 2 N terminal transmembrane domains (Phobius). Interestingly, all its pBlast likely fungal homologs have just an N-terminal signal peptide, even the one from E. pusillum. But with tbl…
	CLAGR_006217-RA	scaffold00035	57447	62146	-	N	_	PredHel=0	1.53104	n_a	34.4	94.6	n_a	n_a	n_a	n_a	PF03033.15	Glyco_transf_28	Glycosyltransferase family 28 N-terminal domain		1288 AA.Glycosyltransferase. (Cell wall?) No TM domain or signal sequence. Unclear what it might be doing. Member of a diverse class of enzymes, which in fungi are involved in synthesis of the cell wall, glycoproteins and glycolipids.
	CLAGR_009587-RA	scaffold00110	36387	40082	-	N	_	PredHel=0	1.28552	90	n_a	90	n_a	n_a	n_a	n_a	PF00136.16	DNA_pol_B	DNA polymerase family B		DNA pol Delta subunit 1
	CLAGR_006438-RA	scaffold00055	174374	180068	-	N	_	PredHel=0	1.53885	n_a	19.5	96.3	n_a	n_a	n_a	n_a	PF00270.24	DEAD	DEAD/DEAH box helicase		1669 AA. RecQ family DNA helicase MusN. Since it appears to be a DNA helicase, it is not part of the same process with 000710
	CLAGR_006749-RA	scaffold00054	4519	7485	-	N	_	PredHel=0	0.816239	90	n_a	100	n_a	n_a	n_a	n_a	PF12738.2	PTCB-BRCT	twin BRCT domain		873 AA. has three BRCT domains and is probably involved in DNA repair. Close ascomicete hits have 4-5 BRCT domains. The yeast homolog YHR154W has four BRCT domains; is implicated in Mms22-dependent DNA repair during S phase; involved in recruiting the SMC5/6 complex to double-strand breaks; DNA damage induces phosphorylation by Mec1p at one or more SQ/TQ motifs; interacts with Mms22p and Slx4p; h…
	CLAGR_010309-RA	scaffold00163	17339	18902	-	N	_	PredHel=0	0.868433	90	27.72	90	n_a	n_a	n_a	n_a	PF00320.22	GATA	GATA zinc finger		486 AA. PAS and Zn finger domain protein, similar to Neurospora Wc-2 protein ( http://www.ncbi.nlm.nih.gov/pmc/articles/PMC1169617/pdf/000098.pdf ). PAS domains have been found to bind ligands, and to act as sensors for light and oxygen in signal transduction. Light/oxigen sensing TF!! Not even a little bit induced in reconstitution, however. Top Blast hit Endocarpon pusillum (http://www.ncbi.nlm…
	CLAGR_006387-RA	scaffold00055	51524	54678	+	N	_	PredHel=0	1.10972	90	n_a	100	n_a	n_a	n_a	n_a	PF07687.9	M20_dimer	Peptidase dimerisation domain		923 AA. No secretion or TM domains. Putative beta-ala-his dipeptidase protein, not just a "dimerization domain" as indicated in the PFAM column
	CLAGR_007928-RA	scaffold00061	17645	19162	+	N	_	PredHel=0	1.27167	100	n_a	100	n_a	n_a	n_a	n_a	PF00579.20	tRNA-synt_1b	tRNA synthetases class I (W and Y)		413 AA. Tyrosyl tRNA synthetase
	CLAGR_007336-RA	scaffold00074	27904	29847	+	Y	S	PredHel=0	1.19621	100	n_a	100	n_a	n_a	n_a	n_a	PF00226.26	DnaJ	DnaJ domain		529 AA. Has three tetratricopeptide domains and one N-terminal DNAJ domain. This DNAJ/HSP40 is a secreted protein, very conserved among ascos, including the signal peptide, but yeast does not have a real homolog, except for the C-terminal DNAJ domain. Could it be performing extracellular HSP functions? In some case, it is called "dsRNA-activated protein kinase inhibitor" [Aspergillus oryzae 3.042…
	CLAGR_003666-RA	scaffold00029	241352	242734	+	N	_	PredHel=0	1.15397	100	n_a	90	n_a	n_a	n_a	n_a	PF09751.4	Es2	Nuclear protein Es2		460 AA. Well conserved among filamentous ascos. No homolog in S.cerevisiae. The fission yeast likely Es2 homolog (Bis1) interacts with the stress responsive nuclear envelope protein Ish1 and during mitosis associates with the spindle microtubules. (http://www.jbc.org/content/277/12/10562.abstract).
	CLAGR_003345-RA	scaffold00018	126822	128201	-	N	_	PredHel=0	0.961941	100	n_a	90	n_a	n_a	n_a	n_a	PF02213.11	GYF	GYF domain		459 AA. Has a GYF domain at the C terminus. GYF domain: contains conserved Gly-Tyr-Phe residues; Proline-binding domain in CD2-binding and other proteins. Involved in signaling lymphocyte activity. Also present in other unrelated proteins (mainly unknown) derived from diverse eukaryotic species. Is repeatedly labeled as a "Lin1 family" protein but I can't find any info on this family.
	CLAGR_002836-RA	scaffold00013	305149	308302	-	N	_	PredHel=5	1.20026	90	n_a	100	n_a	n_a	n_a	n_a	PF00924.13	MS_channel	Mechanosensitive ion channel		~ 1000AA. Mechanosensitive ion channel with intracellular kinase domain. Sensor of water potential?
	CLAGR_007954-RA	scaffold00061	94685	97334	-	N	_	PredHel=11	1.35186	100	n_a	98.2	n_a	n_a	n_a	n_a	PF00854.16	PTR2	POT family		698 AA. with nine or more TM domains. May pair up here with 005162 and 002143. Commonly labeled MFS peptide transporter PTR2. Uses ATP or proton gradient. A shorter version with the C-terminal 336 AA, is in Genbank (from Joneson et al.; doi:10.3852/10-064), called PTR2 ( gb|ACY68675.1| ). Here it is induced 1.3x (below our threshold) but may be in Joneson et al. it was higher. I think it is the s…
	CLAGR_006070-RA	scaffold00041	58153	63463	+	N	S	PredHel=16	1.12245	n_a	16.5	93.2	n_a	n_a	n_a	n_a	PF00664.18	ABC_membrane	ABC transporter transmembrane region		1703 AA 16 transmembrane domains ABC transporter, similar to bile acid permease (possibly involved in secondary compound export?)
	CLAGR_005162-RA	scaffold00042	189765	191859	-	N	_	PredHel=14	1.45014	n_a	22.67	94.2	fam_69	1	7	0.142857	PF07690.11	MFS_1	Major Facilitator Superfamily		617 AA. 12 to 14 TM domains MFS transporter (Major Facilitator Superfamily), perhaps a siderophore iron transporter. Pairs up with 002143 and 007954.
	CLAGR_005937-RA	scaffold00038	179269	182488	-	N	M	PredHel=12	1.32918	n_a	13.46	n_a	fam_1	25	54	0.462963	PF00083.19	Sugar_tr	Sugar (and other) transporter		565 AA Carbohydrate transporter, 12 TM domains
	CLAGR_003774-RA	scaffold00021	251228	253023	-	N	S	PredHel=12	0.521099	n_a	20.85	n_a	fam_1	25	54	0.462963	PF00083.19	Sugar_tr	Sugar (and other) transporter		539 AA 12 transmembrane domains MFS sugar transporter
	CLAGR_001600-RA	scaffold00007	535149	537464	-	N	_	PredHel=9	1.97224	n_a	10.03	n_a	fam_2	14	50	0.28	PF07690.11	MFS_1	Major Facilitator Superfamily		579 AA Phtalate transporter. Major Facilitator Superfamily. 8-10 Transmembrane domains (Phobius)
	CLAGR_001470-RA	scaffold00007	192096	193955	+	N	_	PredHel=11	1.22976	n_a	31.26	n_a	fam_2	14	50	0.28	PF07690.11	MFS_1	Major Facilitator Superfamily		518 AA 11 transmembrane domains MSF sugar transporter
	CLAGR_010371-RA	scaffold00148	24484	26457	-	N	_	PredHel=12	1.44761	n_a	12.71	n_a	fam_7	32	42	0.761905	PF07690.11	MFS_1	Major Facilitator Superfamily		590 AA MFS transporter, 12 TM domains
	CLAGR_002143-RA	scaffold00009	375165	376631	-	N	_	PredHel=11	2.01762	n_a	n_a	91.3	n_a	n_a	n_a	n_a	PF07690.11	MFS_1	Major Facilitator Superfamily		489 AA MSF efflux transporter, 11.5 TM domains, pairs up with 005162 and 007954, but no particular potential function noted.
	CLAGR_010596-RA	scaffold00158	15864	19052	+	N	_	PredHel=11	2.98315	n_a	14.33	n_a	n_a	n_a	n_a	n_a	PF01740.16	STAS	STAS domain		844 AA. Sulfate transporter family (SulP) with three conserved domains. The C terminal one is the STAS domain. The SulP family is a large and diverse family of anion transporters, with members from eubacteria, plants, fungi, and mammals. They contain 10 to 14 transmembrane helices which form the catalytic core of the protein and a C-terminal extension, the STAS (Sulphate Transporter and AntiSigma…
	CLAGR_002187-RA	scaffold00009	474066	475976	-	N	_	PredHel=12	5.22925	n_a	n_a	n_a	fam_2	14	50	0.28	PF07690.11	MFS_1	Major Facilitator Superfamily		519 AA MFS_1 Major Facilitator Superfamily. Perhaps allantoate permease. Allantoate results from purine degradation and is a source of urea ansd nitrohene
	CLAGR_003863-RA	scaffold00019	153555	155525	-	N	_	PredHel=12	9.67981	n_a	n_a	n_a	fam_1	25	54	0.462963	PF00083.19	Sugar_tr	Sugar (and other) transporter		633 AA MSF Sugar (and other) transporter
	CLAGR_007030-RA	scaffold00059	116919	117726	+	N	_	PredHel=4	3.44985	n_a	n_a	n_a	fam_7	32	42	0.761905	PF07690.11	MFS_1	Major Facilitator Superfamily		248 AA MFS_1multi-drug transporter, corresponding to the first half of its homologs
	CLAGR_008980-RA	scaffold00100	40354	43268	-	N	S	PredHel=8	2.25858	n_a	n_a	n_a	fam_1	25	54	0.462963	PF00083.19	Sugar_tr	Sugar (and other) transporter		573 AA MSF Sugar (and other) transporter
	CLAGR_009119-RA	scaffold00083	6470	8398	-	N	_	PredHel=11	3.40369	n_a	n_a	n_a	fam_2	14	50	0.28	PF07690.11	MFS_1	Major Facilitator Superfamily		496 AA MFS_1 Major Facilitator Superfamily
	CLAGR_009356-RA	scaffold00102	91646	93714	-	N	_	PredHel=11	2.45121	n_a	n_a	n_a	fam_7	32	42	0.761905	PF07690.11	MFS_1	Major Facilitator Superfamily		646 AA MFS_1 Major Facilitator Superfamily. Multi drug resistance transporter. May have ~ 100 AA extra on C terminal end
	CLAGR_009861-RA	scaffold00136	50470	52870	-	N	_	PredHel=11	11.2963	n_a	n_a	n_a	fam_22	6	16	0.375	PF00324.16	AA_permease	Amino acid permease		553 AA Aminoacid permease
	CLAGR_000814-RA	scaffold00003	552776	555100	+	N	M	PredHel=0	1.26661	n_a	n_a	94.9	fam_20	10	18	0.555556	PF00171.17	Aldedh	Aldehyde dehydrogenase family		585 AA Methylmalonate semialdehyde dehydrogenase. Valine , leucine, isoleucine catabolism to propionyl CoA (check also ww.ncbi.nlm.nih.gov/pmc/articles/PMC1448837/). In C. grayi, this gene is not part of a NRPS or PKS cluster
	CLAGR_002070-RA	scaffold00009	153822	156133	+	N	_	PredHel=1	1.17118	n_a	n_a	95.9	fam_20	10	18	0.555556	PF00171.17	Aldedh	Aldehyde dehydrogenase family		467 AA Betaine aldehyde dehydrogenase. Glycine betaine (N,N,N-trimethylglycine) is a very efficient osmolyte found in a wide range of bacteria and plants, where it is accumulated at high cytoplasmic concentrations in response to osmotic stress, to act as an osmoprotectant. In addition to its osmoprotectant activity, glycine betaine is also a potent protectant against mutagenic compounds [ Ji03 , …
	CLAGR_002489-RA	scaffold00011	278953	281049	-	N	_	PredHel=0	1.45614	n_a	n_a	95.9	fam_20	10	18	0.555556	PF00171.17	Aldedh	Aldehyde dehydrogenase family		494 AA Salicylaldehyde dehydrogenase (possibly) reaction: http://www.brenda-enzymes.org/Mol/reaction-popup.php4?id=29421&type=I&displayType=marvin
	CLAGR_002858-RA	scaffold00013	372976	376684	+	N	_	PredHel=0	0.874559	n_a	n_a	95.4	fam_20	10	18	0.555556	PF00171.17	Aldedh	Aldehyde dehydrogenase family		498 AA Betaine aldehyde dehydrogenase. See 002070
	CLAGR_002958-RA	scaffold00012	209508	211540	+	N	S	PredHel=1	1.19962	n_a	n_a	97.4	fam_20	10	18	0.555556	PF00171.17	Aldedh	Aldehyde dehydrogenase family		591 AA Aldehyde dehydrogenase (Neurospora homolog is labeled as betaine ALDH)
	CLAGR_005270-RA	scaffold00033	241029	242688	-	N	_	PredHel=0	0.771495	n_a	n_a	96.9	fam_20	10	18	0.555556	PF00171.17	Aldedh	Aldehyde dehydrogenase family		500 AA Succinate semialdehyde dehydrogenase perhaps
	CLAGR_010873-RA	scaffold00189	12167	14699	+	N	_	PredHel=0	0.681833	n_a	n_a	99.5	fam_20	10	18	0.555556	PF00171.17	Aldedh	Aldehyde dehydrogenase family		500 AA Aldehyde dehydrogenase
	CLAGR_002383-RA	scaffold00006	574242	575323	+	N	_	PredHel=0	0.953612	n_a	15.07	n_a	fam_8	27	38	0.710526	PF00106.20	adh_short	short chain dehydrogenase		284 AA 3-oxoacyl-[acyl-carrier-protein] reductase, probably part of some secondary pathway
	CLAGR_001478-RA	scaffold00007	212354	217168	+	N	_	PredHel=0	1.41014	n_a	18.3	n_a	fam_115	1	5	0.2	PF02518.21	HATPase_c	Histidine kinase-, DNA gyrase B-, and HSP90-like ATPase		1317 AA. Two-component-histidine protein kinase sensor, without TM domains. Also fungal homologs have no TM domain. Can be involved in stress signal transduction pathways (http://ec.asm.org/content/7/12/2017.full)
	CLAGR_004262-RA	scaffold00023	179257	180891	-	N	_	PredHel=0	3.37404	n_a	14.6	n_a	n_a	n_a	n_a	n_a	PF00724.15	Oxidored_FMN	NADH:flavin oxidoreductase / NADH oxidase family		448 AA NADH oxydase
	CLAGR_006335-RA	scaffold00048	134523	136326	-	N	_	PredHel=0	2.05026	n_a	17.27	n_a	n_a	n_a	n_a	n_a	PF02668.11	TauD	Taurine catabolism dioxygenase TauD, TfdA family		388 AA. putative Alpha-ketoglutarate-dependent taurine dioxygenase for taurine biosynthesis leading to clavulanic acid, a beta lactamase inhibitor. Probably made by fungi to potentiate the action of their beta-lactam antibiotics against bacteria
	CLAGR_003954-RA	scaffold00027	57192	59261	-	Y	S	PredHel=0	7.8742	n_a	25.28	n_a	n_a	n_a	n_a	n_a	PF00082.17	Peptidase_S8	Subtilase family		642 AA secreted peptidase with an N terminal pro-peptidase domain that is cleaved to activate the peptidase
	CLAGR_005430-RA	scaffold00030	143862	145439	+	Y	S	PredHel=0	2.68893	n_a	14.49	n_a	n_a	n_a	n_a	n_a	PF00150.13	Cellulase	Cellulase (glycosyl hydrolase family 5)		459 AA secreted endo beta 1-4 D mannanase, glycosyl hydrolase family 5 (cellwall?)
	CLAGR_005171-RA	scaffold00042	215538	219213	-	N	_	PredHel=7	2.11349	n_a	n_a	100	n_a	n_a	n_a	n_a	PF01644.12	Chitin_synth_1	Chitin synthase		1021 AA Chitin synthase (cell wall), 7 TM domain protein, like other fungal homologs
	CLAGR_009661-RA	scaffold00115	59295	60586	+	N	_	PredHel=0	2.64685	n_a	n_a	92.4	n_a	n_a	n_a	n_a	PF00248.16	Aldo_ket_red	Aldo/keto reductase family		321 AA D-xylose reductase, [alditol:NAD(P)+ 1-oxidoreductase; XR, EC 1.1.1.21] the first enzyme of the catabolic pathway for xylose in fungi. Xylose is the major constituent monosaccharide of the heteropolysaccharide hemicellulose. It is a possible component of algal cell walls
	CLAGR_002603-RA	scaffold00014	76278	78238	+	N	S	PredHel=1	2.06312	n_a	n_a	100	n_a	n_a	n_a	n_a	PF01494.14	FAD_binding_3	FAD binding domain		436 AA. Salicylate 1-monooxygenase; Members of this protein family are salicylate 1-monooxygenase, also called salicylate hydroxylase. This enzyme converts salicylate to catechol, which is a common intermediate in the degradation of a number of aromatic compounds
	CLAGR_007188-RA	scaffold00056	6401	8696	-	N	S	PredHel=1	2.84081	n_a	n_a	n_a	fam_36	2	9	0.222222	PF01565.18	FAD_binding_4	FAD binding domain		557 AA protein with FAD binding protein
	CLAGR_001575-RA	scaffold00007	478436	479491	+	N	_	PredHel=0	2.35316	n_a	n_a	n_a	fam_8	27	38	0.710526	PF13561.1	adh_short_C2	Enoyl-(Acyl carrier protein) reductase		275 AA NADP binding Rossman fold, short chain dehydrogenase
	CLAGR_007513-RA	scaffold00063	33545	34591	+	N	_	PredHel=0	8.17071	n_a	n_a	n_a	fam_8	27	38	0.710526	PF13561.1	adh_short_C2	Enoyl-(Acyl carrier protein) reductase		274 AA NADP binding short chain dehydrogenase
	CLAGR_010999-RA	scaffold00229	4103	4416	+	N	_	PredHel=0	4.90242	n_a	n_a	n_a	fam_8	27	38	0.710526	PF00106.20	adh_short	short chain dehydrogenase		78 AA short chain dehydrogenase fragment

## Sheet: Fungus fast evolvers
Blue highlights identify scores of all double- (or triple-) scoring proteins in various tests																					Notes
								Induced	Accelerated rates			Expanded families
ID	Scaffold	start	stop	ori	SignalP	TargetP	TMHMM	T21 expr. ratio	ORTHO_ACC	Delta_LL	MCL_ACC	CAFE	CAFE	CAFE	CAFE	PFAM	PFAM	PFAM
									sig_ratio(%)	Accelerated	sig_ratio(%)	Expanded	CLAGR	ANCEST	EXP_RATE	Acc.	Label	Desc
CLAGR_000379-RA	scaffold00002	75933	78643	+	N	_	PredHel=0	1.18143	90	16.6	100	n_a	n_a	n_a	n_a	PF11817.3	Foie-gras_1	Foie gras liver health family 1			771AA. Involved in putative trafficking through Golgi; All the closest hits are ~500 AA longer at the N terminus, but the protein seems properly annotated on the portal. The proteins featured in this family are all eukaryotic, and many of them are annotated as being Gryzun. Gryzun is distantly related to, but distinct from, the Trs130 subunit of the TRAPP complex but is absent from S. cerevisiae.…
CLAGR_007666-RA	scaffold00064	116465	117655	-	N	_	PredHel=0	1.08943	100	33.67	100	n_a	n_a	n_a	n_a	PF08610.5	Pex16	Peroxisomal membrane protein (Pex16)			397 AA Similar to Pex16 peroxysomal membrane protein, involved in protein trafficking (but this one has no TM domains).
CLAGR_001337-RA	scaffold00005	511788	516935	+	N	_	PredHel=0	1.03583	100	58.9	100	n_a	n_a	n_a	n_a	PF11864.3	DUF3384	Domain of unknown function (DUF3384)			1558 AA. GTPase activating protein. Regulates G protein activity in signal transduction
CLAGR_004875-RA	scaffold00037	16139	19043	+	N	_	PredHel=1	0.964597	100	55.46	100	n_a	n_a	n_a	n_a	PF05794.8	Tcp11	T-complex protein 11			642 AA. An N-terminal TM helix, not shared with closest hits or with Sok1, that localizes to the nucleus. cAMP-mediated signaling protein Sok1. In yeast, Sok1 overexpression suppresses the growth defect of mutants lacking protein kinase A activity; involved in cAMP-mediated signaling; localized to the nucleus; similar to the mouse testis-specific protein PBS13
CLAGR_000913-RA	scaffold00004	62284	64749	-	N	_	PredHel=0	1.24071	90	17.75	n_a	n_a	n_a	n_a	n_a	PF08355.7	EF_assoc_1	EF hand associated			639 AA. Similar to mitochondrial GTPase EF-hand protein, but unlike that, is missing both an N-terminal signal peptide and a C terminal TM helix. Probably involved in non-mitochondrial Ca-dependent signal transduction
CLAGR_008836-RA	scaffold00087	12185	13033	-	N	M	PredHel=0	1.05977	90	28.07	90	n_a	n_a	n_a	n_a	PF00403.21	HMA	Heavy-metal-associated domain			283 AA. Probably mitochondrial Cu-Zn SOD, although its N-terminal 40 AA are missing in other fungal SODs, all ~245 AA-long. Coceivably also in peroxisomes, see 007666.
CLAGR_000199-RA	scaffold00001	521900	524009	-	N	M	PredHel=0	1.02058	100	108.8	n_a	n_a	n_a	n_a	n_a	PF00982.16	Glyco_transf_20	Glycosyltransferase family 20			535 AA. Alpha-trehalose-phosphate synthase [UDP-forming]. Synthesizes trehalose, a ubiquitous disaccharide with prominent desiccation/rehydration stress protecting properties.
CLAGR_000237-RB	scaffold00001	601610	603221	+	Y	S	PredHel=0	1.72933	90	15.46	n_a	n_a	n_a	n_a	n_a	PF01735.13	PLA2_B	Lysophospholipase catalytic domain			513 AA. Fungal Phospholipase B-like, secreted, no TM domains.
CLAGR_010628-RA	scaffold00138	21444	23523	+	N	M	PredHel=0	1.29035	100	10.04	n_a	n_a	n_a	n_a	n_a	PF02219.12	MTHFR	Methylenetetrahydrofolate reductase			573 AA. Methylene dihydrofolate reductase. Fungal homologs are ~ 80AA longer at the C terminal end. Involved in methionine biosynthesis
CLAGR_006447-RA	scaffold00047	8834	9241	+	N	M	PredHel=0	0.916176	100	21.72	n_a	n_a	n_a	n_a	n_a	n_a	n_a	n_a			Is actually a~240 AA conserved protein (unknown), probably misannotated.
CLAGR_008510-RA	scaffold00091	103929	105685	+	N	_	PredHel=0	1.30646	n_a	16.14	90	n_a	n_a	n_a	n_a	PF02201.13	SWIB	SWIB/MDM2 domain			498 AA. SWI-SNF complex subunit (BAF60b). Involved in nucleosome repositioning for transcriptional activation
CLAGR_001634-RA	scaffold00010	48866	49559	+	N	_	PredHel=0	2.45121	n_a	n_a	92.9	n_a	n_a	n_a	n_a	PF00782.15	DSPc	Dual specificity phosphatase, catalytic domain			182 AA. Signal transduction regulation.Protein tyrosine phosphatases (PTP) catalyze the dephosphorylation of phosphotyrosine peptides; they regulate phosphotyrosine levels in signal transduction pathways.
CLAGR_004534-RA	scaffold00032	264644	265747	+	N	_	PredHel=0	3.26828	n_a	n_a	100	n_a	n_a	n_a	n_a	PF00291.20	PALP	Pyridoxal-phosphate dependent enzyme			345 AA. Threonine dehydratase: Direct production of NH4+? The first step in amino acid degradation is the removal of nitrogen. Although the nitrogen atoms of most amino acids are transferred to alpha-ketoglutarate before removal, the alpha-amino group of threonine can be directly converted into NH4+.
CLAGR_004184-RA	scaffold00023	4830	5339	+	N	_	PredHel=0	2.01125	n_a	n_a	93.5	n_a	n_a	n_a	n_a	PF07883.6	Cupin_2	Cupin domain			169 AA. Conserved cupin domain protein of unknown function.
CLAGR_003082-RA	scaffold00016	162291	164125	+	N	_	PredHel=0	2.12749	n_a	22.79	n_a	n_a	n_a	n_a	n_a	PF03367.8	zf-ZPR1	ZPR1 zinc-finger domain			501 AA. In yeast, it is an essential protein with two zinc fingers; present in the nucleus of growing cells but relocates to the cytoplasm in starved cells via a process mediated by Cpr1p; binds to translation elongation factor eEF-1 (Tef1p); relative distribution to the nucleus increases upon DNA replication stress
CLAGR_011022-RA	scaffold00223	11104	11920	-	Y	S	PredHel=1	3.67682	n_a	n_a	n_a	fam_1783	6	1	6	n_a	n_a	n_a			245 AA N-terminal signal peptide and TM domain ~40 AA before C terminus. By Blast 2 proteins it has low similarity to 006604 (011022 and 006604 are classified in the same family). On NCBI BLAST it appears to have low similarity to a hypothetical conserved protein in many fungi. The JGI hit is missing from the NCBI hits.
CLAGR_006604-RA	scaffold00053	23928	24914	-	Y	S	PredHel=1	2.68101	n_a	n_a	n_a	fam_1783	6	1	6	n_a	n_a	n_a			309 AA N-terminal signal peptide and TM domain ~60 AA before C terminus. By Blast 2 proteins it has low similarity to 011022 (011022 and 006604 are classified in the same family). JGI portal labels it as involved in sugar transport, but on NCBI BLAST it only appears to have low similarity to a hypothetical conserved protein in many fungi. The JGI hit is missing from the NCBI hits
CLAGR_009240-RA	scaffold00103	34648	35244	+	Y	S	PredHel=0	2.26266	n_a	n_a	n_a	fam_4848	4	1	4	n_a	n_a	n_a			172 AA secreted conserved unknown protein
CLAGR_000399-RA	scaffold00002	138282	138963	+	N	_	PredHel=3	54.4422	n_a	n_a	n_a	fam_26	24	17	1.41176	n_a	n_a	n_a			197 AA with three TM helices, some similarity to N terminal half of seven TM proteins
CLAGR_009534-RA	scaffold00132	49960	51506	-	N	S	PredHel=5	2.92923	n_a	n_a	n_a	fam_26	24	17	1.41176	n_a	n_a	n_a			402 AA with six or seven TM helices
CLAGR_007603-RA	scaffold00069	98964	100533	-	N	S	PredHel=7	2.47085	n_a	n_a	n_a	fam_26	24	17	1.41176	n_a	n_a	n_a			335 AA seven TM domain protein, distantly similar to FJ756906.1, induced in Joneson et al.? (doi:10.3852/10-064)
CLAGR_000658-RA	scaffold00003	125025	126135	-	N	M	PredHel=3	2.82662	n_a	n_a	n_a	fam_365	11	2	5.5	n_a	n_a	n_a			309 AA Conserved hypothetical protein. Cladonia has cytoplasmic N terminal region with three C terminal TM domains (phobius)
CLAGR_009828-RA	scaffold00113	40826	42353	-	N	_	PredHel=3	2.61463	n_a	n_a	n_a	fam_365	11	2	5.5	n_a	n_a	n_a			388 AA Conserved hypothetical protein. Cladonia has cytoplasmic N terminal region with three C terminal TM domains (phobius)
CLAGR_008096-RA	scaffold00028	298658	300488	-	N	_	PredHel=2	2.22546	n_a	n_a	n_a	fam_365	11	2	5.5	n_a	n_a	n_a			350 AA Conserved hypothetical protein. Cladonia has cytoplasmic N terminal region with two C terminal TM domains (phobius)
CLAGR_002052-RA	scaffold00009	97486	98670	-	N	_	PredHel=1	2.07159	n_a	n_a	n_a	fam_4043	4	1	4	n_a	n_a	n_a			334 AA Conserved hypothetical protein with one C terminal TM domain (phobius)
CLAGR_003378-RA	scaffold00018	222093	223654	+	N	S	PredHel=6	9.4317	n_a	n_a	n_a	fam_5	80	51	1.56863	n_a	n_a	n_a			422 AA seven TM protein
CLAGR_002579-RA	scaffold00014	14226	15561	-	N	_	PredHel=7	5.38305	n_a	n_a	n_a	fam_5	80	51	1.56863	n_a	n_a	n_a			353 AA seven TM protein
CLAGR_004194-RA	scaffold00023	31075	32981	-	N	S	PredHel=4	4.43553	n_a	n_a	n_a	fam_5	80	51	1.56863	n_a	n_a	n_a			441 AA eight(?) TM protein
CLAGR_007310-RA	scaffold00051	149427	150924	-	N	_	PredHel=5	3.57516	n_a	n_a	n_a	fam_5	80	51	1.56863	n_a	n_a	n_a			412 AA seven TM conserved protein
CLAGR_011224-RA	scaffold00098	102654	103568	+	N	_	PredHel=5	3.26828	n_a	n_a	n_a	fam_5	80	51	1.56863	n_a	n_a	n_a			252 AA five TM domain protein, too short?
CLAGR_006556-RA	scaffold00046	92204	93484	-	N	_	PredHel=6	2.83251	n_a	n_a	n_a	fam_5	80	51	1.56863	n_a	n_a	n_a			352 AA seven TM domains
CLAGR_006821-RA	scaffold00054	182508	184307	+	N	S	PredHel=6	2.82342	n_a	n_a	n_a	fam_5	80	51	1.56863	n_a	n_a	n_a			348 AA seven TM domains
CLAGR_007024-RA	scaffold00059	98516	101876	-	N	_	PredHel=6	2.66898	n_a	n_a	n_a	fam_5	80	51	1.56863	n_a	n_a	n_a			481 AA seven TM domains
CLAGR_002611-RA	scaffold00014	98792	100617	+	N	_	PredHel=5	2.22521	n_a	n_a	n_a	fam_5	80	51	1.56863	n_a	n_a	n_a			417 AA six TM domains
CLAGR_007065-RA	scaffold00058	24298	26257	-	N	_	PredHel=7	2.06596	n_a	n_a	n_a	fam_5	80	51	1.56863	n_a	n_a	n_a			366 AA seven TM domains
CLAGR_009808-RA	scaffold00104	75745	79559	-	N	_	PredHel=2	3.82878	n_a	n_a	n_a	fam_4569	7	1	7	PF00172.13	Zn_clus	Fungal Zn(2)-Cys(6) binuclear cluster domain			995 AA Probably a fusion of two genes, the left a TF with a Zn Finger and the right with two TM domains near the C terminal (see Mis-Annotations.doc)
CLAGR_007696-RA	scaffold00071	26905	29157	+	N	_	PredHel=0	6.53656	n_a	n_a	n_a	fam_11	62	25	2.48	PF06985.6	HET	Heterokaryon incompatibility protein (HET)			750 AA HET protein. Perhaps similar to TOL protein, a Neurospora crassa mediator of mating-type associated vegetative incompatability; amino acid sequence in first source; GenBank AF085183
CLAGR_005987-RA	scaffold00045	55397	57700	-	N	_	PredHel=0	2.97323	n_a	n_a	n_a	fam_11	62	25	2.48	PF06985.6	HET	Heterokaryon incompatibility protein (HET)			767 AA HET protein. Perhaps similar to TOL protein, a Neurospora crassa mediator of mating-type associated vegetative incompatability; amino acid sequence in first source; GenBank AF085183
CLAGR_009104-RA	scaffold00073	99749	101398	-	N	_	PredHel=0	2.4593	n_a	n_a	n_a	fam_11	62	25	2.48	PF06985.6	HET	Heterokaryon incompatibility protein (HET)			549 AA HET protein. Perhaps similar to TOL protein, a Neurospora crassa mediator of mating-type associated vegetative incompatability; amino acid sequence in first source; GenBank AF085183
CLAGR_007985-RA	scaffold00077	12711	14609	+	N	_	PredHel=0	4.08535	n_a	n_a	n_a	fam_12	73	25	2.92	PF06985.6	HET	Heterokaryon incompatibility protein (HET)			632 AA HET domain protein
CLAGR_002163-RA	scaffold00009	415452	417236	+	N	_	PredHel=0	3.37259	n_a	n_a	n_a	fam_12	73	25	2.92	PF06985.6	HET	Heterokaryon incompatibility protein (HET)			594 AA HET domain protein
CLAGR_010440-RA	scaffold00105	81139	82932	-	N	_	PredHel=0	3.26828	n_a	n_a	n_a	fam_12	73	25	2.92	PF06985.6	HET	Heterokaryon incompatibility protein (HET)			597 AA HET domain protein
CLAGR_006605-RA	scaffold00053	27246	29453	+	N	_	PredHel=1	2.25718	n_a	n_a	n_a	fam_12	73	25	2.92	PF06985.6	HET	Heterokaryon incompatibility protein (HET)			735 AA HET domain protein
CLAGR_000081-RA	scaffold00001	217687	220215	-	N	_	PredHel=0	2.24232	n_a	n_a	n_a	fam_12	73	25	2.92	PF06985.6	HET	Heterokaryon incompatibility protein (HET)			842 AA HET domain protein
CLAGR_010731-RA	scaffold00166	5169	7217	+	N	_	PredHel=0	2.20334	n_a	n_a	n_a	fam_12	73	25	2.92	PF06985.6	HET	Heterokaryon incompatibility protein (HET)			682 AA HET domain protein
CLAGR_008871-RA	scaffold00087	95398	98402	-	N	_	PredHel=0	2.05839	n_a	n_a	n_a	fam_12	73	25	2.92	PF06985.6	HET	Heterokaryon incompatibility protein (HET)			764 AA HET domain protein
CLAGR_009459-RA	scaffold00107	18808	20330	+	N	_	PredHel=0	2.01125	n_a	n_a	n_a	fam_12	73	25	2.92	PF06985.6	HET	Heterokaryon incompatibility protein (HET)			498 AA HET domain protein
CLAGR_005883-RA	scaffold00038	41093	42997	+	N	_	PredHel=0	3.02316	n_a	n_a	n_a	fam_13	49	29	1.68966	PF06985.6	HET	Heterokaryon incompatibility protein (HET)			634 AA HET domain protein
CLAGR_009596-RA	scaffold00110	62521	64137	-	N	_	PredHel=0	2.25857	n_a	n_a	n_a	fam_13	49	29	1.68966	PF06985.6	HET	Heterokaryon incompatibility protein (HET)			538 AA HET domain protein
CLAGR_010724-RA	scaffold00168	22444	24645	-	Y	S	PredHel=7	31.5934	n_a	n_a	n_a	fam_187	19	3	6.33333	n_a	n_a	n_a			464 AA Similar to HG799045.1, vegetative incompatibility protein 3a in Cryphonectria parasitica, part of a family of highly polymorphic proteins composing the vegetative incompatibility non-self recognition system involved in restricting transmission of virulence-attenuating mycoviruses in the chestnut blight fungus
CLAGR_001257-RA	scaffold00005	312450	314195	+	N	_	PredHel=0	13.0731	n_a	n_a	n_a	fam_83	19	6	3.16667	PF05729.7	NACHT	NACHT domain			526 AA NACHT domain protein; This NTPase domain is found in apoptosis proteins as well as those involved in MHC transcription activation. This family is closely related to pfam00931.
CLAGR_008410-RA	scaffold00093	67589	70965	-	N	_	PredHel=0	2.15707	n_a	n_a	n_a	fam_83	19	6	3.16667	PF05729.7	NACHT	NACHT domain			1107 AA NACHT domain protein
CLAGR_007982-RA	scaffold00077	6381	8003	-	N	_	PredHel=0	2.12438	n_a	n_a	n_a	fam_83	19	6	3.16667	PF05729.7	NACHT	NACHT domain			477 AA NACHT domain protein
CLAGR_009082-RA	scaffold00073	31814	34978	+	N	S	PredHel=0	2.33559	n_a	n_a	n_a	fam_13	49	29	1.68966	PF00931.17	NB-ARC	NB-ARC domain			1135 AA protein with NB-ARC domain and tetratricopeptide repeats:the NB-ARC domain includes a nucleotide hyrolysis domain. May be Kinesin light chain, involved in moving cargo (e.g. vescicles) along microtubules
CLAGR_009006-RA	scaffold00108	6228	8300	+	N	_	PredHel=0	4.20208	n_a	n_a	n_a	fam_423	13	2	6.5	PF00931.17	NB-ARC	NB-ARC domain			656 AA protein with NB-ARC domain(like 009082) but not tetratrico repeats, may be because misannotated and missing second half of protein
CLAGR_004717-RA	scaffold00034	176439	178232	-	N	_	PredHel=0	2.66304	n_a	n_a	n_a	fam_423	13	2	6.5	PF13374.1	TPR_10	Tetratricopeptide repeat			555 AA tetratrico repeat protein
CLAGR_001924-RA	scaffold00008	301376	304804	+	N	S	PredHel=0	9.44684	n_a	n_a	n_a	fam_3	144	73	1.9726	PF12796.2	Ank_2	Ankyrin repeats (3 copies)			1142 AA Ankyrin repeats (3 copies)
CLAGR_008874-RA	scaffold00088	5270	8224	+	N	_	PredHel=0	4.22896	n_a	n_a	n_a	fam_3	144	73	1.9726	PF12796.2	Ank_2	Ankyrin repeats (3 copies)			859 AA Ankyrin repeats (3 copies)
CLAGR_007161-RA	scaffold00062	96858	97391	-	Y	S	PredHel=0	2.26266	n_a	n_a	n_a	fam_3	144	73	1.9726	PF00023.25	Ank	Ankyrin repeat			177 AA one Ankyrin repeat
CLAGR_009026-RA	scaffold00108	57084	60126	+	N	S	PredHel=0	2.96002	n_a	n_a	n_a	fam_872	12	2	6	PF12796.2	Ank_2	Ankyrin repeats (3 copies)			800 AA Ankyrin domain protein (3 domain copies)
CLAGR_009803-RA	scaffold00104	57115	59772	+	N	_	PredHel=0	3.16595	n_a	n_a	n_a	fam_798	10	1	10	n_a	n_a	n_a			865 AA supposedly vaguely similar to Ankyrin domain proteins, but BLAST does not detect any domains
CLAGR_007159-RA	scaffold00062	94605	95274	+	N	_	PredHel=0	64.5482	n_a	n_a	n_a	fam_668	7	1	7	PF03881.9	Fructosamin_kin	Fructosamine kinase			166 AA Fructosamine kinase, probably missing ~ 100 AA from the N terminus ( misannotation). Fructosamine kinases initiate the process of de-glycation of glycated proteins
CLAGR_001189-RA	scaffold00005	112386	113470	-	N	_	PredHel=0	4.99855	n_a	n_a	n_a	fam_668	7	1	7	PF03881.9	Fructosamin_kin	Fructosamine kinase			323 AA Fructosamine kinase. Fructosamine kinases initiate the process of de-glycation of glycated proteins
CLAGR_001967-RA	scaffold00008	436363	437515	+	N	_	PredHel=0	2.94145	n_a	n_a	n_a	fam_668	7	1	7	PF03881.9	Fructosamin_kin	Fructosamine kinase			353 AA Fructosamine kinase. Fructosamine kinases initiate the process of de-glycation of glycated proteins
CLAGR_007271-RA	scaffold00051	35611	38178	-	N	_	PredHel=0	2.34426	n_a	n_a	n_a	fam_798	10	1	10	PF00069.20	Pkinase	Protein kinase domain			724 AA serine threonine kinase
CLAGR_007780-RA	scaffold00068	119276	120259	+	N	S	PredHel=0	3.26828	n_a	n_a	n_a	fam_311	9	3	3	n_a	n_a	n_a			278 AA N-terminal Ras-like GTPase domain (not secreted according to Phobius) 00778, 003836, 003837 have some similarity to each other beyond the GTPase region
CLAGR_003836-RA	scaffold00019	70696	72135	+	N	_	PredHel=1	2.55347	n_a	n_a	n_a	fam_311	9	3	3	PF01926.18	MMR_HSR1	50S ribosome-binding GTPase			432 AA N-terminal Ras-like GTPase domain plus a TM domain near C terminus. 00778, 003836, 003837 have some similarity to each other beyond the GTPase region
CLAGR_003837-RA	scaffold00019	72222	73442	-	N	_	PredHel=0	2.04922	n_a	n_a	n_a	fam_311	9	3	3	PF01926.18	MMR_HSR1	50S ribosome-binding GTPase			372 AA N-terminal Ras-like GTPase domain. 00778, 003836, 003837 have some similarity to each other beyond the GTPase region
CLAGR_004091-RA	scaffold00017	95059	96437	+	N	_	PredHel=0	2.49422	n_a	n_a	n_a	fam_2683	5	1	5	PF14420.1	Clr5	Clr5 domain			425 AA Similarity to other fungi (Clr5 domain in fission yeast, involved in chromatin silencing) only extends over first ~150 AA, the rest is blank (cross-blasting 004091 and 002959 also yields homology only over first 150 AA)
CLAGR_002959-RA	scaffold00012	212122	213581	+	N	_	PredHel=0	2.08667	n_a	n_a	n_a	fam_2683	5	1	5	PF14420.1	Clr5	Clr5 domain			375 AA Similarity to other fungi (Clr5 domain in fission yeast, involved in chromatin silencing) only extends over first ~150 AA, the rest is blank (cross-blasting 004091 and 002959 also yields homology only over first 150 AA)
CLAGR_009431-RA	scaffold00121	24986	25357	+	N	_	PredHel=0	130.398	n_a	n_a	n_a	fam_750	6	2	3	n_a	n_a	n_a			NonRibosomalPeptideSynthase-end portion (goes with 009430)-check PKS misannotation doc
CLAGR_009430-RA	scaffold00121	22553	24450	+	N	_	PredHel=0	2.90514	n_a	n_a	n_a	fam_750	6	2	3	PF00501.23	AMP-binding	AMP-binding enzyme			NonRibosomalPeptideSynthase-start portion (goes with 009431)-check PKS misannotation doc
CLAGR_009784-RA	scaffold00104	435	11343	-	N	M	PredHel=0	2.77021	n_a	n_a	n_a	fam_10	52	37	1.40541	PF00698.16	Acyl_transf_1	Acyl transferase domain			3520 AA PKS
CLAGR_007245-RA	scaffold00056	153346	154431	-	N	_	PredHel=0	3.62353	n_a	n_a	n_a	fam_225	13	4	3.25	PF01734.17	Patatin	Patatin-like phospholipase			361 AA patatin-like phospholipase; patatin is a storage protein of the potato tuber that shows Phospholipase A2 activity (PLA2; EC 3.1.1.4). Patatin catalyzes the nonspecific hydrolysis of phospholipids, glycolipids, sulfolipids, and mono- and diacylglycerols, thereby showing lipid acyl hydrolase activity.
CLAGR_007532-RA	scaffold00063	82117	83438	+	N	_	PredHel=0	2.63571	n_a	n_a	n_a	fam_4569	7	1	7	n_a	n_a	n_a			421 AA possibly Zn finger protein, but with no significant similarity to anything outside of the Zn finger
CLAGR_008841-RA	scaffold00087	24992	26094	-	N	_	PredHel=0	3.26828	n_a	n_a	n_a	fam_13	49	29	1.68966	n_a	n_a	n_a			292 AA no significant similarities
CLAGR_004068-RA	scaffold00017	37024	38950	+	N	_	PredHel=4	2.0303	n_a	n_a	n_a	fam_187	19	3	6.33333	n_a	n_a	n_a			604 AA Hypothetical protein
CLAGR_007127-RA	scaffold00062	17772	19014	-	N	S	PredHel=6	3.6418	n_a	n_a	n_a	fam_4419	7	1	7	n_a	n_a	n_a			333 AA Unknown conserved prot
CLAGR_010955-RA	scaffold00179	26798	28835	-	N	_	PredHel=1	2.60406	n_a	n_a	n_a	fam_884	4	1	4	PF11807.3	DUF3328	Domain of unknown function (DUF3328)			512 AA DUF domain protein. Only the central section is somewhat similar to other fungal proteins half its size.
CLAGR_001520-RA	scaffold00007	326207	328264	-	N	_	PredHel=0	2.59331	n_a	n_a	n_a	fam_4569	7	1	7	n_a	n_a	n_a			455 AA two halves are probably from separate proteins

## Sheet: Alga slow evolvers
	Orange highlights identify scores of all double-scoring proteins in various tests
								Induced	Reduced evolutionary rates
ID	Scaffold	start	stop	ori	SignalP	TargetP	TMHMM	T21	ORTHO_RED	Delta_LL	MCL_RED	PFAM	PFAM	PFAM	Notes
									sig_ratio(%)	Decelerated	sig_ratio(%)	Acc.	Label	Desc.
Aster-01860	scaffold_00107	533327	543012	-	N	_	PredHel=0	1.02494	100	19.85	n_a	PF01602.15	Adaptin	Adaptin	Adaptor protein complex AP-2 alpha subunit. Adaptins are components of the adaptor complexes which link clathrin to receptors in coated vesicles. These vescicles are involved in the internalization, recycling or degradation of membrane proteins (often receptors) through the endosome - lysosome system.
Aster-07934	scaffold_00028	147225	154706	+	N	_	PredHel=0	0.969253	100	36	n_a	PF00027.24	cNMP_binding	cNMP_binding	Cyclic AMP or GMP-dependent protein kinase
Aster-04974	scaffold_00101	149301	152702	-	N	M	PredHel=0	1.00884	100	n_a	100	PF03109.11	ABC1	ABC1 family	probable serine/threonine-protein kinase abkC
Aster-08205	scaffold_00012	21637	25756	-	N	_	PredHel=0	1.34643	n_a	n_a	94.9	PF00069.20	Pkinase	Protein kinase domain	calcium/calmodulin dependent protein kinase kinase 2
Aster-05598	scaffold_00125	587171	590807	-	N	_	PredHel=0	3.46225	n_a	n_a	98.5	PF00069.20	Pkinase	Protein kinase domain	Mitogen-Activated Protein Kinase Kinase Kinase
Aster-08322	scaffold_00151	4990	7327	+	N	_	PredHel=0	1.73113	n_a	n_a	100	PF00069.20	Pkinase	Protein kinase domain	Serine/threonine kinase, PKc-like
Aster-04371	scaffold_00062	521926	527397	+	N	_	PredHel=0	1.56781	n_a	n_a	98.6	PF00225.18	Kinesin	Kinesin motor domain	Kinesin motor domain
Aster-03616	scaffold_00088	428957	434309	+	N	M	PredHel=0	3.02947	n_a	n_a	99.3	PF00225.18	Kinesin	Kinesin motor domain	Kinesin motor domain, KIP3-like subgroup. The yeast kinesin KIP3 plays a role in positioning the mitotic spindle.
Aster-01701	scaffold_00145	577456	579822	-	N	_	PredHel=0	1.3849	n_a	n_a	90.7	PF00249.26	Myb_DNA-binding	Myb-like DNA-binding domain	Protein with three tandem SANT DNA-binding domain repeats. SANT,SWI3, ADA2, N-CoR and TFIIIB' are DNA-binding domains. Tandem copies of the domain bind telomeric DNA tandem repeats as part of the capping complex. Binding is sequence dependent for repeats containing the G/C rich motif [C2-3 A (CA)1-6].

## Sheet: Alga fast evolvers
Blue highlights identify scores of all proteins double- (or triple-) scoring in various tests																					Notes
									Induced	Accelerated rates			Expanded families
ID	Scaffold	start	stop	ori	SignalP	TargetP	TMHMM	T7 expr	T21 expr	ORTHO_ACC	Delta_LL	MCL_ACC	CAFE	CAFE	CAFE	CAFE		PFAM	PFAM	PFAM
										sig_ratio(%)	Accelerated	sig_ratio(%)	Expanded	ASTER	ANCEST	EXP_RATE		Acc.	Label	Desc.
Aster-02987	scaffold_00120	139685	141796	+	N	_	PredHel=0	1.0539	0.98448	100	11.35	n_a	n_a	n_a	n_a	n_a		PF00856.23	SET	SET domain
Aster-01383	scaffold_00122	612706	617786	+	N	M	PredHel=0	0.893935	0.966441	100	31.19	n_a	n_a	n_a	n_a	n_a		PF02492.14	cobW	CobW/HypB/UreG, nucleotide-binding domain
Aster-02781	scaffold_00079	30387	33320	+	N	_	PredHel=0	0.894273	0.634746	100	33.71	n_a	n_a	n_a	n_a	n_a		PF05158.7	RNA_pol_Rpc34	RNA polymerase Rpc34 subunit
Aster-06293	scaffold_00025	366124	369953	-	N	_	PredHel=0	1.04934	1.02869	100	109.28	n_a	n_a	n_a	n_a	n_a		PF08513.6	LisH	LisH
Aster-06743	scaffold_00102	112462	141688	+	N	M	PredHel=0	0.970803	0.951124	100	176	n_a	n_a	n_a	n_a	n_a		PF08801.6	Nucleoporin_N	Nup133 N terminal like
Aster-06503	scaffold_00105	127123	133319	+	N	M	PredHel=0	1.01089	0.934595	100	36.64	100	n_a	n_a	n_a	n_a		PF01071.14	GARS_A	Phosphoribosylglycinamide synthetase, ATP-grasp (A) domain
Aster-04428	scaffold_00013	98873	106650	-	N	_	PredHel=0	0.878087	0.987863	n_a	18.29	100	n_a	n_a	n_a	n_a		PF02847.12	MA3	MA3 domain
Aster-01625	scaffold_00113	441958	445305	-	N	_	PredHel=0	0.938987	2.30817	n_a	n_a	92.8	n_a	n_a	n_a	n_a		PF00225.18	Kinesin	Kinesin motor domain
Aster-01485	scaffold_00113	130783	132404	+	N	_	PredHel=0	1.20727	1.73113	n_a	n_a	93.7	n_a	n_a	n_a	n_a		PF00071.17	Ras	Ras family
Aster-04872	scaffold_00060	82575	88004	+	N	_	PredHel=0	1.01119	3.18797	n_a	n_a	96.6	n_a	n_a	n_a	n_a		PF09118.6	DUF1929	Domain of unknown function (DUF1929)
Aster-05682	scaffold_00044	508077	512605	+	N	M	PredHel=0	0.817828	2.47304	n_a	n_a	100	n_a	n_a	n_a	n_a		PF00266.14	Aminotran_5	Aminotransferase class-V
Aster-x0079	scaffold_00038	1299503	1301462	-	N	_	PredHel=0	1.60548	2.86012	n_a	n_a	n_a	fam_1454	6	1	6		n_a	n_a	n_a	C2 domain present in the putative elicitor-responsive gene; In plants elicitor-responsive proteins are triggered in response to specific elicitor molecules such as glycolproteins, peptides, carbohydrates and lipids. A host of defensive responses are also triggered resulting in localized cell death. Antimicrobial secondary metabolites, such as phytoalexins, or defense-related proteins, including p…
Aster-x1168	scaffold_00060	455465	458302	-	N	M	PredHel=0	0.689868	1.73113	n_a	n_a	n_a	fam_1454	6	1	6		n_a	n_a	n_a	unknown, although in the same family as previous gene
Aster-08454	scaffold_00081	499	8309	+	N	_	PredHel=0	0.603635	1.43716	n_a	n_a	n_a	fam_1518	6	2	3		PF02992.9	Transposase_21	Transposase family tnp2	Transposase family tnp2, spanning almost an entire 8.4 Kb small scaffold (00081), perhaps suggesting the presence of LTR sequences at either end that could not be assembled
Aster-03816	scaffold_00149	860390	868245	+	N	_	PredHel=7	0.895735	1.63305	n_a	n_a	n_a	fam_153	14	7	2		PF13641.1	Glyco_tranf_2_3	Glycosyltransferase like family 2	CESA_CelA_like protein with a glycotransferase domain and 6-7 transmembrane domains. This is a putative catalytic subunit of cellulose synthase, which is a glycosyltransferase using UDP-glucose as the substrate. The catalytic subunit is an integral membrane protein with 6 transmembrane segments and it is postulated that the protein is anchored in the membrane at the N-terminal end. Family of prot…
Aster-05167	scaffold_00064	212995	225264	-	N	_	PredHel=7	0.844395	1.35216	n_a	n_a	n_a	fam_153	14	7	2		PF00759.14	Glyco_hydro_9	Glycosyl hydrolase family 9	CESA_CelA_like protein with a glycotransferase domain and 6-7 transmembrane domains, but also an endoglucanase domain near the N terminus. Cell wall biosynthesis?
Aster-07509	scaffold_00068	21073	27192	-	N	_	PredHel=6	0.772435	1.47445	n_a	n_a	n_a	fam_153	14	7	2		PF13641.1	Glyco_tranf_2_3	Glycosyltransferase like family 2	CESA_CelA_like protein with a glycotransferase domain and 6-7 transmembrane domains (probably truncated in N terminal direction)
Aster-00772	scaffold_00016	954382	957488	+	N	_	PredHel=0	0.949467	1.38719	n_a	n_a	n_a	fam_16	100	5	20		n_a	n_a	n_a	Mostly bad fungal or bacterial hits. Possible DNA-binding protein, with a similarity region to transcription elongation factor NusA [Asticcacaulis sp. YBE204, a bacterium] and hypothetical protein RO3G_10822 [Rhizopus delemar RA 99-880]
Aster-03884	scaffold_00146	450996	454096	-	N	_	PredHel=0	1.02154	1.34643	n_a	n_a	n_a	fam_16	100	5	20		n_a	n_a	n_a	No plant similarity: top hits fungal, albeit poor, but same top hit as 00772: hypothetical protein RO3G_10822 [Rhizopus delemar RA 99-880]
Aster-04999	scaffold_00101	318463	321514	+	N	C	PredHel=0	1.75603	2.88521	n_a	n_a	n_a	fam_16	100	5	20		n_a	n_a	n_a	Little plant similarity, mostly bacteria and one fungus, but with some integrase and ribonuclease similarities
Aster-05748	scaffold_00052	376020	379171	-	N	S	PredHel=0	0.862335	1.64001	n_a	n_a	n_a	fam_16	100	5	20		n_a	n_a	n_a	Overlapping similarity patches to plant pentatricopeptide proteins and ubiquitin carboxyl-terminal hydrolase 9-like proteins
Aster-06398	scaffold_00118	289328	291413	-	N	_	PredHel=0	1.35818	10.3868	n_a	n_a	n_a	fam_16	100	5	20		n_a	n_a	n_a	No plant similarity, some integrase similarity
Aster-06465	scaffold_00057	292720	293265	-	N	_	PredHel=0	0.938987	1.53878	n_a	n_a	n_a	fam_16	100	5	20		n_a	n_a	n_a	No plant similarity, transposase-like segment
Aster-07504	scaffold_00068	24	1975	-	N	_	PredHel=0	2.81696	1.73113	n_a	n_a	n_a	fam_16	100	5	20		n_a	n_a	n_a	No plant similarity, transposase-like segment
Aster-07537	scaffold_00037	5765	8977	+	N	_	PredHel=0	1.56945	1.51473	n_a	n_a	n_a	fam_16	100	5	20		n_a	n_a	n_a	No plant similarity, mostly fungal, dehydrogenase-like
Aster-07785	scaffold_00135	8456	10314	-	N	_	PredHel=0	0.639143	1.73113	n_a	n_a	n_a	fam_16	100	5	20		n_a	n_a	n_a	No plant similarity, possibly a transcriptional regulator
Aster-07842	scaffold_00059	6538	18220	+	N	_	PredHel=0	0.66569	1.33544	n_a	n_a	n_a	fam_16	100	5	20		PF02897.10	Peptidase_S9_N	Prolyl oligopeptidase, N-terminal beta-propeller domain	Top hits green algae, high similarity to prolyl endopeptidase, but only over about 200 AA from a total of 800
Aster-07995	scaffold_00077	85876	86517	-	N	_	PredHel=0	0	33.6073	n_a	n_a	n_a	fam_16	100	5	20		n_a	n_a	n_a	No plant similarity, perhaps related to AraC family transcriptional regulator [Butyrivibrio sp. NC2007]
Aster-08296	scaffold_00127	5943	9041	+	N	_	PredHel=0	0.855149	1.31327	n_a	n_a	n_a	fam_16	100	5	20		n_a	n_a	n_a	No plant similarity, transposase-like segment
Aster-08380	scaffold_00134	147	2746	-	N	C	PredHel=0	1.20727	2.59669	n_a	n_a	n_a	fam_16	100	5	20		n_a	n_a	n_a	No plant similarity, with a segment similar to bacterial integrase
Aster-06849	scaffold_00139	135551	136763	+	N	_	PredHel=0	1.20727	1.43006	n_a	n_a	n_a	fam_16	100	5	20		n_a	n_a	n_a	No plant similarity
Aster-08471	scaffold_00141	300	1344	-	N	_	PredHel=0	0.905452	1.97843	n_a	n_a	n_a	fam_16	100	5	20		n_a	n_a	n_a	No plant similarity
Aster-07959	scaffold_00110	160051	160813	-	N	_	PredHel=0	0.301817	2.59669	n_a	n_a	n_a	fam_16	100	5	20		n_a	n_a	n_a	Mostly bad fungal or bacterial hits. Possible DNA-binding protein, with a similarity region to transcription elongation factor NusA [Asticcacaulis sp. YBE204, a bacterium]
Aster-08318	scaffold_00111	67330	72914	-	N	_	PredHel=0	1.15478	1.57375	n_a	n_a	n_a	fam_16	100	5	20		n_a	n_a	n_a	No plant similarity, transposase-like segment and another segment with similarity to transcription elongation factor NusA [Asticcacaulis sp. YBE204, a bacterium]
Aster-03938	scaffold_00084	190	1712	+	N	_	PredHel=0	1.20727	2.42358	n_a	n_a	n_a	fam_16	100	5	20		n_a	n_a	n_a	No plant similarity, mostly bacteria and one fungus
Aster-05991	scaffold_00091	642	3287	-	N	_	PredHel=0	1.07313	1.73113	n_a	n_a	n_a	fam_16	100	5	20		n_a	n_a	n_a	No plant similarity
Aster-07207	scaffold_00138	288290	292827	+	N	_	PredHel=0	0.975571	1.40837	n_a	n_a	n_a	fam_16	100	5	20		n_a	n_a	n_a	No plant similarity
Aster-07784	scaffold_00135	7216	8390	-	N	_	PredHel=0	0.57489	1.57375	n_a	n_a	n_a	fam_16	100	5	20		n_a	n_a	n_a	No plant similarity
Aster-05136	scaffold_00064	1360	29895	+	N	_	PredHel=0	1.60969	1.73113	n_a	n_a	n_a	fam_1903	6	1	6		PF14308.1	DnaJ-X	X-domain of DnaJ-containing	the middle domain of Chaperone HSP40
Aster-01728	scaffold_00145	748396	749262	+	N	_	PredHel=0	1.09377	1.36668	n_a	n_a	n_a	fam_20	29	1	29		n_a	n_a	n_a	Ankyrin repeat protein
Aster-05374	scaffold_00026	148517	149062	+	N	M	PredHel=0	1.17356	1.54173	n_a	n_a	n_a	fam_20	29	1	29		PF12796.2	Ank_2	Ankyrin repeats (3 copies)	Ankyrin repeat protein
Aster-x1439	scaffold_00114	808427	823859	-	N	C	PredHel=0	1.03167	1.3688	n_a	n_a	n_a	fam_245	15	1	15		n_a	n_a	n_a	May be a large glycoprotein
Aster-08437	scaffold_00095	9614	9970	-	N	_	PredHel=0	2.41454	3.46225	n_a	n_a	n_a	fam_264	14	3	4.66667		n_a	n_a	n_a	Poor matches to some prokaryotic proteins
Aster-02269	scaffold_00080	79148	79453	-	N	M	PredHel=0	0.241454	1.73113	n_a	n_a	n_a	fam_330	13	1	13		n_a	n_a	n_a	short match to prokaryotic proteins
